# Supplementary material for: A Cancer Cell Cluster Marked by LincRNA MEG3 Leads Pancreatic Ductal Adenocarcinoma Metastasis
Source: Front Oncol. 2021 May 13;11:656564. doi: 10.3389/fonc.2021.656564 (PMC8155708; doi:10.3389/fonc.2021.656564)
Supplement: Supplementary file 2 [file Table_1.xlsx]

## Sheet: Cluster 0
Genes	p_val	avg_logFC	pct.1	pct.2	p_val_adj	cluster	gene
RPL28	3.00618e-277	0.359628	0.987	0.988	6.53634e-273	0	RPL28
TSPAN8	1.94776e-270	0.793801	0.853	0.66	4.23501e-266	0	TSPAN8
LGALS4	1.3935e-256	0.769927	0.698	0.412	3.0299e-252	0	LGALS4
GSTP1	6.79543e-237	0.466537	0.945	0.902	1.47753e-232	0	GSTP1
RPL29	1.04813e-208	0.352274	0.964	0.959	2.27894e-204	0	RPL29
RPL13	1.6174e-199	0.312083	0.993	0.991	3.51672e-195	0	RPL13
RPLP2	1.95452e-191	0.272188	0.991	0.988	4.24972e-187	0	RPLP2
RPS11	7.22205e-185	0.31912	0.963	0.96	1.57029e-180	0	RPS11
S100P	1.21467e-179	0.634288	0.746	0.53	2.64106e-175	0	S100P
RPL31	3.75692e-178	0.305326	0.981	0.975	8.16867e-174	0	RPL31
FXYD3	4.03623e-177	0.471592	0.883	0.809	8.77598e-173	0	FXYD3
CYSTM1	3.86704e-166	0.679546	0.812	0.718	8.40811e-162	0	CYSTM1
VSIG2	8.60769e-166	0.512662	0.431	0.201	1.87157e-161	0	VSIG2
RPL39	4.6122e-162	0.303627	0.962	0.97	1.00283e-157	0	RPL39
RPS15A	1.57681e-161	0.263549	0.982	0.979	3.42845e-157	0	RPS15A
RPL27A	5.99911e-161	0.262361	0.986	0.982	1.30439e-156	0	RPL27A
RPL37	3.28468e-153	0.305209	0.984	0.975	7.14188e-149	0	RPL37
LYZ	5.1337e-149	0.700174	0.856	0.757	1.11622e-144	0	LYZ
SERF2	1.11403e-148	0.259996	0.969	0.97	2.42223e-144	0	SERF2
PLA2G10	1.42902e-147	0.366482	0.387	0.176	3.10713e-143	0	PLA2G10
TCEB2	7.91114e-143	0.3502	0.917	0.865	1.72012e-138	0	TCEB2
CST3	2.30369e-139	0.422809	0.937	0.928	5.00891e-135	0	CST3
UBA52	3.04816e-136	0.253378	0.958	0.948	6.62761e-132	0	UBA52
RPS10	1.18283e-133	0.415363	0.903	0.861	2.57183e-129	0	RPS10
FAU	4.87716e-130	0.213908	0.973	0.972	1.06044e-125	0	FAU
RPL36	2.24843e-129	0.291627	0.98	0.975	4.88876e-125	0	RPL36
S100A6	2.66737e-128	0.275773	0.996	0.997	5.79965e-124	0	S100A6
TFF1	3.90634e-125	1.1132	0.56	0.381	8.49356e-121	0	TFF1
RPS25	2.17584e-124	0.251782	0.98	0.972	4.73092e-120	0	RPS25
RPL23A	1.09589e-123	0.296254	0.985	0.972	2.38278e-119	0	RPL23A
PIGR	3.3013e-122	0.742746	0.344	0.161	7.17802e-118	0	PIGR
RPL41	2.19479e-121	0.228431	1	0.998	4.77214e-117	0	RPL41
RPL35A	3.02451e-121	0.217658	0.979	0.977	6.57618e-117	0	RPL35A
TFF3	5.92543e-120	0.98181	0.646	0.467	1.28837e-115	0	TFF3
GPX2	9.56575e-120	0.498468	0.706	0.555	2.07988e-115	0	GPX2
AGR2	1.22093e-119	0.531366	0.855	0.747	2.65467e-115	0	AGR2
CTSE	2.1671e-119	0.588364	0.521	0.336	4.71192e-115	0	CTSE
RPS28	3.62949e-118	0.245297	0.979	0.971	7.8916e-114	0	RPS28
SMIM22	4.61062e-117	0.334756	0.855	0.74	1.00249e-112	0	SMIM22
RPLP1	1.23097e-113	0.194035	0.996	0.995	2.67649e-109	0	RPLP1
RPS21	1.77113e-113	0.266952	0.96	0.934	3.85096e-109	0	RPS21
RPL32	2.85962e-111	0.237781	0.977	0.978	6.21768e-107	0	RPL32
AQP5	1.22416e-110	0.459557	0.377	0.193	2.6617e-106	0	AQP5
CYBA	1.67411e-110	0.260142	0.927	0.889	3.64003e-106	0	CYBA
TSPO	5.83517e-110	0.328499	0.897	0.835	1.26874e-105	0	TSPO
HSD17B2	8.25004e-109	0.320776	0.272	0.112	1.79381e-104	0	HSD17B2
CLDN18	3.36768e-107	0.330766	0.319	0.14	7.32234e-103	0	CLDN18
COX6B1	6.21277e-104	0.265335	0.928	0.899	1.35084e-99	0	COX6B1
TSPAN1	6.30264e-104	0.368911	0.637	0.433	1.37038e-99	0	TSPAN1
RPS12	3.13088e-102	0.259116	0.986	0.98	6.80748e-98	0	RPS12
C19orf33	1.45784e-101	0.329674	0.879	0.758	3.16977e-97	0	C19orf33
PDZK1IP1	2.75885e-100	0.448767	0.635	0.462	5.99857e-96	0	PDZK1IP1
MUC1	2.80901e-100	0.352347	0.818	0.711	6.10762e-96	0	MUC1
MT-CO1	1.60678e-99	0.406303	0.585	0.386	3.49362e-95	0	MT-CO1
CXCL17	8.71427e-99	0.444421	0.198	0.068	1.89474e-94	0	CXCL17
PPDPF	5.45689e-98	0.285677	0.92	0.889	1.18649e-93	0	PPDPF
MT-CO3	8.53694e-97	0.359738	0.592	0.389	1.85619e-92	0	MT-CO3
LINC01133	2.45446e-96	0.429925	0.37	0.198	5.33672e-92	0	LINC01133
MT-ND4	4.53753e-96	0.391598	0.592	0.391	9.86595e-92	0	MT-ND4
MT-ATP6	3.12165e-95	0.385186	0.586	0.384	6.7874e-91	0	MT-ATP6
MT-CO2	3.64344e-95	0.365514	0.585	0.384	7.92194e-91	0	MT-CO2
RPL18	5.23235e-95	0.203273	0.967	0.966	1.13767e-90	0	RPL18
MT-ND3	6.62438e-95	0.414825	0.576	0.362	1.44034e-90	0	MT-ND3
ALDH2	1.38879e-94	0.26417	0.462	0.277	3.01965e-90	0	ALDH2
COX7C	1.56971e-94	0.229943	0.943	0.939	3.41302e-90	0	COX7C
MT-ND2	8.78238e-94	0.406908	0.59	0.389	1.90955e-89	0	MT-ND2
TMSB4X	3.46744e-93	0.2286	0.994	0.994	7.53925e-89	0	TMSB4X
C19orf77	8.32361e-93	0.245829	0.196	0.07	1.8098e-88	0	C19orf77
RPL13A	3.91876e-92	0.203141	0.992	0.991	8.52055e-88	0	RPL13A
MUC5AC	5.82144e-92	0.540468	0.327	0.163	1.26576e-87	0	MUC5AC
COX5B	2.92672e-90	0.25344	0.908	0.885	6.36356e-86	0	COX5B
MT-CYB	2.95758e-90	0.361644	0.583	0.386	6.43066e-86	0	MT-CYB
PLAC8	8.23189e-90	0.422316	0.487	0.318	1.78986e-85	0	PLAC8
MT-ND5	2.18183e-89	0.386538	0.554	0.361	4.74395e-85	0	MT-ND5
MT-ND1	1.07054e-88	0.395387	0.585	0.385	2.32768e-84	0	MT-ND1
B2M	2.28333e-87	0.211419	0.993	0.996	4.96464e-83	0	B2M
FAM3D	1.08622e-86	0.377287	0.22	0.091	2.36176e-82	0	FAM3D
RPS14	1.19159e-85	0.177608	0.983	0.985	2.59087e-81	0	RPS14
GPX1	1.05016e-84	0.26772	0.82	0.709	2.28337e-80	0	GPX1
ATP5E	1.31024e-82	0.222689	0.95	0.912	2.84885e-78	0	ATP5E
CSTB	6.05676e-79	0.249062	0.928	0.902	1.31692e-74	0	CSTB
RPS26	1.78811e-78	0.240868	0.924	0.893	3.88789e-74	0	RPS26
APRT	7.00096e-78	0.284377	0.785	0.687	1.52222e-73	0	APRT
DEGS2	2.31599e-77	0.12423	0.164	0.057	5.03565e-73	0	DEGS2
ERN2	2.54166e-77	0.187308	0.245	0.112	5.52634e-73	0	ERN2
AMN	3.73731e-77	0.23141	0.397	0.235	8.12603e-73	0	AMN
RPS18	9.11432e-76	0.239595	0.986	0.986	1.98173e-71	0	RPS18
NGFRAP1	1.54241e-75	0.285614	0.423	0.27	3.35367e-71	0	NGFRAP1
SLC44A4	3.99144e-75	0.245545	0.501	0.33	8.67858e-71	0	SLC44A4
COX4I1	7.42533e-75	0.22595	0.918	0.908	1.61449e-70	0	COX4I1
TMEM176B	4.68638e-74	0.250763	0.473	0.293	1.01896e-69	0	TMEM176B
USH1C	6.3103e-74	0.205317	0.338	0.187	1.37205e-69	0	USH1C
CA2	8.00875e-74	0.228103	0.204	0.087	1.74134e-69	0	CA2
RPL34	1.81679e-73	0.200071	0.982	0.977	3.95025e-69	0	RPL34
MSLN	4.74077e-73	0.27561	0.554	0.377	1.03079e-68	0	MSLN
TMSB10	2.00566e-72	0.196744	0.99	0.978	4.36091e-68	0	TMSB10
RPL22	4.01583e-72	0.198128	0.951	0.949	8.73163e-68	0	RPL22
PRR15L	1.1704e-71	0.200569	0.297	0.157	2.54479e-67	0	PRR15L
ETHE1	2.26567e-70	0.245518	0.48	0.328	4.92626e-66	0	ETHE1
KRT19	7.7711e-70	0.29853	0.953	0.902	1.68967e-65	0	KRT19
SLPI	4.59441e-68	0.415211	0.688	0.585	9.98962e-64	0	SLPI
IQGAP2	8.22634e-68	0.159374	0.225	0.105	1.78865e-63	0	IQGAP2
UQCRQ	7.07533e-67	0.228381	0.911	0.871	1.53839e-62	0	UQCRQ
CLIC1	9.04834e-66	0.251024	0.879	0.856	1.96738e-61	0	CLIC1
TMEM176A	2.7866e-65	0.232988	0.461	0.291	6.0589e-61	0	TMEM176A
RPS24	9.3621e-65	0.245498	0.974	0.974	2.0356e-60	0	RPS24
RPS16	3.85522e-64	0.179695	0.969	0.977	8.3824e-60	0	RPS16
MRPL23	3.92141e-62	0.240775	0.729	0.616	8.52633e-58	0	MRPL23
TRIM54	4.0163e-62	0.19774	0.235	0.119	8.73264e-58	0	TRIM54
CLPS	2.96072e-61	0.111617	0.046	0.148	6.43749e-57	0	CLPS
ELF3	1.67113e-60	0.254367	0.829	0.764	3.63353e-56	0	ELF3
ANXA4	2.20134e-60	0.309485	0.76	0.675	4.78638e-56	0	ANXA4
NAPRT1	2.84302e-60	0.219009	0.558	0.394	6.18157e-56	0	NAPRT1
ST6GALNAC1	2.84569e-60	0.121973	0.208	0.098	6.18739e-56	0	ST6GALNAC1
COX7A2	3.86219e-60	0.24805	0.883	0.846	8.39755e-56	0	COX7A2
CDC42EP5	2.42752e-59	0.22726	0.224	0.113	5.27817e-55	0	CDC42EP5
KCNE3	8.66822e-59	0.145463	0.232	0.117	1.88473e-54	0	KCNE3
OCIAD2	1.36648e-58	0.218261	0.847	0.778	2.97114e-54	0	OCIAD2
HLA-DRB1	1.64643e-58	0.353558	0.445	0.304	3.57983e-54	0	HLA-DRB1
MT-ND4L	1.97277e-58	0.276469	0.443	0.286	4.28939e-54	0	MT-ND4L
CAPG	2.00928e-58	0.207741	0.583	0.427	4.36878e-54	0	CAPG
ATP5J2	4.71052e-58	0.229267	0.819	0.722	1.02421e-53	0	ATP5J2
RNASET2	1.31003e-57	0.26246	0.719	0.608	2.84839e-53	0	RNASET2
PGC	5.21477e-57	0.646947	0.132	0.05	1.13385e-52	0	PGC
SFTA2	5.96658e-57	0.28611	0.545	0.389	1.29731e-52	0	SFTA2
TST	1.08309e-56	0.176027	0.295	0.171	2.35495e-52	0	TST
IFITM2	3.00915e-56	0.23263	0.621	0.472	6.54279e-52	0	IFITM2
PSCA	3.62785e-55	0.633281	0.339	0.209	7.88804e-51	0	PSCA
MTRNR2L2	6.29328e-55	0.249572	0.285	0.163	1.36835e-50	0	MTRNR2L2
BCAS1	3.35772e-54	0.132621	0.263	0.142	7.30069e-50	0	BCAS1
MMP1	3.85362e-54	0.380148	0.218	0.111	8.37893e-50	0	MMP1
SULT1C2	4.61837e-54	0.160477	0.207	0.102	1.00417e-49	0	SULT1C2
NDUFA1	8.51026e-54	0.226372	0.786	0.708	1.85039e-49	0	NDUFA1
GSTA1	1.18525e-53	0.180056	0.101	0.031	2.5771e-49	0	GSTA1
CAPN8	7.3629e-53	0.149625	0.43	0.288	1.60092e-48	0	CAPN8
HLA-DRA	1.27985e-52	0.379766	0.426	0.301	2.78277e-48	0	HLA-DRA
SLC40A1	2.91385e-52	0.285924	0.614	0.499	6.33559e-48	0	SLC40A1
TPT1	6.42651e-52	0.17768	0.972	0.978	1.39732e-47	0	TPT1
RP11-462G2.1	1.54649e-51	0.28413	0.44	0.304	3.36254e-47	0	RP11-462G2.1
VSIG1	4.80976e-51	0.131445	0.173	0.08	1.04579e-46	0	VSIG1
S100A14	7.55057e-51	0.209135	0.688	0.547	1.64172e-46	0	S100A14
RPL18A	1.41453e-50	0.13743	0.976	0.978	3.07562e-46	0	RPL18A
IFT172	1.62407e-50	0.214195	0.429	0.3	3.53121e-46	0	IFT172
TMEM261	3.76051e-50	0.180854	0.404	0.279	8.17647e-46	0	TMEM261
RPS23	4.28993e-50	0.137769	0.973	0.975	9.3276e-46	0	RPS23
MPST	1.32402e-49	0.203645	0.504	0.387	2.87881e-45	0	MPST
CD74	1.70802e-49	0.504401	0.652	0.553	3.71374e-45	0	CD74
HLA-DRB5	2.52721e-49	0.338793	0.252	0.146	5.49491e-45	0	HLA-DRB5
DBI	1.20064e-48	0.234381	0.795	0.722	2.61054e-44	0	DBI
PRSS21	2.45849e-48	0.0875867	0.126	0.05	5.34549e-44	0	PRSS21
RPL19	4.81187e-48	0.210142	0.982	0.976	1.04625e-43	0	RPL19
CLIC3	6.36938e-48	0.298716	0.355	0.235	1.3849e-43	0	CLIC3
RPL10	1.41548e-47	0.141794	0.995	0.992	3.07769e-43	0	RPL10
ADAM28	1.42103e-47	0.144817	0.293	0.174	3.08975e-43	0	ADAM28
NDUFS5	1.56983e-47	0.207395	0.853	0.809	3.41327e-43	0	NDUFS5
WFDC2	4.12856e-47	0.446125	0.637	0.524	8.97673e-43	0	WFDC2
RPL38	5.26667e-47	0.200151	0.964	0.946	1.14513e-42	0	RPL38
ELMO3	1.27909e-46	0.115032	0.237	0.133	2.78113e-42	0	ELMO3
SPDEF	1.58449e-46	0.118274	0.193	0.098	3.44515e-42	0	SPDEF
FCGBP	2.01105e-46	0.486314	0.123	0.049	4.37262e-42	0	FCGBP
TM4SF5	3.2155e-46	0.185475	0.318	0.2	6.99146e-42	0	TM4SF5
CYP2S1	3.90276e-46	0.0979383	0.159	0.074	8.48578e-42	0	CYP2S1
MTRNR2L12	6.5261e-46	0.172331	0.358	0.233	1.41897e-41	0	MTRNR2L12
RPL23	1.00129e-45	0.175608	0.949	0.943	2.1771e-41	0	RPL23
ADRA2A	1.33734e-45	0.0555818	0.092	0.03	2.90778e-41	0	ADRA2A
GATA6-AS1	1.40464e-45	0.121161	0.133	0.057	3.05411e-41	0	GATA6-AS1
SCP2	1.57821e-45	0.226334	0.674	0.572	3.43151e-41	0	SCP2
MMP3	2.34882e-45	0.113756	0.14	0.061	5.10703e-41	0	MMP3
REG4	1.34645e-44	1.14665	0.19	0.103	2.92758e-40	0	REG4
TMC5	2.33819e-44	0.129125	0.684	0.543	5.08393e-40	0	TMC5
CTSH	7.1199e-44	0.312946	0.485	0.373	1.54808e-39	0	CTSH
CFTR	8.50815e-44	0.0655488	0.088	0.028	1.84993e-39	0	CFTR
HLA-DMA	1.09167e-43	0.188795	0.303	0.194	2.37361e-39	0	HLA-DMA
DNPH1	1.28359e-43	0.192686	0.52	0.42	2.79091e-39	0	DNPH1
RPS29	1.5276e-43	0.224577	0.967	0.959	3.32145e-39	0	RPS29
FBP1	2.32859e-43	0.157238	0.303	0.189	5.06306e-39	0	FBP1
FABP6	5.23662e-43	0.106408	0.144	0.066	1.1386e-38	0	FABP6
UBL5	6.74157e-43	0.174166	0.881	0.842	1.46582e-38	0	UBL5
LPCAT4	1.17429e-42	0.140868	0.326	0.214	2.55326e-38	0	LPCAT4
RPS9	1.48731e-42	0.142808	0.969	0.968	3.23386e-38	0	RPS9
SEPW1	2.06694e-42	0.1995	0.835	0.783	4.49416e-38	0	SEPW1
AXDND1	3.21993e-42	0.0640952	0.081	0.025	7.0011e-38	0	AXDND1
VILL	4.23129e-42	0.135358	0.276	0.167	9.20009e-38	0	VILL
GSTK1	5.208e-42	0.212194	0.584	0.482	1.13237e-37	0	GSTK1
ABHD14B	5.45724e-42	0.137846	0.314	0.208	1.18657e-37	0	ABHD14B
PLLP	1.60531e-41	0.128171	0.195	0.106	3.49043e-37	0	PLLP
SUCNR1	2.28549e-41	0.0877794	0.07	0.02	4.96934e-37	0	SUCNR1
ATP5J	2.47438e-41	0.191216	0.75	0.66	5.38005e-37	0	ATP5J
AGR3	4.01382e-41	0.300573	0.501	0.388	8.72725e-37	0	AGR3
ZG16B	4.87343e-41	0.407192	0.394	0.285	1.05963e-36	0	ZG16B
IFI27	6.65652e-41	0.2323	0.954	0.92	1.44733e-36	0	IFI27
KRT8	9.02273e-41	0.209043	0.94	0.923	1.96181e-36	0	KRT8
RP11-1143G9.4	1.83969e-40	0.303907	0.189	0.101	4.00004e-36	0	RP11-1143G9.4
RPL14	1.91007e-40	0.17174	0.953	0.952	4.15307e-36	0	RPL14
PRDX5	2.02679e-40	0.266739	0.786	0.749	4.40685e-36	0	PRDX5
PDE4C	2.59336e-40	0.228334	0.337	0.232	5.63875e-36	0	PDE4C
SLC4A4	5.56492e-40	0.0675098	0.102	0.04	1.20998e-35	0	SLC4A4
RNASE1	1.94538e-39	0.270841	0.373	0.266	4.22985e-35	0	RNASE1
ATP5G2	2.63977e-39	0.18511	0.883	0.85	5.73965e-35	0	ATP5G2
LY6E	3.34695e-39	0.255688	0.913	0.897	7.27727e-35	0	LY6E
SH3BGRL3	4.24971e-39	0.154718	0.906	0.862	9.24013e-35	0	SH3BGRL3
SNRPD2	5.04085e-39	0.18743	0.89	0.839	1.09603e-34	0	SNRPD2
COX7B	7.67513e-39	0.199025	0.847	0.806	1.6688e-34	0	COX7B
ALDOB	7.95785e-39	0.122576	0.113	0.048	1.73028e-34	0	ALDOB
MUC5B	1.0116e-38	0.334472	0.273	0.175	2.19952e-34	0	MUC5B
KIF12	1.80313e-38	0.0995699	0.155	0.077	3.92054e-34	0	KIF12
GLTSCR2	2.62709e-38	0.24024	0.761	0.703	5.71208e-34	0	GLTSCR2
RPL27	2.84249e-38	0.16687	0.961	0.946	6.18043e-34	0	RPL27
GMDS	4.16888e-38	0.182711	0.37	0.266	9.06439e-34	0	GMDS
CBLC	4.97415e-38	0.107223	0.257	0.158	1.08153e-33	0	CBLC
RPS27A	6.1589e-38	0.143733	0.987	0.983	1.33913e-33	0	RPS27A
TMEM141	9.73119e-38	0.241317	0.738	0.673	2.11585e-33	0	TMEM141
GCHFR	9.78266e-38	0.209579	0.452	0.339	2.12704e-33	0	GCHFR
MS4A8	1.71334e-37	0.088608	0.145	0.071	3.7253e-33	0	MS4A8
TRAPPC6A	1.8926e-37	0.162215	0.392	0.282	4.11509e-33	0	TRAPPC6A
RP11-469H8.6	3.65382e-37	0.0814223	0.104	0.042	7.94449e-33	0	RP11-469H8.6
ARL14	5.64084e-37	0.176345	0.355	0.247	1.22649e-32	0	ARL14
C9orf152	7.39289e-37	0.0973515	0.178	0.096	1.60744e-32	0	C9orf152
7SK.2	1.07445e-36	0.0947334	0.1	0.04	2.33617e-32	0	7SK.2
EPS8L3	2.12934e-36	0.13332	0.315	0.209	4.62982e-32	0	EPS8L3
SLC12A2	2.50907e-36	0.175056	0.503	0.393	5.45547e-32	0	SLC12A2
ONECUT3	3.40868e-36	0.0923658	0.237	0.14	7.4115e-32	0	ONECUT3
CEACAM6	4.57251e-36	0.122728	0.529	0.382	9.94201e-32	0	CEACAM6
TCN1	8.69165e-36	0.354648	0.279	0.183	1.88982e-31	0	TCN1
RASSF7	9.41577e-36	0.147642	0.513	0.396	2.04727e-31	0	RASSF7
PI3	1.2522e-35	0.343031	0.154	0.08	2.72266e-31	0	PI3
CAPN5	1.62999e-35	0.0949823	0.283	0.18	3.54408e-31	0	CAPN5
LGALS2	1.89211e-35	0.258793	0.146	0.074	4.11402e-31	0	LGALS2
RPL35	2.29261e-35	0.120409	0.979	0.979	4.98482e-31	0	RPL35
RP11-350J20.12	4.36004e-35	0.159734	0.314	0.211	9.48004e-31	0	RP11-350J20.12
TFF2	4.4725e-35	1.20378	0.537	0.511	9.72455e-31	0	TFF2
C12orf75	7.2708e-35	0.2564	0.71	0.62	1.58089e-30	0	C12orf75
HMGCS2	7.6831e-35	0.0849484	0.053	0.014	1.67054e-30	0	HMGCS2
MMP7	9.63977e-35	0.321683	0.746	0.67	2.09598e-30	0	MMP7
HLA-A	1.03083e-34	0.0945204	0.936	0.918	2.24133e-30	0	HLA-A
TMEM139	2.81269e-34	0.0886454	0.146	0.074	6.11564e-30	0	TMEM139
SOD1	4.1228e-34	0.213149	0.852	0.822	8.96421e-30	0	SOD1
NOP10	4.31339e-34	0.17207	0.774	0.7	9.37861e-30	0	NOP10
CISD3	4.74302e-34	0.192488	0.54	0.442	1.03127e-29	0	CISD3
ATPIF1	5.4625e-34	0.199009	0.742	0.654	1.18771e-29	0	ATPIF1
FOLR1	5.69913e-34	0.180237	0.137	0.07	1.23916e-29	0	FOLR1
PPP1R14D	8.80723e-34	0.0776557	0.116	0.053	1.91496e-29	0	PPP1R14D
CARD16	8.93931e-34	0.130715	0.23	0.142	1.94367e-29	0	CARD16
ANXA2	9.15663e-34	0.160489	0.963	0.957	1.99093e-29	0	ANXA2
ASS1	1.34715e-33	0.150724	0.366	0.261	2.9291e-29	0	ASS1
POLD4	1.38829e-33	0.173589	0.782	0.725	3.01855e-29	0	POLD4
ABCC3	1.58677e-33	0.15393	0.632	0.531	3.45012e-29	0	ABCC3
RPL30	1.81883e-33	0.165223	0.978	0.972	3.95469e-29	0	RPL30
SPINK5	3.99211e-33	0.200293	0.196	0.116	8.68004e-29	0	SPINK5
CREB3L1	5.17604e-33	0.183406	0.339	0.241	1.12543e-28	0	CREB3L1
TSPAN3	6.13017e-33	0.151182	0.675	0.583	1.33288e-28	0	TSPAN3
ADIRF	8.44666e-33	0.253456	0.536	0.41	1.83656e-28	0	ADIRF
SSR4	9.54545e-33	0.126583	0.903	0.879	2.07547e-28	0	SSR4
FTL	1.16983e-32	0.144747	0.977	0.977	2.54357e-28	0	FTL
TMEM92	1.88047e-32	0.145946	0.275	0.181	4.08871e-28	0	TMEM92
MSMB	2.70681e-32	0.207834	0.063	0.02	5.88542e-28	0	MSMB
FAM134B	5.2401e-32	0.100378	0.176	0.099	1.13935e-27	0	FAM134B
UQCR11.1	6.05021e-32	0.172192	0.871	0.827	1.3155e-27	0	UQCR11.1
RAB25	1.71193e-31	0.180735	0.629	0.531	3.72224e-27	0	RAB25
PSMB10	3.22496e-31	0.113403	0.257	0.169	7.01203e-27	0	PSMB10
DMBT1	4.84692e-31	0.313934	0.091	0.039	1.05387e-26	0	DMBT1
CENPV	4.8636e-31	0.0885673	0.193	0.115	1.05749e-26	0	CENPV
TRNP1	1.44652e-30	0.125217	0.317	0.222	3.14517e-26	0	TRNP1
S100A16	1.91994e-30	0.135704	0.765	0.658	4.17453e-26	0	S100A16
MZT2A	1.93334e-30	0.138655	0.725	0.635	4.20365e-26	0	MZT2A
RPL17	2.85291e-30	0.10213	0.689	0.608	6.20308e-26	0	RPL17
RTP4	3.07094e-30	0.0715915	0.157	0.086	6.67714e-26	0	RTP4
RPS13	3.51066e-30	0.126517	0.968	0.96	7.63322e-26	0	RPS13
TRIM31	3.93442e-30	0.0858643	0.19	0.11	8.55461e-26	0	TRIM31
TM4SF4	5.8464e-30	0.366182	0.27	0.181	1.27118e-25	0	TM4SF4
DEFB1	7.1591e-30	0.298673	0.212	0.132	1.5566e-25	0	DEFB1
IL18	8.70296e-30	0.129537	0.316	0.22	1.89229e-25	0	IL18
AKR1B10	1.18991e-29	0.130906	0.122	0.061	2.58723e-25	0	AKR1B10
TOMM7	1.2722e-29	0.154966	0.886	0.86	2.76613e-25	0	TOMM7
PLS1	1.39745e-29	0.125435	0.459	0.345	3.03847e-25	0	PLS1
C19orf70	1.44103e-29	0.159158	0.641	0.556	3.13324e-25	0	C19orf70
RPL36A	1.60199e-29	0.0946548	0.906	0.873	3.48321e-25	0	RPL36A
CAPN12	1.67772e-29	0.115633	0.3	0.205	3.64786e-25	0	CAPN12
F5	1.77386e-29	0.0818334	0.145	0.078	3.85691e-25	0	F5
DDAH1	1.85801e-29	0.122944	0.359	0.259	4.03988e-25	0	DDAH1
HLA-DPB1	2.80004e-29	0.196412	0.241	0.159	6.08813e-25	0	HLA-DPB1
RP11-528G1.2	3.19256e-29	0.117569	0.128	0.066	6.94158e-25	0	RP11-528G1.2
MGMT	3.45727e-29	0.127938	0.397	0.293	7.51713e-25	0	MGMT
TXNIP	3.50097e-29	0.170932	0.726	0.642	7.61216e-25	0	TXNIP
MGST2	4.75918e-29	0.160959	0.703	0.625	1.03479e-24	0	MGST2
LEFTY1	5.46321e-29	0.148645	0.059	0.019	1.18787e-24	0	LEFTY1
AZGP1	8.47737e-29	0.146492	0.272	0.18	1.84324e-24	0	AZGP1
FCGRT	8.71842e-29	0.160945	0.563	0.472	1.89565e-24	0	FCGRT
CAPN9	1.27912e-28	0.0534737	0.087	0.037	2.7812e-24	0	CAPN9
ANKRD22	2.24663e-28	0.0804586	0.225	0.142	4.88485e-24	0	ANKRD22
ONECUT2	3.25242e-28	0.0923172	0.255	0.166	7.07173e-24	0	ONECUT2
HBA2	3.98864e-28	0.595976	0.318	0.232	8.67249e-24	0	HBA2
FUT2	4.0719e-28	0.101735	0.271	0.181	8.85354e-24	0	FUT2
CKMT1A	5.09364e-28	0.0604086	0.108	0.052	1.10751e-23	0	CKMT1A
MTRNR2L8	1.10898e-27	0.0871913	0.203	0.124	2.41126e-23	0	MTRNR2L8
RPL37A	1.19856e-27	0.137755	0.982	0.981	2.60604e-23	0	RPL37A
UXT	2.66882e-27	0.130815	0.692	0.611	5.80283e-23	0	UXT
SULT1B1	3.93177e-27	0.111289	0.082	0.035	8.54884e-23	0	SULT1B1
LGALS3	3.99433e-27	0.214127	0.856	0.833	8.68488e-23	0	LGALS3
EIF3K	4.38319e-27	0.151481	0.794	0.745	9.53038e-23	0	EIF3K
FOXQ1	4.71135e-27	0.111785	0.293	0.203	1.02439e-22	0	FOXQ1
ETFB	6.82763e-27	0.161984	0.708	0.64	1.48453e-22	0	ETFB
GPSM3	9.57948e-27	0.0866444	0.17	0.101	2.08287e-22	0	GPSM3
VAMP8	1.08452e-26	0.162749	0.829	0.775	2.35808e-22	0	VAMP8
ROMO1	1.45953e-26	0.178042	0.725	0.646	3.17347e-22	0	ROMO1
EEF1A1	2.0022e-26	0.122666	0.971	0.983	4.35339e-22	0	EEF1A1
RP11-834C11.4	2.07456e-26	0.0858212	0.132	0.072	4.51071e-22	0	RP11-834C11.4
CKMT1B	2.09649e-26	0.0586918	0.097	0.046	4.5584e-22	0	CKMT1B
BTF3	2.12774e-26	0.117952	0.919	0.907	4.62634e-22	0	BTF3
HSBP1	5.76553e-26	0.152672	0.777	0.709	1.2536e-21	0	HSBP1
NDUFA7.1	6.96453e-26	0.111787	0.354	0.265	1.5143e-21	0	NDUFA7.1
CYP3A5	7.1991e-26	0.0826702	0.658	0.554	1.5653e-21	0	CYP3A5
PHGR1	7.25996e-26	0.411208	0.173	0.106	1.57853e-21	0	PHGR1
ANXA10	7.78829e-26	0.225113	0.431	0.344	1.69341e-21	0	ANXA10
RPS19	2.91648e-25	0.139999	0.99	0.991	6.34131e-21	0	RPS19
RNF7	3.99527e-25	0.153291	0.66	0.592	8.68691e-21	0	RNF7
GNB2L1	6.54567e-25	0.105796	0.923	0.911	1.42323e-20	0	GNB2L1
NDUFA2	6.87669e-25	0.156801	0.715	0.659	1.4952e-20	0	NDUFA2
ERBB3	7.30925e-25	0.121619	0.591	0.492	1.58925e-20	0	ERBB3
MIA	7.39504e-25	0.346852	0.605	0.553	1.6079e-20	0	MIA
PNPLA4	7.64587e-25	0.0674154	0.162	0.098	1.66244e-20	0	PNPLA4
CRYL1	8.43911e-25	0.0869898	0.207	0.134	1.83492e-20	0	CRYL1
ALDH3A1	1.20572e-24	0.0827324	0.077	0.034	2.62159e-20	0	ALDH3A1
CORO1B	1.87436e-24	0.14906	0.426	0.34	4.07543e-20	0	CORO1B
LIPH	2.16089e-24	0.0631795	0.51	0.385	4.69842e-20	0	LIPH
HBA1	2.35663e-24	0.519049	0.18	0.112	5.12403e-20	0	HBA1
BPIFB1	2.7874e-24	0.213036	0.073	0.031	6.06065e-20	0	BPIFB1
CDCA7	3.00726e-24	0.0770609	0.188	0.118	6.5387e-20	0	CDCA7
FIS1	3.14904e-24	0.155154	0.683	0.626	6.84695e-20	0	FIS1
S100A11	3.59879e-24	0.112181	0.988	0.985	7.82484e-20	0	S100A11
TRAPPC2L	3.93782e-24	0.137538	0.517	0.427	8.562e-20	0	TRAPPC2L
DPCR1	4.37709e-24	0.111773	0.172	0.104	9.51711e-20	0	DPCR1
CD151	4.8799e-24	0.173515	0.724	0.665	1.06104e-19	0	CD151
BEX4	5.25028e-24	0.0583934	0.094	0.046	1.14157e-19	0	BEX4
TINAG	5.9945e-24	0.0727891	0.107	0.056	1.30338e-19	0	TINAG
NDUFA3	7.36883e-24	0.156386	0.63	0.555	1.60221e-19	0	NDUFA3
RPS6	1.60963e-23	0.106333	0.977	0.973	3.49981e-19	0	RPS6
MYL6	1.88814e-23	0.0841891	0.949	0.946	4.10538e-19	0	MYL6
PLBD1	1.94225e-23	0.139907	0.426	0.341	4.22303e-19	0	PLBD1
ATP5G1	2.0844e-23	0.167916	0.655	0.578	4.53212e-19	0	ATP5G1
BEX2	2.20551e-23	0.0580352	0.127	0.072	4.79544e-19	0	BEX2
HPGD	2.45361e-23	0.105978	0.241	0.165	5.33489e-19	0	HPGD
CKLF	2.85466e-23	0.151861	0.621	0.521	6.20689e-19	0	CKLF
SH3BGRL2	3.2607e-23	0.0826714	0.242	0.164	7.08973e-19	0	SH3BGRL2
GABRP	3.48294e-23	0.116899	0.282	0.197	7.57295e-19	0	GABRP
COX6A1	3.74243e-23	0.206037	0.878	0.861	8.13716e-19	0	COX6A1
ID1	4.14924e-23	0.198588	0.514	0.428	9.02169e-19	0	ID1
AP1M2	4.64045e-23	0.126009	0.334	0.251	1.00897e-18	0	AP1M2
SPINT2	7.26204e-23	0.135843	0.886	0.855	1.57899e-18	0	SPINT2
UNC5CL	8.04875e-23	0.0600728	0.121	0.067	1.75004e-18	0	UNC5CL
MYEOV	8.71357e-23	0.119721	0.276	0.194	1.89459e-18	0	MYEOV
TMA7	1.09569e-22	0.144442	0.836	0.793	2.38236e-18	0	TMA7
SELENBP1	1.14396e-22	0.0934106	0.251	0.174	2.48731e-18	0	SELENBP1
CMPK1	1.18056e-22	0.173959	0.632	0.573	2.56688e-18	0	CMPK1
CXADR	1.18354e-22	0.095049	0.448	0.346	2.57336e-18	0	CXADR
SYTL2	1.22652e-22	0.0933717	0.195	0.126	2.66683e-18	0	SYTL2
FAM96B	1.3127e-22	0.139181	0.654	0.563	2.85421e-18	0	FAM96B
HNMT	1.70516e-22	0.1383	0.493	0.408	3.70752e-18	0	HNMT
UGT2B15	1.9308e-22	0.0652709	0.052	0.019	4.19813e-18	0	UGT2B15
MLPH	1.98366e-22	0.0791278	0.512	0.41	4.31308e-18	0	MLPH
WDR72	2.18748e-22	0.105688	0.165	0.105	4.75624e-18	0	WDR72
SERPINB1	2.88247e-22	0.156166	0.653	0.596	6.26736e-18	0	SERPINB1
GSTO2	3.47692e-22	0.0784857	0.257	0.179	7.55987e-18	0	GSTO2
TMC4	3.67126e-22	0.0977609	0.453	0.36	7.98242e-18	0	TMC4
ANXA13	3.89091e-22	0.0750764	0.074	0.033	8.46001e-18	0	ANXA13
TSPAN12	4.21886e-22	0.0595789	0.123	0.069	9.17307e-18	0	TSPAN12
RPL12	5.15411e-22	0.096378	0.982	0.977	1.12066e-17	0	RPL12
IL20RA	5.18943e-22	0.0790134	0.193	0.126	1.12834e-17	0	IL20RA
CHMP2A	6.39001e-22	0.141858	0.708	0.654	1.38938e-17	0	CHMP2A
LINC00035	7.01685e-22	0.122397	0.301	0.219	1.52567e-17	0	LINC00035
CCL28	7.09631e-22	0.0860991	0.132	0.077	1.54295e-17	0	CCL28
RARRES3	8.9525e-22	0.198425	0.491	0.394	1.94654e-17	0	RARRES3
KCNQ1	9.02117e-22	0.0549451	0.106	0.057	1.96147e-17	0	KCNQ1
APOC1	1.03691e-21	0.130821	0.239	0.167	2.25455e-17	0	APOC1
AC106876.2	1.24941e-21	0.0517469	0.076	0.035	2.71658e-17	0	AC106876.2
NDUFA11	1.48853e-21	0.137086	0.759	0.697	3.23651e-17	0	NDUFA11
TRAK1	1.52627e-21	0.0793413	0.372	0.283	3.31856e-17	0	TRAK1
IL2RG	1.5457e-21	0.0619865	0.259	0.18	3.36081e-17	0	IL2RG
PTRHD1	1.58237e-21	0.148072	0.47	0.389	3.44055e-17	0	PTRHD1
NDUFB4	1.76947e-21	0.138166	0.764	0.719	3.84736e-17	0	NDUFB4
CTSS	2.2915e-21	0.136657	0.524	0.426	4.98241e-17	0	CTSS
MPZL2	2.53254e-21	0.0991088	0.352	0.262	5.50651e-17	0	MPZL2
ATP5O	3.38676e-21	0.136246	0.722	0.657	7.36382e-17	0	ATP5O
GBP2	4.06393e-21	0.094729	0.334	0.251	8.8362e-17	0	GBP2
UQCRH	4.06837e-21	0.136346	0.873	0.854	8.84585e-17	0	UQCRH
SLC3A1	4.40265e-21	0.0745815	0.099	0.052	9.57268e-17	0	SLC3A1
CYB5A	4.85314e-21	0.189439	0.514	0.436	1.05522e-16	0	CYB5A
LINC00493	6.46721e-21	0.143414	0.598	0.52	1.40617e-16	0	LINC00493
PKDCC	6.8495e-21	0.059006	0.161	0.1	1.48929e-16	0	PKDCC
SLC6A14	7.75678e-21	0.115155	0.169	0.106	1.68656e-16	0	SLC6A14
CLU	9.61905e-21	0.254159	0.283	0.21	2.09147e-16	0	CLU
AKR1C3	9.62025e-21	0.173552	0.421	0.336	2.09173e-16	0	AKR1C3
SPINK13	9.85315e-21	0.0907089	0.081	0.04	2.14237e-16	0	SPINK13
PRMT7	1.09153e-20	0.07099	0.172	0.112	2.37331e-16	0	PRMT7
C11orf31	1.26671e-20	0.155754	0.744	0.687	2.75421e-16	0	C11orf31
FXYD2	1.36019e-20	0.335056	0.135	0.081	2.95746e-16	0	FXYD2
NDUFB2	1.36415e-20	0.135844	0.82	0.777	2.96608e-16	0	NDUFB2
TJP3	1.49195e-20	0.0597668	0.26	0.183	3.24394e-16	0	TJP3
ACSL5	1.68817e-20	0.0518039	0.436	0.334	3.67059e-16	0	ACSL5
CCL15	1.92163e-20	0.072594	0.121	0.069	4.1782e-16	0	CCL15
TOB1	2.35315e-20	0.152261	0.628	0.558	5.11646e-16	0	TOB1
ARPC3	2.57913e-20	0.152355	0.821	0.786	5.60781e-16	0	ARPC3
CEACAM5	2.93775e-20	0.159125	0.236	0.164	6.38755e-16	0	CEACAM5
PBLD	3.08208e-20	0.0616925	0.119	0.069	6.70136e-16	0	PBLD
AOC1	3.26987e-20	0.100067	0.216	0.148	7.10969e-16	0	AOC1
TMEM246	3.93869e-20	0.0523726	0.134	0.08	8.56389e-16	0	TMEM246
ABHD17C	4.62292e-20	0.0869533	0.388	0.3	1.00516e-15	0	ABHD17C
CRB3	4.80859e-20	0.0884796	0.394	0.307	1.04553e-15	0	CRB3
SLC14A1	5.46406e-20	0.0905111	0.078	0.038	1.18805e-15	0	SLC14A1
TMEM37	5.76661e-20	0.100791	0.189	0.127	1.25383e-15	0	TMEM37
SLC6A20	5.82838e-20	0.0505274	0.147	0.09	1.26726e-15	0	SLC6A20
C8orf4	6.66725e-20	0.0799443	0.218	0.148	1.44966e-15	0	C8orf4
GUK1	1.01164e-19	0.11712	0.903	0.89	2.1996e-15	0	GUK1
ERBB2	1.0512e-19	0.106798	0.399	0.312	2.28563e-15	0	ERBB2
SYT13	1.49872e-19	0.0552572	0.256	0.179	3.25866e-15	0	SYT13
ASL	1.67998e-19	0.113269	0.441	0.361	3.65278e-15	0	ASL
OST4	1.76126e-19	0.154854	0.912	0.884	3.82951e-15	0	OST4
MGST3	2.28297e-19	0.178936	0.756	0.719	4.96387e-15	0	MGST3
AC079602.1	2.58091e-19	0.0541113	0.158	0.1	5.61166e-15	0	AC079602.1
NDUFB11	2.88107e-19	0.114091	0.814	0.776	6.26432e-15	0	NDUFB11
LGALS9	3.70535e-19	0.090231	0.272	0.198	8.05655e-15	0	LGALS9
GPT	4.17164e-19	0.0680418	0.092	0.049	9.0704e-15	0	GPT
TMPRSS4	4.18075e-19	0.0664692	0.523	0.416	9.0902e-15	0	TMPRSS4
C11orf74	5.18825e-19	0.0502555	0.136	0.084	1.12808e-14	0	C11orf74
STARD10	5.61743e-19	0.168566	0.577	0.508	1.2214e-14	0	STARD10
NDRG2	1.01255e-18	0.0604881	0.184	0.122	2.20159e-14	0	NDRG2
BLVRB	1.34163e-18	0.145184	0.645	0.584	2.9171e-14	0	BLVRB
SLC39A4	1.38834e-18	0.14278	0.623	0.551	3.01867e-14	0	SLC39A4
AAMDC	1.46494e-18	0.141925	0.365	0.294	3.18522e-14	0	AAMDC
SPTSSB	1.55633e-18	0.0799536	0.098	0.054	3.38394e-14	0	SPTSSB
OCEL1	1.99631e-18	0.0773855	0.249	0.18	4.34057e-14	0	OCEL1
TMEM45B	2.30277e-18	0.0677444	0.271	0.195	5.00691e-14	0	TMEM45B
HOXB7	2.74226e-18	0.0676895	0.234	0.165	5.96249e-14	0	HOXB7
MMP28	3.57163e-18	0.0628142	0.175	0.116	7.7658e-14	0	MMP28
FAM213B	4.56188e-18	0.0687357	0.27	0.199	9.9189e-14	0	FAM213B
EFCAB4A	5.09572e-18	0.11069	0.37	0.296	1.10796e-13	0	EFCAB4A
SLC22A18	5.53577e-18	0.089502	0.401	0.318	1.20364e-13	0	SLC22A18
GLRX	6.21782e-18	0.124352	0.304	0.233	1.35194e-13	0	GLRX
POLR2L	7.00258e-18	0.14545	0.87	0.84	1.52257e-13	0	POLR2L
IMPACT	8.33112e-18	0.116632	0.242	0.178	1.81143e-13	0	IMPACT
HLA-DMB	8.45033e-18	0.052542	0.082	0.044	1.83736e-13	0	HLA-DMB
TSTA3	1.01306e-17	0.210001	0.667	0.619	2.2027e-13	0	TSTA3
LAMTOR4	1.02308e-17	0.127684	0.73	0.674	2.22448e-13	0	LAMTOR4
HLA-DQB1	1.15829e-17	0.11119	0.2	0.142	2.51848e-13	0	HLA-DQB1
RPL10A	1.24869e-17	0.0952319	0.957	0.951	2.71503e-13	0	RPL10A
NUDT8	1.29391e-17	0.0751364	0.245	0.178	2.81336e-13	0	NUDT8
MRPL52	1.34842e-17	0.120229	0.656	0.582	2.93186e-13	0	MRPL52
SCTR	1.39341e-17	0.0568085	0.077	0.04	3.02969e-13	0	SCTR
CA12	1.81242e-17	0.0667724	0.261	0.19	3.94073e-13	0	CA12
NOSTRIN	1.96756e-17	0.0627918	0.144	0.092	4.27808e-13	0	NOSTRIN
TRPM4	1.97366e-17	0.0587739	0.192	0.131	4.29134e-13	0	TRPM4
HLA-DPA1	1.987e-17	0.149638	0.201	0.143	4.32034e-13	0	HLA-DPA1
PSME1	2.11391e-17	0.159938	0.724	0.676	4.59627e-13	0	PSME1
AL592183.1	2.59538e-17	0.0825827	0.142	0.09	5.64313e-13	0	AL592183.1
CHCHD5	2.82855e-17	0.144221	0.539	0.473	6.15011e-13	0	CHCHD5
SPCS1	2.95655e-17	0.11771	0.723	0.68	6.42842e-13	0	SPCS1
GSDMB	3.088e-17	0.0654	0.184	0.125	6.71424e-13	0	GSDMB
CES2	3.24004e-17	0.0795823	0.244	0.179	7.04481e-13	0	CES2
ATP8B1	3.42437e-17	0.0918319	0.234	0.168	7.44561e-13	0	ATP8B1
LY6D	4.13382e-17	0.109192	0.429	0.346	8.98817e-13	0	LY6D
TCEAL8	4.34068e-17	0.103387	0.446	0.375	9.43794e-13	0	TCEAL8
AHCYL2	4.73072e-17	0.0667509	0.139	0.088	1.0286e-12	0	AHCYL2
NPTN	6.66122e-17	0.0809511	0.386	0.306	1.44835e-12	0	NPTN
BLOC1S1	6.8065e-17	0.149881	0.761	0.722	1.47994e-12	0	BLOC1S1
ATP5L	7.19438e-17	0.113859	0.895	0.861	1.56427e-12	0	ATP5L
IFITM3	9.54647e-17	0.140955	0.911	0.886	2.07569e-12	0	IFITM3
IL1R2	1.15767e-16	0.065827	0.104	0.061	2.51712e-12	0	IL1R2
PYCARD	1.22623e-16	0.145739	0.588	0.525	2.6662e-12	0	PYCARD
PFDN5	1.22807e-16	0.116407	0.924	0.922	2.6702e-12	0	PFDN5
RGS5	1.32104e-16	0.152142	0.086	0.048	2.87234e-12	0	RGS5
FAM132A	1.54964e-16	0.0642084	0.102	0.06	3.36938e-12	0	FAM132A
CSTA	1.72931e-16	0.0780387	0.105	0.062	3.76004e-12	0	CSTA
TMEM256	1.73954e-16	0.123333	0.516	0.449	3.78228e-12	0	TMEM256
CAPNS1	2.13196e-16	0.0913701	0.5	0.417	4.63551e-12	0	CAPNS1
ZFAS1	2.13647e-16	0.140334	0.865	0.85	4.64533e-12	0	ZFAS1
BANF1	2.16689e-16	0.126205	0.633	0.57	4.71146e-12	0	BANF1
H3F3A	2.28872e-16	0.0839938	0.954	0.947	4.97635e-12	0	H3F3A
CFB	2.32468e-16	0.0813161	0.12	0.074	5.05456e-12	0	CFB
ASAH1	2.88952e-16	0.104164	0.415	0.341	6.28268e-12	0	ASAH1
PAQR8	3.26813e-16	0.0576589	0.173	0.118	7.10589e-12	0	PAQR8
NPDC1	3.26918e-16	0.116615	0.579	0.508	7.10817e-12	0	NPDC1
HINT1	3.90232e-16	0.090816	0.919	0.908	8.48481e-12	0	HINT1
HIGD1A	4.0284e-16	0.120248	0.441	0.37	8.75895e-12	0	HIGD1A
NDUFB7	4.74426e-16	0.125744	0.77	0.731	1.03155e-11	0	NDUFB7
CCS	5.53114e-16	0.0845526	0.309	0.242	1.20264e-11	0	CCS
CAT	5.81319e-16	0.107105	0.236	0.174	1.26396e-11	0	CAT
TRADD	8.01005e-16	0.0796007	0.33	0.262	1.74163e-11	0	TRADD
SHFM1	1.03047e-15	0.108206	0.858	0.819	2.24054e-11	0	SHFM1
VNN1	1.03927e-15	0.0760756	0.276	0.207	2.25969e-11	0	VNN1
RBM3	1.23886e-15	0.108992	0.65	0.603	2.69366e-11	0	RBM3
HSBP1L1	1.29726e-15	0.104509	0.373	0.297	2.82063e-11	0	HSBP1L1
RPS3A	1.52212e-15	0.10593	0.968	0.969	3.30955e-11	0	RPS3A
GCNT3	1.56731e-15	0.061139	0.532	0.448	3.40781e-11	0	GCNT3
HLA-C	1.96778e-15	0.171952	0.835	0.823	4.27853e-11	0	HLA-C
GBP3	2.54252e-15	0.0587997	0.295	0.223	5.52819e-11	0	GBP3
PGLS	3.07691e-15	0.108548	0.551	0.493	6.69012e-11	0	PGLS
NME1-NME2	3.26987e-15	0.0819112	0.166	0.113	7.10969e-11	0	NME1-NME2
CHPT1	3.87605e-15	0.119394	0.399	0.331	8.4277e-11	0	CHPT1
AES	4.38484e-15	0.0848501	0.515	0.441	9.53397e-11	0	AES
SMCO4	4.4716e-15	0.112904	0.341	0.275	9.7226e-11	0	SMCO4
RABAC1	5.66826e-15	0.139961	0.681	0.634	1.23245e-10	0	RABAC1
CA9	5.75398e-15	0.116009	0.212	0.156	1.25109e-10	0	CA9
TMEM54	7.12882e-15	0.114578	0.52	0.452	1.55002e-10	0	TMEM54
SERPING1	7.37096e-15	0.0674314	0.212	0.154	1.60267e-10	0	SERPING1
NDUFAF3	8.42038e-15	0.103826	0.538	0.47	1.83084e-10	0	NDUFAF3
ATOX1	8.80646e-15	0.0955669	0.704	0.644	1.91479e-10	0	ATOX1
GOLM1	1.02881e-14	0.120653	0.607	0.553	2.23694e-10	0	GOLM1
TXN	1.03669e-14	0.124033	0.922	0.912	2.25407e-10	0	TXN
BATF	1.06054e-14	0.0558862	0.131	0.085	2.30594e-10	0	BATF
MLLT3	1.10425e-14	0.108451	0.184	0.13	2.40097e-10	0	MLLT3
CXCL3	1.14238e-14	0.22921	0.331	0.267	2.48387e-10	0	CXCL3
COX5A	1.31586e-14	0.116302	0.787	0.748	2.86108e-10	0	COX5A
COL27A1	1.36272e-14	0.0571725	0.181	0.127	2.96296e-10	0	COL27A1
C19orf53	1.74541e-14	0.0992506	0.803	0.754	3.79504e-10	0	C19orf53
TMEM258	1.7945e-14	0.124548	0.84	0.799	3.90179e-10	0	TMEM258
DDAH2	2.07187e-14	0.0930456	0.368	0.299	4.50486e-10	0	DDAH2
ABHD2	2.09331e-14	0.0742516	0.57	0.501	4.55148e-10	0	ABHD2
C4BPB	2.82527e-14	0.0598312	0.191	0.136	6.14299e-10	0	C4BPB
PPP1R16A	3.09905e-14	0.121372	0.462	0.397	6.73825e-10	0	PPP1R16A
CTDSPL	3.28549e-14	0.0626561	0.259	0.199	7.14363e-10	0	CTDSPL
MYO6	3.40444e-14	0.0793744	0.484	0.401	7.40228e-10	0	MYO6
RPL7A	3.6555e-14	0.0671775	0.954	0.961	7.94816e-10	0	RPL7A
RPS3	3.67705e-14	0.0637907	0.978	0.975	7.995e-10	0	RPS3
B3GNT3	4.12999e-14	0.0821616	0.284	0.221	8.97984e-10	0	B3GNT3
APP	4.25958e-14	0.0977495	0.618	0.547	9.2616e-10	0	APP
SLC9B2	4.38853e-14	0.0638062	0.167	0.117	9.54198e-10	0	SLC9B2
TNFRSF14	4.80378e-14	0.0775739	0.348	0.28	1.04449e-09	0	TNFRSF14
SLC22A18AS	4.82856e-14	0.0615236	0.128	0.085	1.04987e-09	0	SLC22A18AS
H2AFJ	5.42501e-14	0.130787	0.647	0.591	1.17956e-09	0	H2AFJ
DYNLRB1	5.89364e-14	0.103873	0.732	0.67	1.28145e-09	0	DYNLRB1
CLRN3	6.51129e-14	0.0522421	0.115	0.073	1.41575e-09	0	CLRN3
FMO5	7.4994e-14	0.0524869	0.14	0.093	1.63059e-09	0	FMO5
DUOXA2	7.68445e-14	0.229999	0.112	0.072	1.67083e-09	0	DUOXA2
SHROOM3	8.14552e-14	0.0587444	0.307	0.239	1.77108e-09	0	SHROOM3
EPN1	8.96038e-14	0.110912	0.336	0.273	1.94826e-09	0	EPN1
CD164	9.23183e-14	0.0743773	0.736	0.687	2.00728e-09	0	CD164
MFSD3	1.06012e-13	0.0699085	0.198	0.144	2.30502e-09	0	MFSD3
RP11-532F12.5	1.1563e-13	0.0784653	0.409	0.337	2.51414e-09	0	RP11-532F12.5
AP1S1	1.17936e-13	0.0899628	0.487	0.422	2.56428e-09	0	AP1S1
TIMM10	1.29898e-13	0.0759246	0.382	0.315	2.82436e-09	0	TIMM10
IGLL5	1.37714e-13	0.838795	0.12	0.077	2.99432e-09	0	IGLL5
NOB1	1.38983e-13	0.0762979	0.269	0.21	3.0219e-09	0	NOB1
HBB	1.414e-13	0.577241	0.412	0.371	3.07446e-09	0	HBB
UQCR10	1.45616e-13	0.130456	0.815	0.781	3.16613e-09	0	UQCR10
CD59	1.48984e-13	0.163845	0.816	0.794	3.23937e-09	0	CD59
COX14	1.62209e-13	0.127871	0.57	0.514	3.5269e-09	0	COX14
LGMN	1.70133e-13	0.0726848	0.315	0.253	3.6992e-09	0	LGMN
C11orf54	1.98701e-13	0.0566553	0.217	0.16	4.32035e-09	0	C11orf54
CD40	2.11123e-13	0.066431	0.143	0.098	4.59044e-09	0	CD40
ARF5	2.41497e-13	0.122245	0.392	0.332	5.25087e-09	0	ARF5
CLDN2	2.7123e-13	0.0936904	0.15	0.104	5.89736e-09	0	CLDN2
RPL11	2.91633e-13	0.0858315	0.976	0.976	6.34098e-09	0	RPL11
GABARAPL2	3.02627e-13	0.110647	0.646	0.596	6.58002e-09	0	GABARAPL2
SERPINA1	3.63807e-13	0.457062	0.62	0.583	7.91025e-09	0	SERPINA1
IFI27L2	3.89638e-13	0.0986161	0.571	0.499	8.4719e-09	0	IFI27L2
COX8A	4.08084e-13	0.111533	0.831	0.804	8.87297e-09	0	COX8A
PDLIM1	5.3831e-13	0.0915582	0.497	0.429	1.17045e-08	0	PDLIM1
RPL9	5.41315e-13	0.0755021	0.968	0.961	1.17698e-08	0	RPL9
TMEM160	5.49648e-13	0.115576	0.478	0.411	1.1951e-08	0	TMEM160
FHIT	5.75362e-13	0.0513051	0.116	0.076	1.25101e-08	0	FHIT
MTHFS	6.78869e-13	0.0967202	0.31	0.253	1.47606e-08	0	MTHFS
NBEAL1	7.358e-13	0.173519	0.738	0.689	1.59985e-08	0	NBEAL1
DUOX2	7.49882e-13	0.119941	0.161	0.116	1.63047e-08	0	DUOX2
BIK	9.52723e-13	0.0807529	0.406	0.332	2.07151e-08	0	BIK
MARCKSL1	9.6445e-13	0.0987891	0.75	0.708	2.097e-08	0	MARCKSL1
CCL20	9.93879e-13	0.121025	0.212	0.158	2.16099e-08	0	CCL20
RNF187	1.23563e-12	0.0751475	0.265	0.208	2.68663e-08	0	RNF187
LRP5	1.69886e-12	0.0538165	0.271	0.21	3.69382e-08	0	LRP5
TMEM14C	1.8308e-12	0.1144	0.551	0.497	3.9807e-08	0	TMEM14C
SOD3	1.94371e-12	0.0770843	0.147	0.103	4.2262e-08	0	SOD3
COTL1	2.27313e-12	0.0732577	0.473	0.394	4.94246e-08	0	COTL1
NDUFC2	2.42871e-12	0.092673	0.733	0.694	5.28076e-08	0	NDUFC2
SDCBP2	2.70522e-12	0.0875848	0.47	0.395	5.88197e-08	0	SDCBP2
ARSD	2.78485e-12	0.0568814	0.344	0.28	6.05511e-08	0	ARSD
C1orf21	3.27955e-12	0.0838434	0.249	0.196	7.13072e-08	0	C1orf21
NUCB1	3.45554e-12	0.0715462	0.379	0.317	7.51338e-08	0	NUCB1
RPL24	3.6927e-12	0.0652869	0.95	0.947	8.02903e-08	0	RPL24
PSENEN	3.88444e-12	0.100123	0.586	0.524	8.44595e-08	0	PSENEN
PSMB8	3.97014e-12	0.0857229	0.536	0.47	8.63228e-08	0	PSMB8
SGSM3	4.55989e-12	0.0561073	0.287	0.229	9.91457e-08	0	SGSM3
SCAND1	4.61202e-12	0.111787	0.608	0.554	1.00279e-07	0	SCAND1
NDUFB10	4.85109e-12	0.0964986	0.73	0.683	1.05477e-07	0	NDUFB10
MTRNR2L1	5.48449e-12	0.159192	0.121	0.082	1.19249e-07	0	MTRNR2L1
RAB11A	6.25329e-12	0.0946225	0.682	0.641	1.35965e-07	0	RAB11A
MMP23B	6.66901e-12	0.0764635	0.145	0.103	1.45004e-07	0	MMP23B
MOSPD3	6.84911e-12	0.0522088	0.218	0.167	1.4892e-07	0	MOSPD3
NDUFA4	9.23207e-12	0.101124	0.888	0.872	2.00733e-07	0	NDUFA4
CLTB	9.72143e-12	0.118775	0.684	0.642	2.11373e-07	0	CLTB
TBXAS1	1.30167e-11	0.0534941	0.129	0.089	2.83022e-07	0	TBXAS1
EIF6	1.30509e-11	0.113298	0.613	0.553	2.83765e-07	0	EIF6
RNF128	1.3492e-11	0.0749399	0.391	0.326	2.93357e-07	0	RNF128
TM9SF3	1.38869e-11	0.0867196	0.693	0.655	3.01943e-07	0	TM9SF3
CCDC64B	1.78303e-11	0.0769986	0.332	0.267	3.87684e-07	0	CCDC64B
LPAR6	1.86954e-11	0.081849	0.169	0.124	4.06493e-07	0	LPAR6
PRKACB	1.87454e-11	0.073285	0.177	0.131	4.0758e-07	0	PRKACB
COMMD6	1.88407e-11	0.112664	0.819	0.791	4.09652e-07	0	COMMD6
ANG	2.07342e-11	0.0913507	0.326	0.268	4.50823e-07	0	ANG
ARHGDIB	2.08201e-11	0.0854176	0.343	0.28	4.52691e-07	0	ARHGDIB
SCNN1A	2.13993e-11	0.0681164	0.309	0.246	4.65284e-07	0	SCNN1A
CFL1	2.71124e-11	0.0843487	0.918	0.914	5.89505e-07	0	CFL1
ZNF90	2.81822e-11	0.108631	0.271	0.215	6.12765e-07	0	ZNF90
PET100	3.10053e-11	0.0977904	0.465	0.405	6.74147e-07	0	PET100
ANXA3	4.14913e-11	0.0626265	0.417	0.349	9.02144e-07	0	ANXA3
STXBP2	4.21476e-11	0.0670746	0.302	0.246	9.16415e-07	0	STXBP2
LYPD2	5.22107e-11	0.254303	0.07	0.042	1.13522e-06	0	LYPD2
TCEA3	5.66831e-11	0.0602528	0.261	0.207	1.23246e-06	0	TCEA3
NQO1	6.07479e-11	0.126919	0.74	0.703	1.32084e-06	0	NQO1
WBP5	6.40377e-11	0.0681969	0.482	0.416	1.39237e-06	0	WBP5
BAD	6.41056e-11	0.0993733	0.407	0.351	1.39385e-06	0	BAD
NDUFA13	7.11485e-11	0.115158	0.779	0.743	1.54698e-06	0	NDUFA13
SLC35A3	9.16862e-11	0.0575183	0.276	0.22	1.99353e-06	0	SLC35A3
S100A13	9.65707e-11	0.131261	0.801	0.763	2.09974e-06	0	S100A13
ZNF524	1.00412e-10	0.0677595	0.295	0.238	2.18326e-06	0	ZNF524
FAM177A1	1.01305e-10	0.0896983	0.513	0.452	2.20266e-06	0	FAM177A1
SPSB2	1.0638e-10	0.0524202	0.183	0.138	2.31301e-06	0	SPSB2
ATP5D	1.52868e-10	0.0808072	0.756	0.706	3.3238e-06	0	ATP5D
SLC9A3R1	1.57087e-10	0.0930988	0.355	0.298	3.41553e-06	0	SLC9A3R1
TIMM8B	2.26738e-10	0.100264	0.55	0.496	4.92997e-06	0	TIMM8B
LEMD1	2.45285e-10	0.0649677	0.274	0.221	5.33323e-06	0	LEMD1
SUCLG2	2.78772e-10	0.0715362	0.337	0.283	6.06133e-06	0	SUCLG2
FUOM	5.5231e-10	0.0738511	0.224	0.177	1.20089e-05	0	FUOM
GTF2H5	6.72053e-10	0.111368	0.554	0.501	1.46124e-05	0	GTF2H5
QARS	7.77894e-10	0.0674101	0.336	0.283	1.69138e-05	0	QARS
FKBP8	8.00721e-10	0.0913461	0.494	0.439	1.74101e-05	0	FKBP8
VSTM2L	8.5558e-10	0.0539465	0.115	0.08	1.86029e-05	0	VSTM2L
PHACTR3	1.03542e-09	0.0502721	0.09	0.059	2.25131e-05	0	PHACTR3
ZDHHC3	1.25455e-09	0.0642424	0.313	0.261	2.72776e-05	0	ZDHHC3
BTN3A2	1.37098e-09	0.0513496	0.205	0.159	2.98092e-05	0	BTN3A2
TPD52L1	1.45265e-09	0.050049	0.181	0.139	3.1585e-05	0	TPD52L1
RPS7	1.88475e-09	0.0737466	0.958	0.958	4.098e-05	0	RPS7
PPIA	1.91713e-09	0.0646683	0.931	0.926	4.16842e-05	0	PPIA
USMG5	2.0304e-09	0.100913	0.812	0.778	4.41471e-05	0	USMG5
FERMT1	2.13002e-09	0.0520953	0.355	0.298	4.63129e-05	0	FERMT1
NDUFB3	2.30019e-09	0.117739	0.672	0.626	5.00129e-05	0	NDUFB3
BACE2	2.31375e-09	0.115468	0.581	0.544	5.03078e-05	0	BACE2
RPS4X	2.32047e-09	0.0501487	0.963	0.963	5.0454e-05	0	RPS4X
PRR13	2.35088e-09	0.117693	0.743	0.73	5.11153e-05	0	PRR13
CCDC88B	2.38425e-09	0.0624885	0.216	0.171	5.18407e-05	0	CCDC88B
LINC00116	2.41407e-09	0.0752301	0.356	0.3	5.24891e-05	0	LINC00116
AKR7A3	3.0325e-09	0.0816837	0.255	0.209	6.59356e-05	0	AKR7A3
MZT2B	3.36967e-09	0.0988635	0.771	0.739	7.32668e-05	0	MZT2B
RHOA	3.81099e-09	0.0715055	0.695	0.642	8.28623e-05	0	RHOA
SORD	3.93084e-09	0.0585064	0.249	0.201	8.54683e-05	0	SORD
COLCA1	4.25184e-09	0.0547703	0.178	0.136	9.24477e-05	0	COLCA1
RPS20	4.32794e-09	0.115567	0.978	0.979	9.41024e-05	0	RPS20
SMDT1	5.40286e-09	0.101743	0.606	0.561	0.000117474	0	SMDT1
MGLL	5.84111e-09	0.0834625	0.536	0.484	0.000127003	0	MGLL
B3GNT7	6.57807e-09	0.0509023	0.119	0.085	0.000143027	0	B3GNT7
ACN9	6.97124e-09	0.0519767	0.232	0.186	0.000151576	0	ACN9
MRPS33	7.42049e-09	0.0912571	0.491	0.441	0.000161344	0	MRPS33
RPSAP58	9.07331e-09	0.120306	0.533	0.48	0.000197281	0	RPSAP58
EIF3E	9.1132e-09	0.150793	0.819	0.808	0.000198148	0	EIF3E
C7orf55	9.39293e-09	0.056237	0.184	0.144	0.00020423	0	C7orf55
CUTA	1.2475e-08	0.0895843	0.657	0.627	0.000271245	0	CUTA
RPS8	1.31058e-08	0.0669854	0.975	0.974	0.00028496	0	RPS8
COQ9	1.35915e-08	0.0621044	0.201	0.16	0.00029552	0	COQ9
MVB12A	1.37183e-08	0.0569208	0.291	0.244	0.000298277	0	MVB12A
CHP1	1.38603e-08	0.0857462	0.402	0.346	0.000301365	0	CHP1
ZNHIT1	1.53916e-08	0.0925753	0.719	0.681	0.00033466	0	ZNHIT1
SMAGP	1.78887e-08	0.0788852	0.465	0.413	0.000388954	0	SMAGP
TNFSF10	1.82499e-08	0.0808754	0.364	0.311	0.000396808	0	TNFSF10
MRPL54	2.07195e-08	0.0899513	0.48	0.432	0.000450504	0	MRPL54
RPS5	2.49431e-08	0.0515264	0.962	0.959	0.000542338	0	RPS5
POLR2I	2.8382e-08	0.0889085	0.618	0.576	0.00061711	0	POLR2I
SYNGR2	3.0045e-08	0.0992727	0.658	0.616	0.000653269	0	SYNGR2
DNM2	3.27634e-08	0.05653	0.322	0.273	0.000712374	0	DNM2
LCN2	3.30158e-08	0.348077	0.787	0.782	0.000717862	0	LCN2
KRTCAP3	3.41139e-08	0.0771478	0.545	0.49	0.000741738	0	KRTCAP3
PNPLA2	3.45309e-08	0.0660908	0.366	0.316	0.000750804	0	PNPLA2
CCDC85B	3.94888e-08	0.0657975	0.468	0.41	0.000858604	0	CCDC85B
COA4	4.89516e-08	0.0804176	0.51	0.463	0.00106435	0	COA4
NT5C	6.78156e-08	0.0792346	0.485	0.437	0.00147451	0	NT5C
FAM207A	6.79457e-08	0.0720504	0.335	0.289	0.00147734	0	FAM207A
FAM162A	7.46809e-08	0.0733873	0.586	0.54	0.00162379	0	FAM162A
SRD5A3	7.80005e-08	0.107496	0.372	0.329	0.00169597	0	SRD5A3
MAPK3	9.11733e-08	0.0575254	0.313	0.263	0.00198238	0	MAPK3
WDR83OS	9.95563e-08	0.080407	0.741	0.71	0.00216465	0	WDR83OS
TMEM98	1.02357e-07	0.0668389	0.253	0.208	0.00222554	0	TMEM98
ALKBH7	1.13068e-07	0.0708267	0.528	0.482	0.00245843	0	ALKBH7
LAMTOR5	1.53187e-07	0.0905687	0.752	0.733	0.00333075	0	LAMTOR5
SERINC2	1.54431e-07	0.0685575	0.51	0.449	0.0033578	0	SERINC2
C14orf2	1.56874e-07	0.105544	0.831	0.803	0.00341092	0	C14orf2
RARRES1	1.63811e-07	0.163807	0.161	0.126	0.00356174	0	RARRES1
AP2S1	1.77655e-07	0.0547241	0.618	0.567	0.00386274	0	AP2S1
NUTF2	2.0813e-07	0.0587615	0.423	0.375	0.00452536	0	NUTF2
RGS10	2.16245e-07	0.0612692	0.24	0.2	0.00470182	0	RGS10
RP1-241P17.4	2.44688e-07	0.116021	0.155	0.122	0.00532025	0	RP1-241P17.4
MYL12B	2.61924e-07	0.106159	0.833	0.817	0.00569501	0	MYL12B
ECHS1	3.43235e-07	0.0776615	0.473	0.426	0.00746296	0	ECHS1
SDHD	3.82321e-07	0.0698242	0.405	0.36	0.0083128	0	SDHD
USE1	4.31371e-07	0.0588569	0.281	0.24	0.00937929	0	USE1
COX16	4.32301e-07	0.0863095	0.58	0.534	0.00939952	0	COX16
BCL2L15	4.57702e-07	0.0779648	0.366	0.316	0.00995182	0	BCL2L15
PFDN6	4.65422e-07	0.064325	0.394	0.348	0.0101197	0	PFDN6
C12orf57	4.79011e-07	0.0579091	0.707	0.659	0.0104151	0	C12orf57
MRP63	4.79277e-07	0.0765305	0.66	0.62	0.0104209	0	MRP63
MAP2K2	5.03022e-07	0.0577417	0.306	0.262	0.0109372	0	MAP2K2
COX6C	5.60045e-07	0.128001	0.896	0.882	0.0121771	0	COX6C
SQRDL	6.20006e-07	0.0548537	0.341	0.293	0.0134808	0	SQRDL
ARPC1B	7.39855e-07	0.0742204	0.78	0.751	0.0160867	0	ARPC1B
HDHD3	7.49834e-07	0.0548221	0.336	0.29	0.0163036	0	HDHD3
EIF3F	7.56875e-07	0.0804854	0.677	0.645	0.0164567	0	EIF3F
CMTM7	7.87109e-07	0.0552673	0.322	0.28	0.0171141	0	CMTM7
NNMT	8.06839e-07	0.0929817	0.328	0.281	0.0175431	0	NNMT
C19orf60	9.35195e-07	0.0696566	0.553	0.506	0.0203339	0	C19orf60
MRPS21	1.05224e-06	0.101761	0.779	0.746	0.0228788	0	MRPS21
NOL3	1.19199e-06	0.0503536	0.303	0.262	0.0259174	0	NOL3
MRPS36	1.19254e-06	0.0814283	0.451	0.406	0.0259293	0	MRPS36
ATP6V1F	1.25424e-06	0.0906485	0.642	0.607	0.0272709	0	ATP6V1F
FAM173A	1.29774e-06	0.0552993	0.474	0.427	0.0282167	0	FAM173A
TRAPPC1	1.39106e-06	0.065129	0.517	0.471	0.0302458	0	TRAPPC1
TMEM208	1.57895e-06	0.0597898	0.534	0.483	0.0343312	0	TMEM208
DPM3	1.60373e-06	0.0838588	0.363	0.32	0.0348699	0	DPM3
BHLHE41	1.61146e-06	0.0734738	0.146	0.115	0.0350379	0	BHLHE41
HIST1H1C	2.06744e-06	0.0956695	0.473	0.434	0.0449523	0	HIST1H1C
TPD52	2.21007e-06	0.0745082	0.445	0.397	0.0480535	0	TPD52
TMEM219	2.38516e-06	0.0650346	0.717	0.686	0.0518606	0	TMEM219
NTHL1	2.57537e-06	0.0519039	0.292	0.251	0.0559962	0	NTHL1
TXNDC17	2.60987e-06	0.121045	0.65	0.62	0.0567463	0	TXNDC17
CAPN1	2.65831e-06	0.0534487	0.431	0.383	0.0577996	0	CAPN1
HIST1H2BK	2.80122e-06	0.104733	0.536	0.507	0.0609069	0	HIST1H2BK
SRP14	2.89627e-06	0.0635694	0.908	0.907	0.0629736	0	SRP14
RPL5	3.32203e-06	0.0750231	0.931	0.926	0.0722309	0	RPL5
TEX264	3.36366e-06	0.0611624	0.367	0.324	0.0731361	0	TEX264
NDUFB6	4.51676e-06	0.076762	0.479	0.442	0.0982079	0	NDUFB6
CXCL14	4.9423e-06	0.157401	0.123	0.095	0.10746	0	CXCL14
EDN1	5.21061e-06	0.0849041	0.303	0.266	0.113294	0	EDN1
CLINT1	5.54138e-06	0.0649041	0.481	0.44	0.120486	0	CLINT1
RRAS	6.00154e-06	0.0550967	0.393	0.348	0.130491	0	RRAS
PPCS	6.47981e-06	0.0532793	0.46	0.423	0.14089	0	PPCS
PPA1	6.94359e-06	0.0944928	0.719	0.702	0.150975	0	PPA1
CXCL1	7.75096e-06	0.0742766	0.194	0.161	0.168529	0	CXCL1
AQP3	7.88841e-06	0.0640571	0.135	0.107	0.171518	0	AQP3
HINT2	8.40447e-06	0.0639734	0.452	0.406	0.182738	0	HINT2
C7orf73	8.52152e-06	0.0647386	0.495	0.446	0.185283	0	C7orf73
ETFA	9.50571e-06	0.0589031	0.393	0.353	0.206683	0	ETFA
MT1F	9.54096e-06	0.119373	0.158	0.129	0.207449	0	MT1F
CASC4	9.7988e-06	0.0529277	0.443	0.395	0.213055	0	CASC4
GRN	1.06268e-05	0.084201	0.647	0.612	0.231058	0	GRN
CXCL2	1.07812e-05	0.106831	0.27	0.236	0.234416	0	CXCL2
TMEM205	1.15997e-05	0.0642522	0.546	0.508	0.252212	0	TMEM205
IFITM1	1.25469e-05	0.141036	0.247	0.215	0.272806	0	IFITM1
ISOC2	1.29348e-05	0.0573397	0.416	0.375	0.281242	0	ISOC2
NDUFS6	1.34898e-05	0.0658597	0.777	0.749	0.29331	0	NDUFS6
COX6A1P2	1.51149e-05	0.132719	0.405	0.37	0.328644	0	COX6A1P2
HIGD2A	1.74221e-05	0.0524976	0.699	0.664	0.378809	0	HIGD2A
TWF2	1.81755e-05	0.0594577	0.252	0.219	0.395191	0	TWF2
FAR1	1.88613e-05	0.0530053	0.223	0.191	0.410101	0	FAR1
PHLDA2	1.91579e-05	0.0555824	0.766	0.74	0.41655	0	PHLDA2
TRPT1	2.12323e-05	0.0508465	0.227	0.194	0.461655	0	TRPT1
LIMA1	2.35022e-05	0.0699497	0.585	0.55	0.511009	0	LIMA1
UQCC2	2.92888e-05	0.0552063	0.47	0.43	0.636826	0	UQCC2
DHRS3	3.10123e-05	0.0927643	0.387	0.348	0.6743	0	DHRS3
TMEM159	3.3211e-05	0.0520388	0.23	0.194	0.722106	0	TMEM159
OBFC1	3.49358e-05	0.05502	0.26	0.225	0.75961	0	OBFC1
DMKN	4.21161e-05	0.0866834	0.425	0.386	0.915731	0	DMKN
TMED3	4.54434e-05	0.0688143	0.562	0.543	0.988076	0	TMED3
GSTM3	5.00016e-05	0.0867328	0.337	0.307	1	0	GSTM3
SPINK1	5.04996e-05	0.126535	0.816	0.764	1	0	SPINK1
SPP1	5.11498e-05	0.197755	0.228	0.259	1	0	SPP1
ATP5H	5.66689e-05	0.0753229	0.682	0.641	1	0	ATP5H
EIF3G	5.84729e-05	0.08321	0.6	0.58	1	0	EIF3G
SNRPF	6.58038e-05	0.0944649	0.663	0.626	1	0	SNRPF
ACAA2	6.60439e-05	0.0535817	0.227	0.199	1	0	ACAA2
TMEM179B	6.79137e-05	0.065913	0.491	0.457	1	0	TMEM179B
GALE	8.32115e-05	0.0654873	0.438	0.4	1	0	GALE
LAD1	0.000104182	0.0582307	0.568	0.517	1	0	LAD1
RAC1	0.000104217	0.0509056	0.871	0.888	1	0	RAC1
NACA	0.000113867	0.070519	0.943	0.938	1	0	NACA
LYNX1	0.000117672	0.0578606	0.084	0.064	1	0	LYNX1
AHCY	0.000122844	0.052818	0.317	0.287	1	0	AHCY
CNPY3	0.000127043	0.0506019	0.311	0.278	1	0	CNPY3
NDUFA12	0.000143053	0.0820733	0.574	0.54	1	0	NDUFA12
RHOC	0.00014306	0.0825225	0.735	0.709	1	0	RHOC
MT-ATP8	0.000158007	0.0766053	0.086	0.067	1	0	MT-ATP8
PLSCR1	0.000171823	0.0736108	0.56	0.527	1	0	PLSCR1
CST6	0.00022015	0.0552952	0.108	0.131	1	0	CST6
COMMD1	0.000232042	0.0540214	0.278	0.248	1	0	COMMD1
TOMM20	0.000356443	0.0731112	0.707	0.694	1	0	TOMM20
VPS28	0.000373661	0.100978	0.735	0.72	1	0	VPS28
NDUFC1	0.000406989	0.0631187	0.658	0.626	1	0	NDUFC1
CKB	0.000420415	0.0680599	0.368	0.338	1	0	CKB
SF3B5	0.000472194	0.0628534	0.618	0.596	1	0	SF3B5
PSME2	0.000489615	0.080126	0.699	0.676	1	0	PSME2
CETN2	0.000624489	0.0695059	0.434	0.405	1	0	CETN2
RPL36AL	0.000861003	0.0562882	0.892	0.898	1	0	RPL36AL
TMEM134	0.000983092	0.064827	0.446	0.414	1	0	TMEM134
MRPL27	0.000991659	0.056226	0.55	0.522	1	0	MRPL27
S100A9	0.00115138	0.107927	0.169	0.147	1	0	S100A9
CCDC124	0.00123555	0.0573009	0.35	0.321	1	0	CCDC124
CTTN	0.00135084	0.055398	0.629	0.584	1	0	CTTN
MRPL11	0.00139	0.0560428	0.418	0.389	1	0	MRPL11
MKKS	0.00196185	0.0588912	0.406	0.378	1	0	MKKS
QPCT	0.00251646	0.0656003	0.161	0.14	1	0	QPCT
PSMA5	0.00278906	0.0577605	0.455	0.428	1	0	PSMA5
PPP2R1A	0.00314459	0.0596623	0.482	0.454	1	0	PPP2R1A
MYL12A	0.0038637	0.0973271	0.85	0.837	1	0	MYL12A
MDK	0.00476332	0.0568158	0.823	0.82	1	0	MDK
JUNB	0.00494462	0.0739919	0.663	0.678	1	0	JUNB
RPS27L	0.0055356	0.0546064	0.869	0.87	1	0	RPS27L
CNIH1	0.00559946	0.0651133	0.494	0.467	1	0	CNIH1
SLIRP	0.00725369	0.0588599	0.67	0.637	1	0	SLIRP
SLC25A39	0.00731513	0.0614039	0.461	0.439	1	0	SLC25A39
CWC27	0.00742499	0.114676	0.224	0.21	1	0	CWC27
MINOS1	0.00875472	0.0580465	0.699	0.664	1	0	MINOS1
CBR1	0.00925228	0.0646621	0.334	0.314	1	0	CBR1

## Sheet: Cluster 1
Genes	p_val	avg_logFC	pct.1	pct.2	p_val_adj	cluster	gene
REG1B	0	2.21012	0.572	0.123	0	1	REG1B
REG1A	0	2.06227	0.636	0.26	0	1	REG1A
PRSS1	0	1.90759	0.635	0.256	0	1	PRSS1
REG3G	0	1.80835	0.554	0.104	0	1	REG3G
CPA1	0	1.78292	0.555	0.114	0	1	CPA1
MEG3	0	1.4904	0.604	0.141	0	1	MEG3
IGF2	0	1.42844	0.614	0.169	0	1	IGF2
CPA2	0	1.31599	0.462	0.076	0	1	CPA2
RBPJ	0	1.12468	0.709	0.438	0	1	RBPJ
ITPR2	0	1.09858	0.514	0.135	0	1	ITPR2
RPS4Y1	0	1.09078	0.591	0.177	0	1	RPS4Y1
RHOBTB3	0	1.01372	0.596	0.205	0	1	RHOBTB3
MEST	0	0.981084	0.524	0.202	0	1	MEST
SMOC2	0	0.731421	0.401	0.076	0	1	SMOC2
SLC38A11	0	0.730992	0.424	0.092	0	1	SLC38A11
CP	0	0.720493	0.58	0.227	0	1	CP
SLC25A6	0	0.658293	0.909	0.766	0	1	SLC25A6
RPL3	0	0.623822	0.991	0.959	0	1	RPL3
CEL	0	0.562134	0.347	0.051	0	1	CEL
RPL7	0	0.551556	0.993	0.964	0	1	RPL7
RPL15	0	0.484027	0.991	0.949	0	1	RPL15
EEF1D	1.42114e-307	0.542905	0.973	0.93	3.08998e-303	1	EEF1D
RPS27	1.0148e-306	0.400523	0.996	0.987	2.20648e-302	1	RPS27
RPL26	3.97229e-304	0.442998	0.993	0.962	8.63694e-300	1	RPL26
NPB	3.5187e-301	0.579761	0.417	0.117	7.65071e-297	1	NPB
GLIPR1	4.45647e-297	0.609601	0.422	0.122	9.68971e-293	1	GLIPR1
ENTPD3	8.97116e-294	0.455402	0.292	0.051	1.9506e-289	1	ENTPD3
BTG1	6.76584e-285	0.707608	0.882	0.718	1.4711e-280	1	BTG1
ITM2A	4.02196e-283	0.585715	0.408	0.122	8.74494e-279	1	ITM2A
GAMT	1.2424e-281	0.562537	0.442	0.145	2.70136e-277	1	GAMT
FGFR1	1.80438e-281	0.463893	0.352	0.086	3.92327e-277	1	FGFR1
RPS2	6.63985e-281	0.459095	0.994	0.979	1.4437e-276	1	RPS2
HSPB1	1.99226e-277	0.642999	0.976	0.935	4.33176e-273	1	HSPB1
RPS4X1	5.20747e-274	0.404569	0.988	0.953	1.13226e-269	1	RPS4X
DPEP1	4.44929e-271	0.485511	0.389	0.109	9.6741e-267	1	DPEP1
XBP1	2.61284e-261	0.745551	0.75	0.522	5.68111e-257	1	XBP1
SELM	6.36111e-260	0.668851	0.647	0.369	1.3831e-255	1	SELM
S100A4	8.28144e-260	0.753994	0.918	0.778	1.80063e-255	1	S100A4
RPL8	8.38526e-257	0.375828	0.992	0.979	1.82321e-252	1	RPL8
TEX11	3.77674e-254	0.31459	0.228	0.03	8.21178e-250	1	TEX11
RPL10A1	7.48257e-252	0.390891	0.983	0.942	1.62694e-247	1	RPL10A
RPL21	3.82928e-251	0.346772	0.996	0.977	8.32601e-247	1	RPL21
DNAJB4	5.2221e-250	0.568273	0.5	0.211	1.13544e-245	1	DNAJB4
VIM	2.03373e-242	0.714483	0.623	0.313	4.42193e-238	1	VIM
FBXO2	3.09037e-239	0.538428	0.485	0.207	6.71939e-235	1	FBXO2
RPS51	1.67401e-231	0.366448	0.987	0.949	3.63979e-227	1	RPS5
NOSIP	2.98266e-230	0.578928	0.728	0.507	6.4852e-226	1	NOSIP
GATA2	1.54475e-224	0.35279	0.22	0.034	3.35875e-220	1	GATA2
EEF1B2	1.5193e-219	0.453928	0.944	0.852	3.30342e-215	1	EEF1B2
RPS31	4.19806e-218	0.321856	0.992	0.97	9.12784e-214	1	RPS3
NES	5.85298e-216	0.370555	0.273	0.063	1.27261e-211	1	NES
RPS15	2.38312e-215	0.322917	0.996	0.974	5.18162e-211	1	RPS15
CACYBP	2.30918e-213	0.56538	0.739	0.514	5.02086e-209	1	CACYBP
EEF2	1.63542e-211	0.456859	0.933	0.84	3.5559e-207	1	EEF2
RPL111	2.84868e-211	0.295025	0.993	0.969	6.19388e-207	1	RPL11
PBX1	3.14995e-210	0.611236	0.545	0.291	6.84893e-206	1	PBX1
PHPT1	9.26164e-209	0.46446	0.88	0.721	2.01376e-204	1	PHPT1
EGFL7	1.18125e-207	0.483126	0.452	0.193	2.56839e-203	1	EGFL7
H3F3B	2.36556e-205	0.359853	0.985	0.939	5.14344e-201	1	H3F3B
SEC61B	1.6527e-199	0.431248	0.888	0.759	3.59346e-195	1	SEC61B
EIF1	8.10694e-199	0.348023	0.991	0.955	1.76269e-194	1	EIF1
PFN2	4.14296e-196	0.392072	0.495	0.226	9.00803e-192	1	PFN2
CNN3	3.34816e-194	0.464438	0.45	0.197	7.2799e-190	1	CNN3
ERP27	1.61609e-193	0.321115	0.25	0.058	3.51386e-189	1	ERP27
HOMER3	4.39162e-193	0.377257	0.376	0.138	9.5487e-189	1	HOMER3
TEX9	2.07708e-189	0.374022	0.298	0.089	4.51619e-185	1	TEX9
CLPS1	2.46178e-188	0.269021	0.248	0.057	5.35265e-184	1	CLPS
RAMP1	4.96965e-183	0.536142	0.753	0.534	1.08055e-178	1	RAMP1
RPL91	8.20178e-183	0.289462	0.987	0.954	1.78331e-178	1	RPL9
ALDH1A1	5.81696e-182	0.652208	0.518	0.284	1.26478e-177	1	ALDH1A1
MYL9	1.98702e-180	0.562001	0.434	0.195	4.32037e-176	1	MYL9
FTH1	2.42273e-180	0.345575	0.996	0.987	5.26775e-176	1	FTH1
RPL121	6.92083e-180	0.314517	0.991	0.974	1.5048e-175	1	RPL12
AL132709.5	5.64405e-178	0.32529	0.279	0.08	1.22719e-173	1	AL132709.5
MSRB1	6.20123e-178	0.462252	0.515	0.276	1.34833e-173	1	MSRB1
PRSS3	2.59738e-176	0.860358	0.717	0.537	5.64749e-172	1	PRSS3
SERPINA5	5.09116e-176	0.394133	0.399	0.165	1.10697e-171	1	SERPINA5
RPL51	1.93825e-175	0.329172	0.973	0.91	4.21434e-171	1	RPL5
TNFRSF18	1.25511e-174	0.284926	0.258	0.068	2.72897e-170	1	TNFRSF18
SSR2	1.35883e-173	0.444275	0.844	0.712	2.95449e-169	1	SSR2
CLDN10	3.10621e-173	0.465101	0.63	0.361	6.75384e-169	1	CLDN10
PABPC1	1.7155e-171	0.354845	0.94	0.857	3.73002e-167	1	PABPC1
PODXL	6.5632e-170	0.436396	0.468	0.228	1.42704e-165	1	PODXL
SERP1	1.70297e-169	0.42456	0.902	0.794	3.70277e-165	1	SERP1
BCAT1	4.98687e-166	0.398416	0.422	0.177	1.08429e-161	1	BCAT1
RPS3A1	1.21861e-164	0.270728	0.988	0.961	2.64963e-160	1	RPS3A
RP11-383H13.1	1.18987e-162	0.225832	0.195	0.04	2.58713e-158	1	RP11-383H13.1
RARRES2	1.44134e-162	0.746471	0.482	0.267	3.13391e-158	1	RARRES2
RPS81	3.3699e-161	0.264819	0.99	0.968	7.32716e-157	1	RPS8
EMX2	4.86378e-161	0.26554	0.212	0.048	1.05753e-156	1	EMX2
OAZ1	2.11322e-160	0.330964	0.962	0.893	4.59477e-156	1	OAZ1
PHGDH	9.58679e-158	0.291665	0.336	0.124	2.08446e-153	1	PHGDH
DEPTOR	2.77245e-157	0.488186	0.426	0.21	6.02814e-153	1	DEPTOR
TTC1	3.96286e-156	0.478571	0.582	0.375	8.61644e-152	1	TTC1
CIRBP	7.04661e-156	0.4641	0.797	0.622	1.53214e-151	1	CIRBP
TMEM14A	2.39496e-155	0.453003	0.638	0.447	5.20736e-151	1	TMEM14A
C1orf43	1.87792e-154	0.438112	0.771	0.607	4.08315e-150	1	C1orf43
RPL241	9.19537e-153	0.280314	0.982	0.935	1.99935e-148	1	RPL24
DNAJA1	4.45782e-151	0.384652	0.856	0.696	9.69264e-147	1	DNAJA1
LIMS1	5.90842e-150	0.404079	0.561	0.346	1.28467e-145	1	LIMS1
RPL7A1	8.15477e-150	0.290276	0.985	0.948	1.77309e-145	1	RPL7A
DKK4	1.20902e-149	0.872745	0.167	0.031	2.62877e-145	1	DKK4
INSM1	2.53634e-148	0.167383	0.13	0.015	5.51476e-144	1	INSM1
KIRREL2	5.21787e-147	0.191453	0.163	0.029	1.13452e-142	1	KIRREL2
HAX1	7.2395e-147	0.408514	0.664	0.47	1.57408e-142	1	HAX1
EIF4EBP1	1.91975e-146	0.375049	0.69	0.47	4.17412e-142	1	EIF4EBP1
SDC2	4.72143e-144	0.254177	0.202	0.049	1.02658e-139	1	SDC2
JUN	1.4168e-139	0.412394	0.864	0.682	3.08055e-135	1	JUN
DIRAS3	3.43376e-139	0.21373	0.171	0.035	7.46603e-135	1	DIRAS3
TAF7	1.41737e-138	0.387602	0.754	0.589	3.08179e-134	1	TAF7
BTG2	2.54906e-138	0.571495	0.591	0.393	5.54242e-134	1	BTG2
KLF4	1.23209e-137	0.439707	0.693	0.478	2.67892e-133	1	KLF4
LMAN2	5.23577e-137	0.388846	0.822	0.709	1.13841e-132	1	LMAN2
KIF1A	6.48517e-135	0.207807	0.174	0.039	1.41007e-130	1	KIF1A
PPP1R1B	9.50325e-135	0.410414	0.456	0.242	2.06629e-130	1	PPP1R1B
JTB	2.09285e-134	0.361031	0.861	0.747	4.55048e-130	1	JTB
ATRAID	2.14348e-132	0.336795	0.743	0.58	4.66056e-128	1	ATRAID
PSMD4	1.01407e-130	0.343218	0.726	0.557	2.2049e-126	1	PSMD4
AL132709.8	3.29286e-130	0.169721	0.147	0.026	7.15966e-126	1	AL132709.8
RPS131	3.76948e-130	0.229124	0.987	0.954	8.19598e-126	1	RPS13
TLE4	3.98405e-130	0.353243	0.397	0.193	8.66252e-126	1	TLE4
GATM	4.24859e-130	0.485377	0.479	0.289	9.23771e-126	1	GATM
FAM110B	4.90535e-130	0.183031	0.16	0.033	1.06657e-125	1	FAM110B
PRDX6	5.12529e-130	0.344199	0.8	0.65	1.11439e-125	1	PRDX6
HSPD1	6.69899e-130	0.366541	0.882	0.755	1.45656e-125	1	HSPD1
RPS91	3.37349e-129	0.237522	0.988	0.961	7.33498e-125	1	RPS9
EIF3L	5.74537e-129	0.384905	0.666	0.491	1.24922e-124	1	EIF3L
DNAJC12	6.12375e-128	0.207247	0.188	0.048	1.33149e-123	1	DNAJC12
MCL1	9.34716e-128	0.377502	0.814	0.671	2.03235e-123	1	MCL1
ZC3H15	5.81117e-127	0.365891	0.713	0.551	1.26352e-122	1	ZC3H15
HSP90AB1	1.03787e-126	0.31473	0.965	0.908	2.25664e-122	1	HSP90AB1
DYNLL1	7.12993e-124	0.294919	0.951	0.884	1.55026e-119	1	DYNLL1
FGF12	1.15642e-123	0.165856	0.144	0.027	2.51441e-119	1	FGF12
ERO1LB	1.71315e-123	0.220944	0.217	0.066	3.72491e-119	1	ERO1LB
DNAJB1	4.41598e-123	0.372556	0.837	0.662	9.60167e-119	1	DNAJB1
RPL101	9.50186e-123	0.250551	0.999	0.991	2.06599e-118	1	RPL10
PPIG	3.54269e-122	0.370196	0.728	0.564	7.70287e-118	1	PPIG
FIBCD1	3.81539e-122	0.289549	0.311	0.13	8.2958e-118	1	FIBCD1
ZNF706	4.07143e-122	0.332665	0.834	0.699	8.8525e-118	1	ZNF706
ZFAND5	1.21983e-121	0.35002	0.667	0.486	2.65227e-117	1	ZFAND5
PPP1R10	1.29267e-120	0.387365	0.49	0.3	2.81066e-116	1	PPP1R10
CCT3	2.86515e-120	0.347212	0.757	0.629	6.22969e-116	1	CCT3
MLEC	3.17396e-120	0.439703	0.75	0.606	6.90114e-116	1	MLEC
EIF1AY	5.24808e-120	0.202996	0.219	0.067	1.14109e-115	1	EIF1AY
NPM1	5.27e-120	0.306977	0.945	0.871	1.14586e-115	1	NPM1
PFDN2	5.34142e-120	0.304979	0.805	0.661	1.16139e-115	1	PFDN2
ELF5	1.12592e-119	0.203208	0.192	0.052	2.44809e-115	1	ELF5
RBM8A	4.56055e-119	0.318889	0.811	0.672	9.916e-115	1	RBM8A
RPSA	9.86953e-119	0.280991	0.955	0.891	2.14593e-114	1	RPSA
GLUL	1.96653e-118	0.434765	0.622	0.435	4.27583e-114	1	GLUL
RPL18A1	2.73335e-118	0.246437	0.994	0.97	5.94313e-114	1	RPL18A
BRK1	5.87018e-118	0.314603	0.828	0.669	1.27635e-113	1	BRK1
TMED9	7.91698e-118	0.351338	0.809	0.687	1.72139e-113	1	TMED9
NPC2	1.97777e-117	0.326918	0.811	0.662	4.30027e-113	1	NPC2
HPN	1.53478e-116	0.318909	0.312	0.139	3.33707e-112	1	HPN
GDNF	3.64264e-116	0.13166	0.096	0.01	7.9202e-112	1	GDNF
REEP6	4.03683e-115	0.349953	0.37	0.19	8.77729e-111	1	REEP6
VIL1	1.74593e-114	0.355201	0.45	0.25	3.79617e-110	1	VIL1
IMPA2	1.40737e-113	0.340736	0.381	0.201	3.06004e-109	1	IMPA2
HMGN2	1.50497e-113	0.268332	0.795	0.619	3.27225e-109	1	HMGN2
PHYHIPL	6.05258e-113	0.13775	0.117	0.018	1.31601e-108	1	PHYHIPL
C12orf39	3.01461e-112	0.13959	0.115	0.018	6.55466e-108	1	C12orf39
RSL1D1	5.34102e-112	0.299661	0.696	0.514	1.1613e-107	1	RSL1D1
TIPRL	5.73164e-112	0.31774	0.426	0.242	1.24623e-107	1	TIPRL
S100A3	1.28099e-111	0.281912	0.239	0.084	2.78525e-107	1	S100A3
SUMO1	2.42049e-111	0.300069	0.829	0.695	5.26287e-107	1	SUMO1
COX7A2L	4.63538e-111	0.309664	0.737	0.578	1.00787e-106	1	COX7A2L
AGPAT2	2.18424e-110	0.400931	0.773	0.653	4.74918e-106	1	AGPAT2
UFC1	3.48917e-110	0.328668	0.783	0.66	7.5865e-106	1	UFC1
PXDN	7.56992e-110	0.150668	0.142	0.031	1.64593e-105	1	PXDN
GNB2L11	1.41112e-108	0.286283	0.928	0.911	3.0682e-104	1	GNB2L1
EIF3H	5.40304e-107	0.286075	0.878	0.768	1.17478e-102	1	EIF3H
DNAJB9	6.27221e-107	0.421418	0.469	0.292	1.36377e-102	1	DNAJB9
RPS181	7.80641e-107	0.191009	0.997	0.982	1.69735e-102	1	RPS18
LAPTM4B	2.75307e-106	0.346965	0.522	0.346	5.98601e-102	1	LAPTM4B
CYP27A1	3.36616e-106	0.238449	0.25	0.097	7.31905e-102	1	CYP27A1
DOK7	2.28237e-105	0.199978	0.189	0.059	4.96255e-101	1	DOK7
HOXD1	1.88307e-104	0.165764	0.148	0.035	4.09435e-100	1	HOXD1
PROX1	4.73341e-104	0.206059	0.184	0.055	1.02919e-99	1	PROX1
IFI16	1.41096e-103	0.328343	0.597	0.413	3.06785e-99	1	IFI16
ANKRD37	3.14101e-103	0.361037	0.465	0.279	6.8295e-99	1	ANKRD37
ATP6V1G1	7.08334e-103	0.291658	0.875	0.755	1.54013e-98	1	ATP6V1G1
FAM129A	1.03686e-102	0.245943	0.269	0.113	2.25445e-98	1	FAM129A
NSG1	1.14578e-102	0.19427	0.164	0.045	2.49127e-98	1	NSG1
HSPE1	5.77585e-102	0.304371	0.938	0.881	1.25584e-97	1	HSPE1
UGDH	7.64432e-102	0.366409	0.562	0.383	1.66211e-97	1	UGDH
CHCHD2	1.25252e-101	0.23676	0.958	0.89	2.72335e-97	1	CHCHD2
SCD5	2.55276e-101	0.174122	0.184	0.056	5.55048e-97	1	SCD5
LMNA	4.49968e-101	0.34622	0.926	0.852	9.78364e-97	1	LMNA
TMEM59	5.76058e-101	0.325025	0.871	0.778	1.25252e-96	1	TMEM59
NR5A2	6.96529e-100	0.192644	0.188	0.06	1.51446e-95	1	NR5A2
EBF1	7.42438e-99	0.160181	0.13	0.029	1.61428e-94	1	EBF1
SCOC	1.32866e-98	0.357578	0.687	0.545	2.88891e-94	1	SCOC
ARL3	1.40006e-98	0.281531	0.437	0.257	3.04416e-94	1	ARL3
EIF5	2.74681e-98	0.314279	0.784	0.642	5.97239e-94	1	EIF5
RPL6	2.82208e-98	0.224738	0.979	0.926	6.13604e-94	1	RPL6
HSPH1	3.98042e-98	0.319449	0.761	0.623	8.65462e-94	1	HSPH1
PSMB5	6.04836e-98	0.275219	0.708	0.555	1.3151e-93	1	PSMB5
TSPAN18	1.89468e-97	0.121765	0.113	0.021	4.11961e-93	1	TSPAN18
MRPL24	3.41079e-97	0.332528	0.565	0.405	7.41608e-93	1	MRPL24
ZFAND2A	1.15633e-96	0.320787	0.505	0.323	2.51422e-92	1	ZFAND2A
CCSER2	2.12014e-96	0.26365	0.337	0.173	4.60983e-92	1	CCSER2
GPR160	2.6655e-96	0.3791	0.42	0.254	5.79559e-92	1	GPR160
SSB	4.61779e-96	0.291984	0.69	0.53	1.00405e-91	1	SSB
PCNP	2.18235e-95	0.327334	0.654	0.503	4.74508e-91	1	PCNP
RPS61	2.97043e-95	0.280753	0.99	0.969	6.45862e-91	1	RPS6
DNAJB6	3.81881e-95	0.274084	0.739	0.591	8.30324e-91	1	DNAJB6
PARP1	4.97209e-95	0.349702	0.543	0.388	1.08108e-90	1	PARP1
BMP7	6.8253e-95	0.183464	0.186	0.061	1.48402e-90	1	BMP7
NDUFS7	7.22071e-95	0.319159	0.679	0.533	1.57e-90	1	NDUFS7
RPLP0	8.2847e-95	0.220917	0.987	0.953	1.80134e-90	1	RPLP0
YBX1	3.55149e-94	0.246582	0.914	0.82	7.72201e-90	1	YBX1
RGS7	8.6261e-94	0.1063	0.093	0.013	1.87557e-89	1	RGS7
RAB13	1.05642e-93	0.259991	0.731	0.586	2.29696e-89	1	RAB13
CDC26	3.76977e-93	0.273133	0.531	0.358	8.19661e-89	1	CDC26
COA3	7.25343e-93	0.303367	0.685	0.53	1.57711e-88	1	COA3
RPL4	7.78208e-93	0.295506	0.956	0.9	1.69206e-88	1	RPL4
ISCU	1.35337e-92	0.295796	0.605	0.44	2.94263e-88	1	ISCU
EFCAB1	2.47933e-92	0.133003	0.129	0.031	5.39082e-88	1	EFCAB1
TAX1BP1	3.10569e-92	0.281625	0.731	0.591	6.75271e-88	1	TAX1BP1
DPYSL3	1.06261e-91	0.187772	0.194	0.067	2.31044e-87	1	DPYSL3
SSFA2	1.8344e-91	0.407635	0.663	0.551	3.98853e-87	1	SSFA2
ILF2	5.22861e-91	0.288061	0.587	0.428	1.13686e-86	1	ILF2
PTF1A	8.39521e-91	0.114432	0.101	0.018	1.82537e-86	1	PTF1A
SNAI2	1.03844e-90	0.178208	0.195	0.068	2.25787e-86	1	SNAI2
PLA2G2A	1.06405e-90	0.58352	0.155	0.045	2.31357e-86	1	PLA2G2A
CTNND2	4.40356e-90	0.099804	0.088	0.012	9.57465e-86	1	CTNND2
MSC	5.95277e-90	0.127677	0.116	0.025	1.29431e-85	1	MSC
UBE2E3	1.19926e-89	0.278293	0.594	0.434	2.60754e-85	1	UBE2E3
PPP1R2	2.49843e-89	0.322641	0.627	0.483	5.43233e-85	1	PPP1R2
MRPS14	3.18358e-89	0.295171	0.534	0.374	6.92207e-85	1	MRPS14
HOMER2	4.15355e-89	0.231359	0.254	0.111	9.03107e-85	1	HOMER2
SIVA1	1.06073e-88	0.228742	0.766	0.606	2.30634e-84	1	SIVA1
GDF15	2.22761e-88	0.425616	0.593	0.417	4.84349e-84	1	GDF15
SCUBE2	2.3177e-88	0.108101	0.081	0.01	5.03937e-84	1	SCUBE2
TAGLN2	2.91777e-88	0.252137	0.91	0.805	6.34411e-84	1	TAGLN2
DDX5	8.92245e-88	0.233674	0.904	0.819	1.94001e-83	1	DDX5
GNG7	1.01701e-87	0.183365	0.166	0.053	2.21128e-83	1	GNG7
NACA1	3.98234e-87	0.214577	0.974	0.927	8.6588e-83	1	NACA
LAMTOR2	5.03817e-87	0.287166	0.777	0.656	1.09545e-82	1	LAMTOR2
C19orf10	9.89201e-87	0.34244	0.758	0.662	2.15082e-82	1	C19orf10
EMX2OS	1.31033e-86	0.137095	0.127	0.031	2.84905e-82	1	EMX2OS
MDH2	2.19431e-86	0.272225	0.712	0.573	4.77108e-82	1	MDH2
CNBP	3.00746e-86	0.2886	0.719	0.576	6.53912e-82	1	CNBP
ATF3	3.73875e-86	0.287685	0.729	0.535	8.12917e-82	1	ATF3
SDHC	4.18841e-86	0.312158	0.637	0.501	9.10685e-82	1	SDHC
CCT6A	5.73547e-86	0.275963	0.686	0.553	1.24706e-81	1	CCT6A
TUBB2B	1.58872e-85	0.174259	0.154	0.046	3.45436e-81	1	TUBB2B
TCERG1L	1.78229e-85	0.0875623	0.074	0.008	3.87523e-81	1	TCERG1L
SERPIND1	2.63938e-85	0.109993	0.089	0.014	5.73881e-81	1	SERPIND1
NUCB2	2.69146e-85	0.304957	0.486	0.318	5.85203e-81	1	NUCB2
NEUROD4	3.418e-85	0.0826006	0.064	0.005	7.43176e-81	1	NEUROD4
RAB34	6.79407e-85	0.241532	0.419	0.249	1.47723e-80	1	RAB34
BAG3	7.26453e-85	0.272217	0.499	0.331	1.57953e-80	1	BAG3
NOP58	7.80274e-85	0.27661	0.561	0.395	1.69655e-80	1	NOP58
MRPL9	8.99631e-85	0.243808	0.452	0.288	1.95607e-80	1	MRPL9
SLC25A5	1.25821e-84	0.306511	0.81	0.706	2.73572e-80	1	SLC25A5
NINJ1	1.80902e-84	0.276959	0.395	0.235	3.93335e-80	1	NINJ1
RLBP1	2.6811e-84	0.14402	0.083	0.012	5.82953e-80	1	RLBP1
NFIC	4.0946e-84	0.287501	0.495	0.331	8.9029e-80	1	NFIC
TNNI2	6.43892e-84	0.323663	0.364	0.203	1.40002e-79	1	TNNI2
MRPL18	2.51557e-83	0.284136	0.65	0.492	5.4696e-79	1	MRPL18
HSPA8	3.04286e-83	0.251589	0.906	0.824	6.61609e-79	1	HSPA8
NHP2	3.75764e-83	0.268707	0.728	0.602	8.17024e-79	1	NHP2
RPS27A1	6.84463e-83	0.165751	0.995	0.98	1.48823e-78	1	RPS27A
RPL13A1	7.10521e-83	0.166108	0.997	0.989	1.54489e-78	1	RPL13A
NUDC	8.71786e-83	0.26533	0.678	0.536	1.89552e-78	1	NUDC
FILIP1	1.65092e-82	0.106792	0.078	0.01	3.58959e-78	1	FILIP1
RHBDD2	2.1739e-82	0.306974	0.545	0.386	4.72671e-78	1	RHBDD2
SYCE1	3.06396e-82	0.115219	0.109	0.024	6.66196e-78	1	SYCE1
RTN4	4.82846e-82	0.24289	0.861	0.786	1.04985e-77	1	RTN4
FUNDC2	7.46488e-82	0.297216	0.508	0.354	1.62309e-77	1	FUNDC2
HSPA4L	2.48952e-81	0.204662	0.22	0.091	5.41297e-77	1	HSPA4L
CALM1	3.21814e-81	0.229884	0.881	0.77	6.9972e-77	1	CALM1
UBXN1	4.06527e-81	0.260019	0.72	0.573	8.83911e-77	1	UBXN1
SOX2	5.28824e-81	0.166568	0.151	0.047	1.14982e-76	1	SOX2
PLAGL1	6.31026e-81	0.196732	0.229	0.097	1.37204e-76	1	PLAGL1
RAD23B	8.17526e-81	0.298511	0.598	0.454	1.77755e-76	1	RAD23B
EIF4A1	1.09436e-80	0.233451	0.892	0.805	2.37948e-76	1	EIF4A1
SMIM14	1.93201e-80	0.316036	0.648	0.516	4.20076e-76	1	SMIM14
RPL141	2.81794e-79	0.187194	0.986	0.939	6.12705e-75	1	RPL14
ANKRD65	4.1319e-79	0.187893	0.188	0.071	8.98399e-75	1	ANKRD65
HNRNPA0	4.85396e-79	0.270596	0.668	0.528	1.0554e-74	1	HNRNPA0
TROVE2	1.79021e-78	0.268236	0.489	0.336	3.89245e-74	1	TROVE2
TM4SF1	3.67355e-78	0.339024	0.917	0.903	7.98741e-74	1	TM4SF1
EIF3E1	5.12398e-78	0.216555	0.882	0.785	1.11411e-73	1	EIF3E
PAPSS1	3.21847e-77	0.278314	0.393	0.24	6.99793e-73	1	PAPSS1
NTM	4.35272e-77	0.107919	0.067	0.007	9.46412e-73	1	NTM
GPC3	4.40966e-77	0.173889	0.121	0.032	9.58793e-73	1	GPC3
HNRNPC	5.2417e-77	0.215755	0.868	0.77	1.1397e-72	1	HNRNPC
NCL	5.28851e-77	0.239082	0.782	0.667	1.14988e-72	1	NCL
STIM2	7.73401e-77	0.310408	0.371	0.225	1.68161e-72	1	STIM2
PSMB7	1.08174e-76	0.272905	0.733	0.619	2.35203e-72	1	PSMB7
MORF4L1	1.75013e-76	0.241788	0.826	0.712	3.80531e-72	1	MORF4L1
CERS6	1.81208e-76	0.340534	0.513	0.38	3.94002e-72	1	CERS6
UQCRB	3.49648e-76	0.211541	0.93	0.847	7.6024e-72	1	UQCRB
LAPTM4A	4.07372e-76	0.239227	0.851	0.757	8.8575e-72	1	LAPTM4A
SH3GLB1	5.97002e-75	0.264647	0.604	0.471	1.29806e-70	1	SH3GLB1
LRIF1	6.33474e-75	0.226313	0.353	0.198	1.37736e-70	1	LRIF1
ST13	6.97924e-75	0.231194	0.782	0.654	1.5175e-70	1	ST13
PPP1R15A	8.00446e-75	0.120291	0.769	0.577	1.74041e-70	1	PPP1R15A
RPS71	1.17233e-74	0.209861	0.983	0.948	2.54899e-70	1	RPS7
ADAM19	1.52655e-74	0.087539	0.149	0.048	3.31918e-70	1	ADAM19
CKS1B	4.33518e-74	0.232885	0.694	0.553	9.42597e-70	1	CKS1B
GPR161	5.6529e-74	0.0987179	0.099	0.022	1.22911e-69	1	GPR161
PTP4A3	7.60537e-74	0.187638	0.182	0.071	1.65364e-69	1	PTP4A3
FLRT2	1.29712e-73	0.0971848	0.087	0.016	2.82033e-69	1	FLRT2
AC011298.2	1.57421e-73	0.147174	0.105	0.025	3.42281e-69	1	AC011298.2
CDKN1A	1.26234e-72	0.314125	0.578	0.426	2.74471e-68	1	CDKN1A
TRIB1	2.46757e-72	0.267406	0.518	0.362	5.36523e-68	1	TRIB1
GOLIM4	2.69127e-72	0.300263	0.429	0.278	5.85162e-68	1	GOLIM4
BBX	7.64679e-72	0.25091	0.63	0.491	1.66264e-67	1	BBX
C10orf118	1.79962e-71	0.280889	0.464	0.324	3.91292e-67	1	C10orf118
CTNNAL1	2.10521e-71	0.26197	0.444	0.291	4.57737e-67	1	CTNNAL1
SH3YL1	2.34569e-71	0.294623	0.585	0.458	5.10023e-67	1	SH3YL1
CUZD1	3.53764e-71	0.103976	0.078	0.013	7.69188e-67	1	CUZD1
NFE2L2	4.46739e-71	0.276037	0.644	0.514	9.71346e-67	1	NFE2L2
SYF2	6.34195e-71	0.260398	0.667	0.528	1.37893e-66	1	SYF2
PSMB4	6.40559e-71	0.245788	0.642	0.505	1.39277e-66	1	PSMB4
REV3L	1.26629e-70	0.199434	0.264	0.132	2.75329e-66	1	REV3L
RPUSD3	1.28778e-70	0.191379	0.292	0.155	2.80002e-66	1	RPUSD3
IFT57	1.74369e-70	0.264114	0.442	0.297	3.79131e-66	1	IFT57
HP	1.95633e-70	0.453574	0.111	0.029	4.25364e-66	1	HP
KCNQ2	3.45897e-70	0.0672503	0.067	0.009	7.52085e-66	1	KCNQ2
C10orf115	5.0691e-70	0.0821476	0.074	0.012	1.10217e-65	1	C10orf115
MAOA	2.48142e-69	0.231414	0.284	0.153	5.39536e-65	1	MAOA
LDHB	6.03381e-69	0.328943	0.366	0.215	1.31193e-64	1	LDHB
VGLL4	1.2505e-68	0.266176	0.491	0.353	2.71895e-64	1	VGLL4
EGR2	1.69312e-68	0.199231	0.187	0.077	3.68135e-64	1	EGR2
BAG2	1.76811e-68	0.159879	0.201	0.086	3.8444e-64	1	BAG2
DAP3	2.43391e-68	0.222653	0.5	0.358	5.29205e-64	1	DAP3
NR4A2	3.92405e-68	0.314152	0.45	0.297	8.53206e-64	1	NR4A2
DCAF13	5.78978e-68	0.208273	0.404	0.256	1.25887e-63	1	DCAF13
GPATCH4	6.86914e-68	0.241469	0.44	0.296	1.49356e-63	1	GPATCH4
BSG	7.11013e-68	0.232743	0.869	0.795	1.54596e-63	1	BSG
MAPK10	1.36949e-67	0.107417	0.101	0.025	2.97768e-63	1	MAPK10
DSTN	1.7927e-67	0.202768	0.929	0.84	3.89787e-63	1	DSTN
RP11-2E17.1	2.21955e-67	0.0902549	0.08	0.015	4.82596e-63	1	RP11-2E17.1
SSR3	2.61875e-67	0.218842	0.773	0.669	5.69396e-63	1	SSR3
ARID4B	3.45301e-67	0.235107	0.592	0.46	7.50788e-63	1	ARID4B
RP11-161M6.2	3.63533e-67	0.139447	0.146	0.051	7.9043e-63	1	RP11-161M6.2
RPS141	3.79886e-67	0.167019	0.994	0.981	8.25985e-63	1	RPS14
RAB2A	4.01392e-67	0.21304	0.763	0.637	8.72746e-63	1	RAB2A
SPTSSA	4.37203e-67	0.244632	0.548	0.401	9.50611e-63	1	SPTSSA
EVA1A	9.24506e-67	0.139933	0.231	0.108	2.01015e-62	1	EVA1A
ASH1L	9.34427e-67	0.265227	0.593	0.464	2.03172e-62	1	ASH1L
LSM1	1.20386e-66	0.202011	0.489	0.342	2.61754e-62	1	LSM1
COL9A3	1.20488e-66	0.190667	0.252	0.125	2.61977e-62	1	COL9A3
EIF4A3	1.65194e-66	0.235798	0.425	0.282	3.59181e-62	1	EIF4A3
FBXO17	1.78486e-66	0.0900733	0.094	0.022	3.88082e-62	1	FBXO17
HOXD-AS1	1.79849e-66	0.113669	0.112	0.031	3.91046e-62	1	HOXD-AS1
SBDS	1.82559e-66	0.230417	0.627	0.487	3.96938e-62	1	SBDS
PRLHR	2.53819e-66	0.079108	0.065	0.009	5.51879e-62	1	PRLHR
THSD7A	2.77686e-66	0.144832	0.14	0.048	6.03772e-62	1	THSD7A
NDNF	4.37849e-66	0.151243	0.14	0.047	9.52014e-62	1	NDNF
UBE2F	5.22132e-66	0.270068	0.45	0.315	1.13527e-61	1	UBE2F
ADM	6.38941e-66	0.237395	0.402	0.248	1.38925e-61	1	ADM
CITED2	1.05978e-65	0.239937	0.372	0.229	2.30427e-61	1	CITED2
MFF	1.59354e-65	0.242408	0.495	0.357	3.46483e-61	1	MFF
MRPL50	1.63677e-65	0.246083	0.509	0.366	3.55882e-61	1	MRPL50
MPV17L	1.94999e-65	0.146857	0.166	0.065	4.23987e-61	1	MPV17L
RSRC2	2.08703e-65	0.255038	0.666	0.534	4.53784e-61	1	RSRC2
EIF1B	2.55455e-65	0.259379	0.536	0.398	5.55436e-61	1	EIF1B
MTDH	3.26715e-65	0.191665	0.833	0.736	7.10376e-61	1	MTDH
MAP2	4.5666e-65	0.122195	0.128	0.041	9.92915e-61	1	MAP2
UAP1	5.937e-65	0.243698	0.482	0.341	1.29088e-60	1	UAP1
TMCO1	1.15688e-64	0.21897	0.777	0.684	2.51541e-60	1	TMCO1
CLK1	1.67571e-64	0.259596	0.585	0.453	3.6435e-60	1	CLK1
ARPC2	2.5312e-64	0.196463	0.878	0.782	5.50359e-60	1	ARPC2
GSTA4	2.96497e-64	0.118192	0.116	0.035	6.44673e-60	1	GSTA4
DNALI1	3.44272e-64	0.180063	0.242	0.121	7.48552e-60	1	DNALI1
PNRC2	4.15542e-64	0.190605	0.31	0.171	9.03513e-60	1	PNRC2
PSMB6	4.26926e-64	0.236392	0.651	0.527	9.28266e-60	1	PSMB6
FAM105A	5.58544e-64	0.1185	0.108	0.03	1.21444e-59	1	FAM105A
SRSF3	6.42857e-64	0.229944	0.8	0.714	1.39776e-59	1	SRSF3
TIMP1	7.27464e-64	0.64421	0.951	0.896	1.58172e-59	1	TIMP1
CHCHD10	8.31213e-64	0.300838	0.667	0.561	1.80731e-59	1	CHCHD10
GADD45B	1.36625e-63	0.362799	0.526	0.373	2.97065e-59	1	GADD45B
SNHG7	2.75785e-63	0.303948	0.59	0.457	5.9964e-59	1	SNHG7
ITM2C	3.22916e-63	0.222319	0.538	0.384	7.02115e-59	1	ITM2C
KCNV1	3.58828e-63	0.0804542	0.069	0.012	7.802e-59	1	KCNV1
CRIP2	3.74585e-63	0.154928	0.631	0.444	8.1446e-59	1	CRIP2
PYURF	6.46708e-63	0.236359	0.562	0.427	1.40614e-58	1	PYURF
CYR61	9.47239e-63	0.348752	0.369	0.227	2.05958e-58	1	CYR61
SKP1	9.51581e-63	0.199134	0.896	0.81	2.06902e-58	1	SKP1
SMAD1	1.4539e-62	0.154199	0.178	0.075	3.16121e-58	1	SMAD1
PMVK	3.60005e-62	0.235333	0.586	0.456	7.82758e-58	1	PMVK
SCN9A	6.36387e-62	0.144195	0.167	0.067	1.3837e-57	1	SCN9A
NAP1L1	9.29982e-62	0.184096	0.854	0.755	2.02206e-57	1	NAP1L1
BNIP3	2.24996e-61	0.170177	0.193	0.087	4.89209e-57	1	BNIP3
CERS4	4.04943e-61	0.0930423	0.086	0.02	8.80468e-57	1	CERS4
XRCC5	5.66387e-61	0.208331	0.662	0.536	1.2315e-56	1	XRCC5
SV2A	9.7383e-61	0.0755157	0.077	0.016	2.1174e-56	1	SV2A
ZDBF2	1.00633e-60	0.119515	0.127	0.042	2.18806e-56	1	ZDBF2
PLEKHA3	1.24308e-60	0.241742	0.377	0.249	2.70283e-56	1	PLEKHA3
TUBA1A	1.54916e-60	0.344474	0.235	0.117	3.36833e-56	1	TUBA1A
CTB-58E17.3	2.03199e-60	0.0851595	0.088	0.021	4.41815e-56	1	CTB-58E17.3
METTL5	2.36672e-60	0.214648	0.515	0.387	5.14595e-56	1	METTL5
PSMD14	2.44063e-60	0.212385	0.53	0.386	5.30665e-56	1	PSMD14
YWHAQ	2.50161e-60	0.206448	0.729	0.611	5.43926e-56	1	YWHAQ
PAX6	2.57364e-60	0.113787	0.11	0.033	5.59587e-56	1	PAX6
NFKBIA	3.94129e-60	0.197512	0.618	0.462	8.56954e-56	1	NFKBIA
SDCBP	4.73954e-60	0.211942	0.747	0.629	1.03052e-55	1	SDCBP
IFRD1	9.22831e-60	0.228882	0.571	0.431	2.00651e-55	1	IFRD1
KLK1	9.37541e-60	0.320217	0.359	0.227	2.0385e-55	1	KLK1
MTX1	9.7341e-60	0.202505	0.456	0.321	2.11648e-55	1	MTX1
PPP1R1C	1.0948e-59	0.182825	0.209	0.102	2.38041e-55	1	PPP1R1C
SLC39A1	2.0484e-59	0.201171	0.582	0.457	4.45384e-55	1	SLC39A1
SPCS2	2.50161e-59	0.186703	0.832	0.737	5.43925e-55	1	SPCS2
PPAP2C	4.70721e-59	0.256397	0.689	0.597	1.02349e-54	1	PPAP2C
TSTD1	7.58097e-59	0.270232	0.732	0.657	1.64833e-54	1	TSTD1
FNTA	1.17902e-58	0.187285	0.507	0.36	2.56354e-54	1	FNTA
TUBD1	1.40484e-58	0.17586	0.183	0.082	3.05454e-54	1	TUBD1
SERPINA4	1.95928e-58	0.216592	0.338	0.206	4.26007e-54	1	SERPINA4
EPHX1	2.00178e-58	0.209972	0.339	0.213	4.35246e-54	1	EPHX1
ZFR	2.71665e-58	0.204321	0.383	0.248	5.9068e-54	1	ZFR
DDX3Y	3.49593e-58	0.116439	0.142	0.053	7.6012e-54	1	DDX3Y
PARM1	5.4449e-58	0.178445	0.219	0.109	1.18388e-53	1	PARM1
NUDT14	5.61833e-58	0.25739	0.462	0.341	1.22159e-53	1	NUDT14
C4BPA	6.62717e-58	0.178126	0.16	0.065	1.44095e-53	1	C4BPA
LSM7	7.00337e-58	0.205136	0.789	0.685	1.52274e-53	1	LSM7
LINC00839	9.29416e-58	0.0733833	0.064	0.011	2.02083e-53	1	LINC00839
COBLL1	1.00029e-57	0.234148	0.295	0.175	2.17494e-53	1	COBLL1
NOTUM	1.09346e-57	0.0626031	0.066	0.012	2.37751e-53	1	NOTUM
GS1-251I9.4	1.51305e-57	0.263286	0.522	0.391	3.28983e-53	1	GS1-251I9.4
ZNF703	3.72242e-57	0.214719	0.321	0.194	8.09366e-53	1	ZNF703
TPPP3	3.76968e-57	0.169575	0.329	0.195	8.19641e-53	1	TPPP3
FAM3B	4.89501e-57	0.271828	0.41	0.281	1.06432e-52	1	FAM3B
DLX4	1.17747e-56	0.0705342	0.061	0.01	2.56017e-52	1	DLX4
FBXO21	1.50996e-56	0.242776	0.403	0.274	3.2831e-52	1	FBXO21
GDAP1	1.74314e-56	0.105638	0.107	0.033	3.79011e-52	1	GDAP1
ENSA	2.32008e-56	0.218275	0.7	0.585	5.04456e-52	1	ENSA
SV2B	2.6716e-56	0.0644886	0.058	0.009	5.80887e-52	1	SV2B
TESC	3.18303e-56	0.285796	0.689	0.609	6.92085e-52	1	TESC
ODC1	5.54183e-56	0.217474	0.449	0.314	1.20496e-51	1	ODC1
CEP57	6.08358e-56	0.207471	0.402	0.273	1.32275e-51	1	CEP57
TCF4	6.31868e-56	0.187571	0.098	0.028	1.37387e-51	1	TCF4
TMEM9	6.7615e-56	0.212209	0.417	0.286	1.47015e-51	1	TMEM9
PAIP2	8.76008e-56	0.213255	0.54	0.412	1.9047e-51	1	PAIP2
RNF144A	1.1551e-55	0.106643	0.123	0.043	2.51153e-51	1	RNF144A
MLF1	1.20513e-55	0.216521	0.318	0.193	2.62031e-51	1	MLF1
MPC2	1.44576e-55	0.214274	0.637	0.517	3.14351e-51	1	MPC2
ERH	1.59837e-55	0.178366	0.774	0.654	3.47533e-51	1	ERH
SOX6	1.68229e-55	0.173967	0.223	0.113	3.65779e-51	1	SOX6
CACHD1	1.97946e-55	0.0849885	0.081	0.02	4.30393e-51	1	CACHD1
CDC73	2.46514e-55	0.208779	0.367	0.241	5.35994e-51	1	CDC73
ATF4	4.10338e-55	0.20805	0.8	0.706	8.92197e-51	1	ATF4
RP11-320N7.2	4.40709e-55	0.0749313	0.076	0.017	9.58233e-51	1	RP11-320N7.2
WNT3A	4.56086e-55	0.0672148	0.063	0.011	9.91667e-51	1	WNT3A
AC023490.1	4.58565e-55	0.199398	0.264	0.15	9.97059e-51	1	AC023490.1
SUMF2	7.3176e-55	0.19211	0.575	0.454	1.59106e-50	1	SUMF2
SRI	1.09139e-54	0.172074	0.786	0.675	2.373e-50	1	SRI
RPL301	1.12415e-54	0.136287	0.99	0.968	2.44424e-50	1	RPL30
ID3	1.90978e-54	0.355866	0.267	0.152	4.15243e-50	1	ID3
DUSP23	1.98177e-54	0.207992	0.601	0.485	4.30896e-50	1	DUSP23
SERBP1	2.52206e-54	0.183665	0.763	0.649	5.48371e-50	1	SERBP1
NDN	2.78672e-54	0.101752	0.079	0.019	6.05916e-50	1	NDN
C11orf58	3.377e-54	0.193314	0.749	0.646	7.34261e-50	1	C11orf58
LIMCH1	3.60831e-54	0.172635	0.274	0.155	7.84554e-50	1	LIMCH1
ATG3	3.7609e-54	0.217855	0.409	0.287	8.17732e-50	1	ATG3
EGR1	4.52762e-54	0.226064	0.691	0.537	9.84441e-50	1	EGR1
ENY2	5.81731e-54	0.198302	0.829	0.739	1.26486e-49	1	ENY2
ZNF622	6.9291e-54	0.213239	0.34	0.218	1.5066e-49	1	ZNF622
SPINK11	1.36126e-53	0.35038	0.786	0.782	2.95978e-49	1	SPINK1
PRELID1	1.43134e-53	0.204321	0.827	0.726	3.11216e-49	1	PRELID1
KCNQ1OT1	2.08034e-53	0.204656	0.564	0.431	4.52329e-49	1	KCNQ1OT1
NOL7	2.30931e-53	0.209535	0.504	0.374	5.02113e-49	1	NOL7
APCDD1	3.10358e-53	0.121758	0.104	0.033	6.74811e-49	1	APCDD1
TTTY15	4.13569e-53	0.0710567	0.083	0.021	8.99222e-49	1	TTTY15
C9orf16	4.99628e-53	0.209406	0.863	0.782	1.08634e-48	1	C9orf16
NENF	5.73294e-53	0.190096	0.689	0.571	1.24651e-48	1	NENF
SETD5-AS1	7.13834e-53	0.263877	0.659	0.559	1.55209e-48	1	SETD5-AS1
TPR	9.155e-53	0.204756	0.584	0.457	1.99057e-48	1	TPR
UBB	9.98556e-53	0.176286	0.958	0.879	2.17116e-48	1	UBB
MUC6	1.70521e-52	0.135766	0.241	0.126	3.70763e-48	1	MUC6
CD79A	2.07354e-52	0.0925017	0.085	0.022	4.50849e-48	1	CD79A
SRP9	2.75995e-52	0.205263	0.787	0.682	6.00095e-48	1	SRP9
IGSF9	4.40252e-52	0.176935	0.209	0.108	9.5724e-48	1	IGSF9
RPS191	4.4335e-52	0.141404	0.995	0.989	9.63976e-48	1	RPS19
TMEM38B	4.92338e-52	0.143433	0.195	0.094	1.07049e-47	1	TMEM38B
HSP90AA1	5.37002e-52	0.13507	0.984	0.958	1.1676e-47	1	HSP90AA1
PMP22	7.59938e-52	0.214043	0.179	0.083	1.65233e-47	1	PMP22
RPL271	8.16524e-52	0.134775	0.983	0.939	1.77537e-47	1	RPL27
EIF4H	8.41934e-52	0.202185	0.595	0.479	1.83062e-47	1	EIF4H
ANXA5	1.17276e-51	0.199326	0.727	0.609	2.54993e-47	1	ANXA5
RPS231	1.33033e-51	0.158344	0.991	0.968	2.89253e-47	1	RPS23
SLC25A44	1.56308e-51	0.180243	0.253	0.141	3.3986e-47	1	SLC25A44
EAPP	2.06872e-51	0.192629	0.427	0.3	4.49802e-47	1	EAPP
PARK7	1.62318e-50	0.177882	0.794	0.695	3.52928e-46	1	PARK7
CYC1	1.66397e-50	0.18788	0.72	0.615	3.61796e-46	1	CYC1
HNRNPU	1.74913e-50	0.187778	0.728	0.634	3.80314e-46	1	HNRNPU
THEM4	1.98871e-50	0.186075	0.302	0.187	4.32404e-46	1	THEM4
CAMLG	2.40695e-50	0.215253	0.529	0.41	5.23343e-46	1	CAMLG
PRDX1	2.83451e-50	0.167591	0.894	0.808	6.16308e-46	1	PRDX1
TMEM198	2.91996e-50	0.106589	0.107	0.037	6.34887e-46	1	TMEM198
CADM1	3.0548e-50	0.132409	0.129	0.05	6.64205e-46	1	CADM1
BRIX1	4.42896e-50	0.205583	0.368	0.246	9.62988e-46	1	BRIX1
TM7SF3	9.36726e-50	0.199478	0.508	0.383	2.03672e-45	1	TM7SF3
THEMIS2	1.46947e-49	0.0951474	0.104	0.034	3.19506e-45	1	THEMIS2
APH1A	1.52769e-49	0.21902	0.616	0.51	3.32166e-45	1	APH1A
PNKD	1.73335e-49	0.225584	0.572	0.461	3.76882e-45	1	PNKD
DDX24	1.80336e-49	0.179157	0.566	0.441	3.92104e-45	1	DDX24
CD9	2.19061e-49	0.202231	0.825	0.76	4.76304e-45	1	CD9
YPEL5	2.24322e-49	0.208465	0.532	0.411	4.87743e-45	1	YPEL5
NDUFA8	3.07104e-49	0.189909	0.528	0.408	6.67735e-45	1	NDUFA8
COX20	3.58252e-49	0.208939	0.599	0.486	7.78947e-45	1	COX20
REG3A	4.71241e-49	0.48132	0.094	0.029	1.02462e-44	1	REG3A
TNS1	6.31756e-49	0.14395	0.154	0.068	1.37363e-44	1	TNS1
COQ10B	6.88626e-49	0.217962	0.374	0.257	1.49728e-44	1	COQ10B
ARNT2	8.72939e-49	0.0863803	0.104	0.035	1.89803e-44	1	ARNT2
NME7	1.13963e-48	0.145562	0.278	0.166	2.4779e-44	1	NME7
FOS	1.25946e-48	0.157254	0.853	0.687	2.73845e-44	1	FOS
TMEM45A	1.71304e-48	0.191337	0.234	0.125	3.72467e-44	1	TMEM45A
SH3BP4	1.75023e-48	0.209267	0.26	0.154	3.80553e-44	1	SH3BP4
TOR1AIP2	2.12497e-48	0.215	0.552	0.443	4.62031e-44	1	TOR1AIP2
C1QBP	2.23762e-48	0.20741	0.515	0.401	4.86525e-44	1	C1QBP
ST6GALNAC4	2.25196e-48	0.126418	0.185	0.09	4.89644e-44	1	ST6GALNAC4
BATF2	2.65061e-48	0.112972	0.14	0.058	5.76322e-44	1	BATF2
SNW1	3.10831e-48	0.199095	0.427	0.307	6.7584e-44	1	SNW1
ISG20L2	5.02967e-48	0.208596	0.364	0.25	1.0936e-43	1	ISG20L2
PRPF40A	8.08598e-48	0.180762	0.611	0.505	1.75813e-43	1	PRPF40A
EIF3D	1.42918e-47	0.211673	0.611	0.507	3.10747e-43	1	EIF3D
FBXO32	1.50067e-47	0.194806	0.3	0.187	3.2629e-43	1	FBXO32
DYDC2	4.81097e-47	0.0574038	0.053	0.009	1.04605e-42	1	DYDC2
PSMB1	5.33324e-47	0.170029	0.804	0.71	1.15961e-42	1	PSMB1
HIGD2A1	5.67642e-47	0.206241	0.753	0.647	1.23422e-42	1	HIGD2A
SNTB1	5.74755e-47	0.194443	0.341	0.22	1.24969e-42	1	SNTB1
ARF1	6.64892e-47	0.189174	0.807	0.719	1.44568e-42	1	ARF1
FAH	9.1925e-47	0.158912	0.265	0.156	1.99872e-42	1	FAH
PRKRA	1.09326e-46	0.171178	0.377	0.262	2.37708e-42	1	PRKRA
CISD1	1.17014e-46	0.17673	0.497	0.378	2.54424e-42	1	CISD1
GOLGA7	1.6724e-46	0.176602	0.376	0.256	3.63629e-42	1	GOLGA7
PPAPDC1B	1.88011e-46	0.214602	0.45	0.341	4.08792e-42	1	PPAPDC1B
COLGALT2	3.02969e-46	0.136007	0.133	0.055	6.58745e-42	1	COLGALT2
SMCHD1	3.07981e-46	0.191094	0.401	0.281	6.69642e-42	1	SMCHD1
FSIP2	3.29962e-46	0.101911	0.103	0.036	7.17437e-42	1	FSIP2
CTSL	3.41077e-46	0.233011	0.42	0.293	7.41603e-42	1	CTSL
HBP1	5.04516e-46	0.197115	0.367	0.255	1.09697e-41	1	HBP1
AKAP9	5.28352e-46	0.193072	0.665	0.556	1.1488e-41	1	AKAP9
BTF31	9.30262e-46	0.16046	0.956	0.895	2.02267e-41	1	BTF3
STARD13	1.63476e-45	0.0900035	0.102	0.036	3.55446e-41	1	STARD13
ESD	1.98531e-45	0.187169	0.482	0.365	4.31666e-41	1	ESD
CCDC110	2.04295e-45	0.0611377	0.055	0.011	4.44199e-41	1	CCDC110
FXN	2.7988e-45	0.12666	0.199	0.105	6.08543e-41	1	FXN
RBBP6	3.7459e-45	0.21048	0.451	0.34	8.14471e-41	1	RBBP6
ZBTB10	4.15445e-45	0.164604	0.224	0.126	9.03302e-41	1	ZBTB10
AZIN1	5.30954e-45	0.16395	0.585	0.459	1.15445e-40	1	AZIN1
RWDD1	1.38316e-44	0.193866	0.572	0.458	3.00741e-40	1	RWDD1
PALLD	1.58436e-44	0.216195	0.269	0.163	3.44487e-40	1	PALLD
RNF139	2.78718e-44	0.173137	0.333	0.219	6.06018e-40	1	RNF139
CREG1	3.12695e-44	0.222893	0.412	0.305	6.79894e-40	1	CREG1
ORMDL1	3.26616e-44	0.195401	0.497	0.389	7.10162e-40	1	ORMDL1
TSC22D1	4.23614e-44	0.224425	0.695	0.59	9.21063e-40	1	TSC22D1
PRCC	4.42703e-44	0.196487	0.349	0.242	9.6257e-40	1	PRCC
RGN	4.76151e-44	0.071239	0.072	0.02	1.03529e-39	1	RGN
CHMP1B	5.95646e-44	0.211078	0.545	0.428	1.29511e-39	1	CHMP1B
RBM17	6.46837e-44	0.176962	0.473	0.362	1.40642e-39	1	RBM17
HEYL	7.20981e-44	0.0836737	0.063	0.015	1.56763e-39	1	HEYL
NT5C3A	7.93309e-44	0.274619	0.567	0.478	1.72489e-39	1	NT5C3A
MIR22HG	9.18115e-44	0.177442	0.266	0.161	1.99626e-39	1	MIR22HG
MAF1	1.21052e-43	0.18778	0.554	0.451	2.63203e-39	1	MAF1
TMEM52	1.72423e-43	0.106127	0.114	0.045	3.74898e-39	1	TMEM52
GPX4	2.62213e-43	0.16773	0.902	0.81	5.70129e-39	1	GPX4
SMC5	2.68254e-43	0.167512	0.353	0.237	5.83264e-39	1	SMC5
MAOB	2.72611e-43	0.198377	0.263	0.161	5.92739e-39	1	MAOB
ZNF503	2.76276e-43	0.157137	0.215	0.118	6.00707e-39	1	ZNF503
OSR2	2.85719e-43	0.115446	0.121	0.049	6.21238e-39	1	OSR2
ATP5G3	3.04651e-43	0.203736	0.81	0.758	6.62402e-39	1	ATP5G3
NDUFA10	3.64363e-43	0.18706	0.505	0.396	7.92235e-39	1	NDUFA10
SLC2A14	4.15758e-43	0.0510425	0.052	0.01	9.03983e-39	1	SLC2A14
ARID5B	6.43656e-43	0.188662	0.28	0.174	1.3995e-38	1	ARID5B
KIF5B	7.81255e-43	0.18718	0.649	0.554	1.69868e-38	1	KIF5B
ARHGAP18	1.68445e-42	0.16476	0.489	0.364	3.66251e-38	1	ARHGAP18
SUCO	2.05381e-42	0.200724	0.406	0.296	4.4656e-38	1	SUCO
SNCA	2.88498e-42	0.079979	0.076	0.022	6.27281e-38	1	SNCA
STXBP6	2.94865e-42	0.15627	0.21	0.117	6.41124e-38	1	STXBP6
BRD2	3.30117e-42	0.20474	0.66	0.558	7.17773e-38	1	BRD2
OLA1	5.75585e-42	0.192651	0.516	0.411	1.25149e-37	1	OLA1
TAF9	6.68711e-42	0.189981	0.562	0.46	1.45398e-37	1	TAF9
PTCH1	8.68995e-42	0.0865889	0.093	0.032	1.88946e-37	1	PTCH1
STK17A	1.39646e-41	0.185911	0.363	0.251	3.03633e-37	1	STK17A
RPL341	1.79859e-41	0.112032	0.99	0.974	3.91068e-37	1	RPL34
CKS2	2.31211e-41	0.107412	0.559	0.429	5.02721e-37	1	CKS2
ATP6V1C1	3.82213e-41	0.168441	0.359	0.248	8.31046e-37	1	ATP6V1C1
PAPOLA	3.90133e-41	0.180739	0.68	0.57	8.48267e-37	1	PAPOLA
FTL1	5.11406e-41	0.132678	0.993	0.971	1.11195e-36	1	FTL
GGT5	6.12906e-41	0.145798	0.077	0.023	1.33264e-36	1	GGT5
PCF11	7.62042e-41	0.175487	0.329	0.22	1.65691e-36	1	PCF11
ARL4A	1.00082e-40	0.19377	0.506	0.387	2.17608e-36	1	ARL4A
SECISBP2	1.0448e-40	0.181783	0.369	0.262	2.2717e-36	1	SECISBP2
SNX10	1.3917e-40	0.147957	0.206	0.116	3.02598e-36	1	SNX10
VDAC3	1.62088e-40	0.148405	0.499	0.38	3.52427e-36	1	VDAC3
TLK1	1.8159e-40	0.180938	0.387	0.28	3.94831e-36	1	TLK1
CCNI	2.28524e-40	0.192715	0.801	0.707	4.9688e-36	1	CCNI
TMEM121	2.41858e-40	0.0510874	0.054	0.012	5.25872e-36	1	TMEM121
RPIA	2.98654e-40	0.173506	0.314	0.211	6.49363e-36	1	RPIA
GORASP2	3.54154e-40	0.181044	0.465	0.361	7.70037e-36	1	GORASP2
CCT8	3.85845e-40	0.171106	0.59	0.488	8.38944e-36	1	CCT8
RAB4A	5.04952e-40	0.20251	0.495	0.395	1.09792e-35	1	RAB4A
ALG2	5.75187e-40	0.148172	0.303	0.197	1.25063e-35	1	ALG2
CCDC8	7.4906e-40	0.0553614	0.053	0.011	1.62868e-35	1	CCDC8
C9orf78	9.23518e-40	0.183549	0.443	0.338	2.00801e-35	1	C9orf78
KLHDC2	9.38624e-40	0.164743	0.354	0.246	2.04085e-35	1	KLHDC2
TIFA	9.4059e-40	0.111466	0.145	0.068	2.04512e-35	1	TIFA
C3orf58	1.03958e-39	0.148249	0.184	0.1	2.26036e-35	1	C3orf58
JMJD6	1.34865e-39	0.162446	0.324	0.217	2.93238e-35	1	JMJD6
LEF1	1.62297e-39	0.0665805	0.054	0.012	3.52882e-35	1	LEF1
ERP44	1.65086e-39	0.172851	0.448	0.341	3.58946e-35	1	ERP44
FGFR1OP2	2.85953e-39	0.163598	0.464	0.347	6.21747e-35	1	FGFR1OP2
YBX3	3.33822e-39	0.164117	0.701	0.605	7.2583e-35	1	YBX3
HSPA1B	4.89565e-39	0.232182	0.689	0.548	1.06446e-34	1	HSPA1B
EID1	5.76221e-39	0.188534	0.669	0.573	1.25288e-34	1	EID1
TOMM22	7.16208e-39	0.163319	0.549	0.441	1.55725e-34	1	TOMM22
HOMER1	9.14468e-39	0.145359	0.223	0.129	1.98833e-34	1	HOMER1
POLR2K	9.78038e-39	0.157369	0.705	0.6	2.12655e-34	1	POLR2K
CPA4	1.06584e-38	0.0708566	0.067	0.019	2.31746e-34	1	CPA4
SPESP1	1.14436e-38	0.0544891	0.058	0.014	2.48819e-34	1	SPESP1
ID4	1.30001e-38	0.0884457	0.053	0.012	2.82662e-34	1	ID4
FKBP7	1.35138e-38	0.0999613	0.141	0.065	2.9383e-34	1	FKBP7
COPE	1.42394e-38	0.173453	0.701	0.603	3.09607e-34	1	COPE
SCNM1	1.48387e-38	0.184111	0.357	0.253	3.22637e-34	1	SCNM1
ATP5C1	1.77993e-38	0.180259	0.604	0.509	3.87009e-34	1	ATP5C1
PSMC1	2.47562e-38	0.152223	0.516	0.405	5.38273e-34	1	PSMC1
COPS8	2.57464e-38	0.17077	0.391	0.286	5.59803e-34	1	COPS8
PTK7	2.65823e-38	0.114359	0.163	0.081	5.77979e-34	1	PTK7
HNRNPK	3.0323e-38	0.138456	0.836	0.755	6.59313e-34	1	HNRNPK
SCAMP3	3.08369e-38	0.153857	0.373	0.269	6.70486e-34	1	SCAMP3
SMIM20	3.20751e-38	0.183621	0.46	0.359	6.97409e-34	1	SMIM20
PRRC2C	5.34205e-38	0.152331	0.78	0.708	1.16152e-33	1	PRRC2C
GHITM	5.62209e-38	0.156293	0.63	0.523	1.22241e-33	1	GHITM
SAP18	6.42865e-38	0.155647	0.862	0.769	1.39778e-33	1	SAP18
PROSC	7.67769e-38	0.172227	0.286	0.189	1.66936e-33	1	PROSC
NDUFB5	8.7933e-38	0.180604	0.634	0.534	1.91193e-33	1	NDUFB5
CNN2	8.86756e-38	0.213225	0.506	0.411	1.92807e-33	1	CNN2
UBE2V2	1.07765e-37	0.134827	0.472	0.354	2.34314e-33	1	UBE2V2
FOSB	1.09136e-37	0.154264	0.74	0.581	2.37295e-33	1	FOSB
MYO10	1.19266e-37	0.15932	0.38	0.274	2.5932e-33	1	MYO10
OLFM4	1.27446e-37	0.24927	0.328	0.211	2.77107e-33	1	OLFM4
ALKBH71	1.73626e-37	0.191177	0.573	0.469	3.77515e-33	1	ALKBH7
C3orf70	1.88371e-37	0.0576232	0.055	0.013	4.09575e-33	1	C3orf70
EGLN3	2.33699e-37	0.220505	0.371	0.261	5.08131e-33	1	EGLN3
CIR1	2.45289e-37	0.179957	0.488	0.388	5.33331e-33	1	CIR1
MRPS18B	2.45289e-37	0.167607	0.408	0.304	5.33332e-33	1	MRPS18B
SPAG7	2.84659e-37	0.166616	0.443	0.338	6.18934e-33	1	SPAG7
RP11-671J11.6	3.17808e-37	0.0577983	0.055	0.013	6.91011e-33	1	RP11-671J11.6
CXXC5	3.26937e-37	0.188448	0.463	0.362	7.1086e-33	1	CXXC5
ZCCHC11	5.35561e-37	0.134416	0.243	0.148	1.16447e-32	1	ZCCHC11
MIF	6.47008e-37	0.140534	0.897	0.813	1.40679e-32	1	MIF
DYNC1I2	6.9813e-37	0.172984	0.638	0.535	1.51794e-32	1	DYNC1I2
CWC22	7.73204e-37	0.149208	0.238	0.145	1.68118e-32	1	CWC22
BAZ1B	8.2885e-37	0.146275	0.45	0.339	1.80217e-32	1	BAZ1B
METTL21A	1.03437e-36	0.173838	0.277	0.184	2.24904e-32	1	METTL21A
TRA2B	1.7256e-36	0.175211	0.682	0.608	3.75197e-32	1	TRA2B
HIST1H2AC	1.85727e-36	0.206723	0.495	0.385	4.03827e-32	1	HIST1H2AC
ACADM	2.00061e-36	0.133028	0.252	0.158	4.34993e-32	1	ACADM
DDX1	2.19093e-36	0.137649	0.411	0.297	4.76373e-32	1	DDX1
HSD17B11	2.26605e-36	0.181281	0.66	0.565	4.92707e-32	1	HSD17B11
VPS72	2.59246e-36	0.143792	0.323	0.223	5.63679e-32	1	VPS72
RNF186	3.58235e-36	0.149975	0.115	0.05	7.7891e-32	1	RNF186
ISCA1	4.10426e-36	0.156609	0.354	0.251	8.92389e-32	1	ISCA1
OSER1	4.18979e-36	0.181747	0.36	0.261	9.10986e-32	1	OSER1
SCGB2A1	4.21713e-36	0.179776	0.177	0.096	9.1693e-32	1	SCGB2A1
JAGN1	5.10648e-36	0.165562	0.431	0.331	1.1103e-31	1	JAGN1
WHSC1L1	5.61957e-36	0.17466	0.523	0.429	1.22186e-31	1	WHSC1L1
GPBP1	6.07806e-36	0.169719	0.656	0.567	1.32155e-31	1	GPBP1
ASAP1	6.65022e-36	0.133266	0.346	0.24	1.44596e-31	1	ASAP1
ACTG1	7.2341e-36	0.141139	0.954	0.935	1.57291e-31	1	ACTG1
MEIS1	7.66496e-36	0.121638	0.158	0.082	1.66659e-31	1	MEIS1
IGSF8	8.06563e-36	0.165092	0.282	0.19	1.75371e-31	1	IGSF8
HSPA5	8.50882e-36	0.201973	0.799	0.737	1.85007e-31	1	HSPA5
PCBD1	1.01295e-35	0.153076	0.712	0.62	2.20246e-31	1	PCBD1
EIF3F1	1.19445e-35	0.151771	0.729	0.628	2.5971e-31	1	EIF3F
ZFHX3	1.25271e-35	0.128563	0.328	0.226	2.72377e-31	1	ZFHX3
SLC7A2	1.32173e-35	0.0621381	0.077	0.026	2.87383e-31	1	SLC7A2
PARVB	1.51089e-35	0.0853998	0.131	0.062	3.28513e-31	1	PARVB
PLK2	1.65986e-35	0.24927	0.381	0.281	3.60903e-31	1	PLK2
NDUFA6	2.2654e-35	0.148576	0.697	0.599	4.92565e-31	1	NDUFA6
BCL7B	2.65841e-35	0.179446	0.362	0.265	5.78018e-31	1	BCL7B
THRAP3	3.30692e-35	0.131996	0.476	0.379	7.19023e-31	1	THRAP3
CCDC88C	3.79062e-35	0.133737	0.225	0.137	8.24194e-31	1	CCDC88C
HAT1	4.52505e-35	0.131784	0.323	0.226	9.83881e-31	1	HAT1
KIF3A	4.56319e-35	0.124125	0.211	0.124	9.92174e-31	1	KIF3A
COPS3	5.4404e-35	0.134425	0.24	0.15	1.18291e-30	1	COPS3
CHORDC1	6.52385e-35	0.192028	0.374	0.276	1.41848e-30	1	CHORDC1
WNK2	6.65602e-35	0.0945699	0.111	0.049	1.44722e-30	1	WNK2
BOD1	7.63798e-35	0.165489	0.314	0.219	1.66073e-30	1	BOD1
MPP6	8.0077e-35	0.0978285	0.148	0.074	1.74111e-30	1	MPP6
GRPEL1	9.36676e-35	0.14347	0.411	0.307	2.03661e-30	1	GRPEL1
MTX2	9.74563e-35	0.167059	0.395	0.298	2.11899e-30	1	MTX2
CBS	1.65315e-34	0.070898	0.081	0.029	3.59444e-30	1	CBS
HNRNPDL	1.65793e-34	0.1474	0.757	0.691	3.60484e-30	1	HNRNPDL
SMOC1	1.85654e-34	0.0513315	0.052	0.013	4.03668e-30	1	SMOC1
ARL6IP4	1.89818e-34	0.135463	0.796	0.724	4.12721e-30	1	ARL6IP4
TIMM13	1.95482e-34	0.167585	0.693	0.604	4.25036e-30	1	TIMM13
SF3B14	2.03779e-34	0.140956	0.721	0.656	4.43076e-30	1	SF3B14
ATF6	2.07808e-34	0.167602	0.386	0.291	4.51837e-30	1	ATF6
PSAT1	2.13001e-34	0.0845343	0.149	0.075	4.63129e-30	1	PSAT1
AHSA1	2.23221e-34	0.167342	0.471	0.374	4.8535e-30	1	AHSA1
CBX6	2.55354e-34	0.162036	0.267	0.172	5.55217e-30	1	CBX6
SWI5	2.97325e-34	0.150986	0.357	0.256	6.46474e-30	1	SWI5
TCP1	4.2547e-34	0.153077	0.542	0.442	9.25099e-30	1	TCP1
LRPAP1	4.43719e-34	0.18802	0.61	0.525	9.64779e-30	1	LRPAP1
FKBP3	5.68066e-34	0.131908	0.435	0.331	1.23515e-29	1	FKBP3
KCND3	6.15594e-34	0.0796919	0.082	0.031	1.33849e-29	1	KCND3
DPP7	6.30015e-34	0.161461	0.592	0.501	1.36984e-29	1	DPP7
SOX8	6.3188e-34	0.076372	0.084	0.031	1.3739e-29	1	SOX8
TUBG1	7.09921e-34	0.114278	0.25	0.156	1.54358e-29	1	TUBG1
MRPL42	9.80641e-34	0.150875	0.468	0.37	2.13221e-29	1	MRPL42
MYO1B	1.22739e-33	0.148322	0.261	0.17	2.66872e-29	1	MYO1B
SLC3A2	1.42439e-33	0.173548	0.535	0.432	3.09705e-29	1	SLC3A2
TRIP11	2.30204e-33	0.126485	0.329	0.23	5.00533e-29	1	TRIP11
SYDE2	2.44071e-33	0.0790662	0.087	0.034	5.30683e-29	1	SYDE2
SYNE1	2.56338e-33	0.110826	0.17	0.091	5.57355e-29	1	SYNE1
C14orf166	3.4106e-33	0.149265	0.637	0.551	7.41566e-29	1	C14orf166
ID2	3.49391e-33	0.218929	0.544	0.438	7.5968e-29	1	ID2
BRSK2	3.84132e-33	0.0622279	0.06	0.018	8.35218e-29	1	BRSK2
FKBP11	5.42799e-33	0.159967	0.35	0.248	1.18021e-28	1	FKBP11
HMGN1	5.53647e-33	0.138691	0.843	0.78	1.20379e-28	1	HMGN1
SEL1L	6.00261e-33	0.177126	0.37	0.278	1.30515e-28	1	SEL1L
TM2D2	6.00589e-33	0.117852	0.349	0.247	1.30586e-28	1	TM2D2
NHP2L1	6.38723e-33	0.140796	0.772	0.718	1.38878e-28	1	NHP2L1
MED28	6.51863e-33	0.152002	0.47	0.371	1.41735e-28	1	MED28
MUM1	6.5689e-33	0.163268	0.37	0.276	1.42828e-28	1	MUM1
EMC2	6.8311e-33	0.161475	0.387	0.291	1.48529e-28	1	EMC2
PEBP1	7.75177e-33	0.152457	0.694	0.595	1.68547e-28	1	PEBP1
VDAC2	7.97337e-33	0.140333	0.71	0.611	1.73365e-28	1	VDAC2
BCL11A	8.64509e-33	0.0530473	0.053	0.014	1.8797e-28	1	BCL11A
COL6A2	1.06211e-32	0.351781	0.16	0.086	2.30935e-28	1	COL6A2
F12	1.12843e-32	0.157475	0.394	0.294	2.45356e-28	1	F12
RNF13	1.14749e-32	0.163156	0.462	0.368	2.49499e-28	1	RNF13
PAFAH1B1	1.16164e-32	0.158375	0.366	0.271	2.52575e-28	1	PAFAH1B1
B4GALT3	1.41857e-32	0.165977	0.328	0.236	3.08439e-28	1	B4GALT3
SPG20	2.07994e-32	0.0998335	0.11	0.049	4.52242e-28	1	SPG20
PDIA6	2.24948e-32	0.152267	0.745	0.69	4.89103e-28	1	PDIA6
ST6GALNAC2	2.52506e-32	0.0871029	0.11	0.05	5.49024e-28	1	ST6GALNAC2
FKBP9	3.06482e-32	0.132284	0.426	0.331	6.66383e-28	1	FKBP9
EIF2A	4.41141e-32	0.160593	0.475	0.379	9.59173e-28	1	EIF2A
MED31	4.52026e-32	0.136746	0.286	0.193	9.8284e-28	1	MED31
ATIC	4.86535e-32	0.129694	0.358	0.261	1.05787e-27	1	ATIC
ISLR	5.54818e-32	0.190711	0.064	0.021	1.20634e-27	1	ISLR
VKORC1	6.82746e-32	0.176568	0.581	0.496	1.48449e-27	1	VKORC1
TMEM171	6.92907e-32	0.0945758	0.127	0.062	1.50659e-27	1	TMEM171
CCDC107	8.64581e-32	0.153004	0.484	0.388	1.87986e-27	1	CCDC107
CEP350	1.02056e-31	0.186926	0.39	0.298	2.21901e-27	1	CEP350
MAD2L2	1.02227e-31	0.137126	0.259	0.172	2.22272e-27	1	MAD2L2
BLOC1S2	1.05315e-31	0.172001	0.375	0.283	2.28986e-27	1	BLOC1S2
LINC00960	1.2551e-31	0.0844827	0.105	0.047	2.72897e-27	1	LINC00960
SEC62	1.2941e-31	0.0982997	0.856	0.788	2.81375e-27	1	SEC62
C4orf19	1.85878e-31	0.144661	0.216	0.136	4.04155e-27	1	C4orf19
SLBP	1.98825e-31	0.142252	0.444	0.348	4.32306e-27	1	SLBP
SET	2.02969e-31	0.0933641	0.776	0.697	4.41316e-27	1	SET
RHEB	2.06292e-31	0.142798	0.668	0.576	4.48541e-27	1	RHEB
PRDX2	2.17948e-31	0.143724	0.69	0.6	4.73885e-27	1	PRDX2
AAED1	2.18194e-31	0.108962	0.166	0.092	4.74418e-27	1	AAED1
PIGC	3.63712e-31	0.156194	0.287	0.201	7.90819e-27	1	PIGC
HNRNPA1	3.86071e-31	0.126058	0.929	0.868	8.39434e-27	1	HNRNPA1
GADD45G	4.4822e-31	0.184681	0.19	0.114	9.74565e-27	1	GADD45G
RP11-986E7.7	4.74949e-31	0.0821229	0.093	0.039	1.03268e-26	1	RP11-986E7.7
CHPF	5.39246e-31	0.155717	0.545	0.461	1.17248e-26	1	CHPF
PTPRS	5.53912e-31	0.104642	0.103	0.046	1.20437e-26	1	PTPRS
APLP1	7.36823e-31	0.0801485	0.111	0.051	1.60207e-26	1	APLP1
CIB1	7.56229e-31	0.161149	0.85	0.783	1.64427e-26	1	CIB1
VAPA	8.80268e-31	0.138882	0.756	0.66	1.91397e-26	1	VAPA
LYPD1	9.26451e-31	0.0678419	0.056	0.017	2.01438e-26	1	LYPD1
UBE2D3	1.21414e-30	0.128226	0.804	0.736	2.6399e-26	1	UBE2D3
AKIRIN1	1.34204e-30	0.137808	0.375	0.28	2.918e-26	1	AKIRIN1
SNHG8	1.36874e-30	0.141363	0.717	0.636	2.97605e-26	1	SNHG8
SERPINA3	1.65036e-30	0.19128	0.057	0.017	3.58837e-26	1	SERPINA3
EXOSC4	1.79678e-30	0.138548	0.429	0.334	3.90674e-26	1	EXOSC4
ENTPD8	1.94626e-30	0.129159	0.171	0.098	4.23175e-26	1	ENTPD8
HSPA1A	2.691e-30	0.139137	0.861	0.758	5.85104e-26	1	HSPA1A
ANXA9	3.37585e-30	0.105991	0.144	0.076	7.34012e-26	1	ANXA9
KLHDC9	3.67204e-30	0.114684	0.149	0.081	7.98413e-26	1	KLHDC9
TP53INP1	5.89167e-30	0.111051	0.143	0.076	1.28103e-25	1	TP53INP1
TFPI	6.72172e-30	0.127851	0.572	0.472	1.4615e-25	1	TFPI
COLCA2	6.76553e-30	0.126571	0.143	0.077	1.47103e-25	1	COLCA2
KIAA0922	7.1901e-30	0.0559486	0.057	0.018	1.56334e-25	1	KIAA0922
C1orf27	7.23848e-30	0.150201	0.298	0.212	1.57386e-25	1	C1orf27
THAP1	8.56013e-30	0.103429	0.16	0.089	1.86123e-25	1	THAP1
POLR1D	8.70356e-30	0.1371	0.651	0.554	1.89242e-25	1	POLR1D
HSF1	8.97997e-30	0.166583	0.501	0.418	1.95252e-25	1	HSF1
RB1CC1	9.82919e-30	0.139087	0.413	0.314	2.13716e-25	1	RB1CC1
TRMT112	1.03001e-29	0.113258	0.824	0.739	2.23954e-25	1	TRMT112
HES6	1.05524e-29	0.159479	0.186	0.113	2.29442e-25	1	HES6
TSEN15	1.07615e-29	0.140943	0.285	0.202	2.33987e-25	1	TSEN15
ARPC5	1.07891e-29	0.124003	0.755	0.677	2.34587e-25	1	ARPC5
ATP5D1	1.20506e-29	0.166359	0.764	0.709	2.62015e-25	1	ATP5D
TMED10	1.21739e-29	0.144054	0.757	0.68	2.64697e-25	1	TMED10
MRFAP1	1.28738e-29	0.142889	0.653	0.553	2.79915e-25	1	MRFAP1
MORF4L2	1.51458e-29	0.159294	0.742	0.674	3.29316e-25	1	MORF4L2
MRPL13	1.57356e-29	0.133098	0.524	0.427	3.4214e-25	1	MRPL13
EFNA2	1.83384e-29	0.13392	0.157	0.088	3.98732e-25	1	EFNA2
STOML2	2.13302e-29	0.153424	0.528	0.439	4.63783e-25	1	STOML2
ERRFI1	2.48603e-29	0.174143	0.629	0.543	5.40538e-25	1	ERRFI1
HNRNPR	2.63002e-29	0.150736	0.534	0.444	5.71845e-25	1	HNRNPR
GLRX2	3.14082e-29	0.143222	0.305	0.219	6.82908e-25	1	GLRX2
BRD3	3.40191e-29	0.12608	0.32	0.23	7.39677e-25	1	BRD3
RIT1	3.57556e-29	0.120282	0.25	0.165	7.77433e-25	1	RIT1
DGCR5	4.08431e-29	0.0580174	0.063	0.021	8.88051e-25	1	DGCR5
TCEA1	4.34868e-29	0.101112	0.645	0.543	9.45533e-25	1	TCEA1
SCCPDH	5.18197e-29	0.161139	0.448	0.358	1.12672e-24	1	SCCPDH
CCDC173	8.04168e-29	0.0561533	0.059	0.019	1.7485e-24	1	CCDC173
A2M	8.58618e-29	0.173843	0.088	0.038	1.86689e-24	1	A2M
CMTM8	9.19585e-29	0.17476	0.334	0.252	1.99945e-24	1	CMTM8
GGH	9.24786e-29	0.0937559	0.234	0.146	2.01076e-24	1	GGH
SF3B4	9.40927e-29	0.139516	0.378	0.288	2.04586e-24	1	SF3B4
HOOK3	1.08898e-28	0.0778298	0.383	0.277	2.36778e-24	1	HOOK3
CRBN	1.20627e-28	0.156472	0.28	0.194	2.62279e-24	1	CRBN
SERPINE2	1.29502e-28	0.356346	0.317	0.226	2.81577e-24	1	SERPINE2
GOLGB1	1.36073e-28	0.167624	0.521	0.435	2.95863e-24	1	GOLGB1
RPL321	1.81314e-28	0.100132	0.994	0.972	3.9423e-24	1	RPL32
FAM13A	2.19462e-28	0.187425	0.342	0.254	4.77177e-24	1	FAM13A
YY1	2.65098e-28	0.147623	0.569	0.483	5.76402e-24	1	YY1
SEMA4A	2.81686e-28	0.146633	0.198	0.123	6.1247e-24	1	SEMA4A
RLF	2.90155e-28	0.103565	0.169	0.098	6.30884e-24	1	RLF
SMARCA5	3.035e-28	0.130308	0.416	0.324	6.59901e-24	1	SMARCA5
FAM195A	3.48462e-28	0.177083	0.481	0.401	7.57662e-24	1	FAM195A
SH3BGRL	3.66304e-28	0.172329	0.479	0.394	7.96455e-24	1	SH3BGRL
DDT	4.85468e-28	0.124858	0.674	0.581	1.05555e-23	1	DDT
C7orf50	4.94177e-28	0.137504	0.482	0.391	1.07449e-23	1	C7orf50
LOX	5.77254e-28	0.185504	0.092	0.041	1.25512e-23	1	LOX
PMF1	5.97634e-28	0.147011	0.4	0.313	1.29943e-23	1	PMF1
EPB41L4A-AS1	7.50573e-28	0.200497	0.475	0.384	1.63197e-23	1	EPB41L4A-AS1
RAB14	7.87009e-28	0.150026	0.476	0.392	1.71119e-23	1	RAB14
NR4A1	8.90934e-28	0.174912	0.522	0.403	1.93716e-23	1	NR4A1
MRPL15	9.31292e-28	0.0877199	0.404	0.305	2.02491e-23	1	MRPL15
SNRPE	9.43032e-28	0.107239	0.786	0.715	2.05043e-23	1	SNRPE
GP2	9.67727e-28	0.118116	0.065	0.023	2.10413e-23	1	GP2
CCT5	9.75257e-28	0.152167	0.571	0.494	2.1205e-23	1	CCT5
EIF3G1	1.00956e-27	0.12345	0.653	0.562	2.19508e-23	1	EIF3G
ACP1	1.11395e-27	0.133861	0.66	0.577	2.42206e-23	1	ACP1
GNAI1	1.24184e-27	0.111875	0.143	0.079	2.70014e-23	1	GNAI1
CCT4	1.50636e-27	0.125229	0.594	0.507	3.27528e-23	1	CCT4
SP5	1.5555e-27	0.0646166	0.059	0.02	3.38213e-23	1	SP5
CLTA	1.62651e-27	0.101298	0.781	0.685	3.53652e-23	1	CLTA
RACK1	1.66011e-27	0.76952	0.052	0.016	3.60958e-23	1	RACK1
MFAP2	1.74596e-27	0.0955268	0.085	0.036	3.79624e-23	1	MFAP2
NR4A3	1.81117e-27	0.0940307	0.129	0.068	3.93802e-23	1	NR4A3
COL6A3	2.0232e-27	0.353822	0.108	0.053	4.39905e-23	1	COL6A3
KMT2E	2.08486e-27	0.142648	0.609	0.53	4.5331e-23	1	KMT2E
JAK1	2.24582e-27	0.131279	0.482	0.395	4.88309e-23	1	JAK1
SIRT1	2.34891e-27	0.124176	0.21	0.134	5.10724e-23	1	SIRT1
IGFBP4	2.7961e-27	0.114711	0.177	0.29	6.07955e-23	1	IGFBP4
CSGALNACT1	2.9454e-27	0.0733646	0.108	0.052	6.40419e-23	1	CSGALNACT1
RFK	3.47302e-27	0.146943	0.322	0.238	7.55138e-23	1	RFK
EEF1A11	3.7296e-27	0.0788537	0.995	0.972	8.10927e-23	1	EEF1A1
PDCD6	3.97117e-27	0.121617	0.72	0.632	8.63451e-23	1	PDCD6
HTRA1	4.49656e-27	0.169163	0.14	0.076	9.77687e-23	1	HTRA1
ZBED1	5.54567e-27	0.104842	0.175	0.105	1.20579e-22	1	ZBED1
C16orf13	7.90041e-27	0.149139	0.659	0.585	1.71779e-22	1	C16orf13
TFAP2C	1.00444e-26	0.090441	0.093	0.042	2.18394e-22	1	TFAP2C
GAPDH	1.00907e-26	0.151766	0.985	0.968	2.19401e-22	1	GAPDH
C14orf119	1.24632e-26	0.134861	0.371	0.29	2.70988e-22	1	C14orf119
BET1	1.38676e-26	0.164409	0.375	0.297	3.01523e-22	1	BET1
RP11-1055B8.7	1.40943e-26	0.0648331	0.094	0.043	3.06452e-22	1	RP11-1055B8.7
FN1	1.48447e-26	0.76673	0.271	0.192	3.22769e-22	1	FN1
SETD9	1.52124e-26	0.123189	0.192	0.121	3.30764e-22	1	SETD9
URM1	1.69859e-26	0.147335	0.376	0.292	3.69325e-22	1	URM1
C15orf61	2.05809e-26	0.13276	0.277	0.197	4.47491e-22	1	C15orf61
CSRP1	2.22167e-26	0.162645	0.423	0.344	4.83057e-22	1	CSRP1
FBXO7	2.63096e-26	0.210372	0.343	0.266	5.7205e-22	1	FBXO7
NCOR1	2.64927e-26	0.145295	0.467	0.384	5.7603e-22	1	NCOR1
NFE4	2.68081e-26	0.155063	0.054	0.018	5.82888e-22	1	NFE4
AEN	2.85554e-26	0.110167	0.188	0.115	6.2088e-22	1	AEN
SLC35F3	3.43208e-26	0.0504804	0.051	0.016	7.46237e-22	1	SLC35F3
CEBPB	4.13508e-26	0.0734394	0.582	0.481	8.99091e-22	1	CEBPB
EMC3	4.15656e-26	0.147808	0.447	0.362	9.0376e-22	1	EMC3
OXA1L	4.26557e-26	0.142133	0.372	0.291	9.27462e-22	1	OXA1L
HEXIM1	4.76612e-26	0.14842	0.464	0.378	1.0363e-21	1	HEXIM1
C1orf56	4.81802e-26	0.0895799	0.34	0.248	1.04758e-21	1	C1orf56
PSMA7	4.99721e-26	0.0974004	0.876	0.793	1.08654e-21	1	PSMA7
C4orf27	5.22529e-26	0.11163	0.197	0.125	1.13613e-21	1	C4orf27
SDHB	5.52894e-26	0.137081	0.416	0.33	1.20216e-21	1	SDHB
RHOV	6.14755e-26	0.12474	0.229	0.152	1.33666e-21	1	RHOV
ATP5F1	6.40574e-26	0.144524	0.551	0.475	1.3928e-21	1	ATP5F1
SLCO2B1	6.45098e-26	0.0698771	0.084	0.037	1.40264e-21	1	SLCO2B1
ANKRD28	6.7503e-26	0.144993	0.291	0.208	1.46772e-21	1	ANKRD28
DNTTIP2	7.15976e-26	0.122284	0.291	0.209	1.55675e-21	1	DNTTIP2
ISCA2	7.43635e-26	0.131988	0.316	0.233	1.61689e-21	1	ISCA2
DUSP12	7.4792e-26	0.1035	0.199	0.127	1.6262e-21	1	DUSP12
KCTD17	8.10884e-26	0.0635318	0.094	0.044	1.7631e-21	1	KCTD17
RRM2B	8.42663e-26	0.132067	0.244	0.164	1.8322e-21	1	RRM2B
C4orf3	1.03279e-25	0.125838	0.762	0.678	2.24559e-21	1	C4orf3
HSPA9	1.17283e-25	0.136453	0.565	0.49	2.55009e-21	1	HSPA9
CLMN	1.21523e-25	0.149258	0.359	0.279	2.64228e-21	1	CLMN
LRP8	1.32423e-25	0.0911451	0.124	0.065	2.87927e-21	1	LRP8
DECR1	1.33646e-25	0.12857	0.381	0.296	2.90587e-21	1	DECR1
SHISA4	1.34311e-25	0.0831609	0.149	0.086	2.92031e-21	1	SHISA4
TIMM17A	1.41126e-25	0.148233	0.479	0.401	3.0685e-21	1	TIMM17A
TAF12	1.70038e-25	0.114474	0.307	0.225	3.69715e-21	1	TAF12
CHTOP	1.95105e-25	0.165146	0.517	0.439	4.24217e-21	1	CHTOP
DUSP1	1.95272e-25	0.0753222	0.72	0.581	4.2458e-21	1	DUSP1
FRG1	2.06184e-25	0.138478	0.332	0.248	4.48307e-21	1	FRG1
ATP5F1E	2.17012e-25	0.348279	0.051	0.017	4.71849e-21	1	ATP5F1E
DDOST	2.18476e-25	0.139095	0.461	0.385	4.75032e-21	1	DDOST
SRPX	2.75934e-25	0.310916	0.11	0.056	5.99963e-21	1	SRPX
SSNA1	2.9247e-25	0.124378	0.616	0.529	6.35918e-21	1	SSNA1
COPS5	3.08842e-25	0.12074	0.386	0.301	6.71515e-21	1	COPS5
POLR3GL	3.10687e-25	0.137032	0.457	0.373	6.75526e-21	1	POLR3GL
PLEKHJ1	4.25827e-25	0.143644	0.485	0.402	9.25876e-21	1	PLEKHJ1
SMC3	4.26667e-25	0.107612	0.4	0.308	9.27701e-21	1	SMC3
NR0B2	4.64774e-25	0.128535	0.163	0.098	1.01056e-20	1	NR0B2
ZFP36L2	4.75868e-25	0.132883	0.72	0.62	1.03468e-20	1	ZFP36L2
ZNF24	5.09169e-25	0.128985	0.303	0.222	1.10709e-20	1	ZNF24
RPL22L1	5.41327e-25	0.0826181	0.656	0.565	1.17701e-20	1	RPL22L1
NDUFB9	5.54777e-25	0.0759292	0.86	0.792	1.20625e-20	1	NDUFB9
GOLGA4	5.66776e-25	0.146979	0.523	0.445	1.23234e-20	1	GOLGA4
RNF130	5.77195e-25	0.110508	0.246	0.169	1.25499e-20	1	RNF130
PHYH	5.82124e-25	0.114242	0.204	0.133	1.26571e-20	1	PHYH
SP100	6.04121e-25	0.119724	0.475	0.395	1.31354e-20	1	SP100
MFAP5	6.43147e-25	0.310052	0.056	0.02	1.39839e-20	1	MFAP5
SPSB1	6.57127e-25	0.0889181	0.143	0.082	1.42879e-20	1	SPSB1
TMEM230	6.79602e-25	0.119531	0.614	0.529	1.47766e-20	1	TMEM230
CLN5	6.82905e-25	0.130235	0.265	0.188	1.48484e-20	1	CLN5
EIF3I	6.88269e-25	0.127715	0.578	0.507	1.4965e-20	1	EIF3I
UBE2V1	7.69382e-25	0.0979922	0.109	0.055	1.67287e-20	1	UBE2V1
TNS3	8.54386e-25	0.112959	0.216	0.142	1.85769e-20	1	TNS3
DAD1	9.43697e-25	0.119684	0.795	0.723	2.05188e-20	1	DAD1
GGPS1	9.87366e-25	0.155205	0.389	0.315	2.14683e-20	1	GGPS1
GCA	1.14663e-24	0.149241	0.307	0.234	2.49311e-20	1	GCA
FAM49B	1.26161e-24	0.157526	0.536	0.466	2.74311e-20	1	FAM49B
SLC25A32	1.27981e-24	0.0808993	0.172	0.104	2.78268e-20	1	SLC25A32
RPF2	1.33502e-24	0.115674	0.273	0.193	2.90274e-20	1	RPF2
PRR7	1.36341e-24	0.122536	0.257	0.181	2.96446e-20	1	PRR7
ZFAT	1.45277e-24	0.0634265	0.075	0.032	3.15875e-20	1	ZFAT
CHD1	1.46162e-24	0.129443	0.413	0.327	3.178e-20	1	CHD1
GTF2A2	1.54722e-24	0.126678	0.576	0.491	3.36413e-20	1	GTF2A2
SMDT11	1.92239e-24	0.121528	0.639	0.553	4.17985e-20	1	SMDT1
C9orf89	2.53809e-24	0.134937	0.431	0.348	5.51856e-20	1	C9orf89
GOLPH3L	2.59639e-24	0.166212	0.346	0.27	5.64534e-20	1	GOLPH3L
GYG1	2.68403e-24	0.109783	0.296	0.216	5.83588e-20	1	GYG1
MPG	3.02285e-24	0.116648	0.58	0.497	6.57258e-20	1	MPG
WBP2	3.06059e-24	0.144282	0.419	0.339	6.65465e-20	1	WBP2
TYW3	3.34599e-24	0.111188	0.289	0.209	7.27518e-20	1	TYW3
LINC00910	3.60303e-24	0.0679193	0.16	0.095	7.83407e-20	1	LINC00910
COMMD61	3.71603e-24	0.112992	0.86	0.778	8.07977e-20	1	COMMD6
GALK1	3.92045e-24	0.0856465	0.178	0.11	8.52423e-20	1	GALK1
U2AF1	4.60508e-24	0.107041	0.647	0.572	1.00128e-19	1	U2AF1
TXN2	4.82078e-24	0.134152	0.485	0.404	1.04818e-19	1	TXN2
DNAJC8	4.99139e-24	0.128407	0.437	0.351	1.08528e-19	1	DNAJC8
ZNF77	5.23947e-24	0.0575734	0.062	0.024	1.13922e-19	1	ZNF77
ERGIC3	5.24093e-24	0.118028	0.676	0.603	1.13954e-19	1	ERGIC3
TGS1	5.49144e-24	0.107052	0.28	0.2	1.194e-19	1	TGS1
MRPL36	6.10519e-24	0.142329	0.489	0.413	1.32745e-19	1	MRPL36
FUBP1	6.12784e-24	0.117356	0.376	0.293	1.33238e-19	1	FUBP1
ZNF354A	6.56752e-24	0.079825	0.119	0.064	1.42798e-19	1	ZNF354A
CNPY2	6.5676e-24	0.0929764	0.686	0.603	1.42799e-19	1	CNPY2
DDIT3	6.72189e-24	0.207923	0.425	0.339	1.46154e-19	1	DDIT3
NSMCE1	7.83861e-24	0.134703	0.416	0.338	1.70435e-19	1	NSMCE1
NEU1	7.98658e-24	0.172088	0.29	0.218	1.73652e-19	1	NEU1
TCEB1	8.50219e-24	0.101499	0.7	0.626	1.84863e-19	1	TCEB1
COL8A1	8.52937e-24	0.109641	0.051	0.017	1.85454e-19	1	COL8A1
TRAF3IP2	8.75641e-24	0.103719	0.157	0.095	1.90391e-19	1	TRAF3IP2
RPS6KA2	9.17254e-24	0.075366	0.155	0.091	1.99438e-19	1	RPS6KA2
LGALS1	9.42744e-24	0.521417	0.63	0.565	2.04981e-19	1	LGALS1
NAA35	1.00003e-23	0.0885579	0.187	0.118	2.17437e-19	1	NAA35
FHL1	1.00134e-23	0.0811231	0.078	0.034	2.1772e-19	1	FHL1
SRSF9	1.06065e-23	0.118002	0.624	0.541	2.30618e-19	1	SRSF9
SNRNP25	1.10162e-23	0.124023	0.366	0.283	2.39526e-19	1	SNRNP25
NOV	1.19888e-23	0.143278	0.087	0.041	2.60672e-19	1	NOV
BCLAF1	1.29061e-23	0.132675	0.539	0.458	2.80617e-19	1	BCLAF1
CD2BP2	1.38891e-23	0.104957	0.402	0.322	3.01992e-19	1	CD2BP2
EDF1	1.42512e-23	0.0975564	0.943	0.894	3.09863e-19	1	EDF1
OSTC	1.4964e-23	0.134843	0.713	0.645	3.25362e-19	1	OSTC
TSPAN13	1.60799e-23	0.150494	0.55	0.486	3.49625e-19	1	TSPAN13
NME4	1.79144e-23	0.14836	0.485	0.403	3.89514e-19	1	NME4
IQSEC1	1.9872e-23	0.117404	0.197	0.129	4.32078e-19	1	IQSEC1
ALDH9A1	2.13942e-23	0.133834	0.336	0.26	4.65174e-19	1	ALDH9A1
OVOL1	2.14904e-23	0.104343	0.19	0.122	4.67267e-19	1	OVOL1
SGK3	2.19584e-23	0.0712242	0.112	0.059	4.77442e-19	1	SGK3
GMPR	2.62365e-23	0.0775818	0.093	0.045	5.7046e-19	1	GMPR
PPARGC1A	2.89499e-23	0.061755	0.069	0.029	6.29457e-19	1	PPARGC1A
TSEN34	3.12545e-23	0.123252	0.414	0.334	6.79566e-19	1	TSEN34
POU2F2	3.18316e-23	0.0887137	0.119	0.064	6.92114e-19	1	POU2F2
UTP23	4.55762e-23	0.125513	0.281	0.202	9.90964e-19	1	UTP23
CLIC6	4.77161e-23	0.0671483	0.089	0.043	1.03749e-18	1	CLIC6
PROCR	4.77595e-23	0.0692109	0.153	0.091	1.03843e-18	1	PROCR
MRPS2	5.02756e-23	0.123791	0.289	0.213	1.09314e-18	1	MRPS2
ARNT	5.87965e-23	0.0901167	0.167	0.104	1.27841e-18	1	ARNT
C12orf44	6.88112e-23	0.130756	0.392	0.318	1.49616e-18	1	C12orf44
KRT10	7.26753e-23	0.0861573	0.75	0.651	1.58018e-18	1	KRT10
PFDN51	7.27445e-23	0.0873931	0.96	0.908	1.58168e-18	1	PFDN5
KIAA1324L	7.67511e-23	0.0669153	0.074	0.032	1.6688e-18	1	KIAA1324L
ANKRD12	8.09938e-23	0.144427	0.481	0.402	1.76105e-18	1	ANKRD12
NMRK1	8.18972e-23	0.138489	0.262	0.19	1.78069e-18	1	NMRK1
MRPL22	9.53683e-23	0.115078	0.437	0.353	2.07359e-18	1	MRPL22
HDAC2	1.07178e-22	0.121739	0.454	0.375	2.33036e-18	1	HDAC2
NXT1	1.1041e-22	0.128663	0.31	0.236	2.40063e-18	1	NXT1
SCPEP1	1.19131e-22	0.0658058	0.145	0.084	2.59027e-18	1	SCPEP1
HES1	1.39689e-22	0.178277	0.541	0.456	3.03725e-18	1	HES1
IER2	1.54532e-22	0.11882	0.768	0.666	3.35999e-18	1	IER2
APOBEC3C	1.65023e-22	0.123054	0.241	0.17	3.5881e-18	1	APOBEC3C
CHMP2B	1.70364e-22	0.107132	0.5	0.427	3.70422e-18	1	CHMP2B
UBXN2A	1.74828e-22	0.0849173	0.19	0.123	3.80129e-18	1	UBXN2A
TM9SF1	1.75001e-22	0.0761171	0.117	0.063	3.80504e-18	1	TM9SF1
ZNF704	1.79896e-22	0.108102	0.142	0.084	3.91147e-18	1	ZNF704
TPGS1	1.83347e-22	0.112434	0.277	0.204	3.98651e-18	1	TPGS1
TSPAN9	2.21138e-22	0.100415	0.141	0.083	4.80821e-18	1	TSPAN9
RPF1	2.37333e-22	0.109591	0.295	0.219	5.16033e-18	1	RPF1
DHX36	2.42327e-22	0.134459	0.53	0.456	5.26892e-18	1	DHX36
NRBP1	2.50741e-22	0.0987219	0.312	0.233	5.45187e-18	1	NRBP1
TUBA4A	2.50951e-22	0.100353	0.5	0.416	5.45642e-18	1	TUBA4A
UNC50	2.8076e-22	0.122876	0.359	0.279	6.10457e-18	1	UNC50
ISYNA1	3.22664e-22	0.121108	0.221	0.151	7.01568e-18	1	ISYNA1
MRPL44	3.26323e-22	0.101447	0.248	0.176	7.09524e-18	1	MRPL44
FAM120AOS	3.47407e-22	0.141919	0.317	0.244	7.55366e-18	1	FAM120AOS
RP11-475N22.4	4.18334e-22	0.0739569	0.102	0.053	9.09584e-18	1	RP11-475N22.4
TXNDC15	4.31535e-22	0.113302	0.248	0.175	9.38288e-18	1	TXNDC15
AZI2	4.34789e-22	0.135101	0.264	0.192	9.45363e-18	1	AZI2
MRPL55	5.53438e-22	0.142656	0.587	0.517	1.20334e-17	1	MRPL55
SPATC1L	5.82643e-22	0.0881528	0.142	0.084	1.26684e-17	1	SPATC1L
TRAPPC3	5.89206e-22	0.129632	0.438	0.364	1.28111e-17	1	TRAPPC3
EBAG9	6.0971e-22	0.136425	0.433	0.359	1.32569e-17	1	EBAG9
SLC27A2	6.69391e-22	0.0852848	0.1	0.052	1.45546e-17	1	SLC27A2
SEC11C	6.82747e-22	0.150372	0.422	0.355	1.4845e-17	1	SEC11C
SLC25A4	7.03961e-22	0.139932	0.334	0.262	1.53062e-17	1	SLC25A4
RPAIN	7.1319e-22	0.143382	0.358	0.284	1.55069e-17	1	RPAIN
PWWP2A	7.73564e-22	0.11221	0.268	0.194	1.68196e-17	1	PWWP2A
2020-09-07	8.63861e-22	0.114961	0.602	0.54	1.87829e-17	1	2020-09-07
PDCD4	8.75163e-22	0.132632	0.325	0.251	1.90287e-17	1	PDCD4
TOR3A	9.32558e-22	0.114363	0.266	0.195	2.02766e-17	1	TOR3A
ANKH	9.35554e-22	0.107329	0.188	0.122	2.03417e-17	1	ANKH
C9orf3	9.80919e-22	0.121454	0.434	0.357	2.13281e-17	1	C9orf3
PSMC2	1.00127e-21	0.11324	0.375	0.298	2.17706e-17	1	PSMC2
DAP	1.29676e-21	0.118354	0.515	0.441	2.81955e-17	1	DAP
THUMPD3	1.30532e-21	0.118915	0.216	0.149	2.83815e-17	1	THUMPD3
EPC1	1.40169e-21	0.114023	0.368	0.292	3.0477e-17	1	EPC1
DNPEP	1.49192e-21	0.138619	0.403	0.332	3.24388e-17	1	DNPEP
SDF2L1	1.65248e-21	0.195431	0.491	0.429	3.59298e-17	1	SDF2L1
PTGES2	1.754e-21	0.104932	0.417	0.338	3.81372e-17	1	PTGES2
TVP23B	1.91687e-21	0.119232	0.213	0.147	4.16785e-17	1	TVP23B
THBS1	1.99757e-21	0.102896	0.175	0.111	4.34332e-17	1	THBS1
C1orf85	2.0335e-21	0.125142	0.269	0.199	4.42144e-17	1	C1orf85
C12orf65	2.18179e-21	0.108517	0.246	0.172	4.74386e-17	1	C12orf65
C1orf122	2.48661e-21	0.138842	0.407	0.332	5.40663e-17	1	C1orf122
ADRM1	2.57481e-21	0.0994168	0.579	0.507	5.59841e-17	1	ADRM1
YTHDF2	2.78815e-21	0.126262	0.442	0.368	6.06228e-17	1	YTHDF2
LCMT1	2.80951e-21	0.113137	0.309	0.236	6.10873e-17	1	LCMT1
GOPC	2.96781e-21	0.119407	0.308	0.233	6.4529e-17	1	GOPC
FARP1	3.13821e-21	0.132775	0.343	0.27	6.82342e-17	1	FARP1
RBM48	3.62282e-21	0.081399	0.115	0.064	7.87709e-17	1	RBM48
STRAP	3.67248e-21	0.105629	0.52	0.446	7.98508e-17	1	STRAP
RORA	3.84411e-21	0.103324	0.186	0.121	8.35826e-17	1	RORA
FXR1	4.18639e-21	0.112162	0.501	0.425	9.10247e-17	1	FXR1
BCAS2	4.44278e-21	0.133102	0.323	0.25	9.65994e-17	1	BCAS2
MOB4	4.73857e-21	0.123559	0.426	0.352	1.03031e-16	1	MOB4
RAB5C	5.08075e-21	0.0863213	0.509	0.434	1.10471e-16	1	RAB5C
PPP1R11	5.35857e-21	0.141611	0.424	0.351	1.16511e-16	1	PPP1R11
DEDD2	5.45047e-21	0.123774	0.374	0.296	1.1851e-16	1	DEDD2
TATDN1	5.85978e-21	0.113232	0.503	0.425	1.27409e-16	1	TATDN1
FAM189B	5.88512e-21	0.0982809	0.224	0.157	1.2796e-16	1	FAM189B
COMMD3	6.63465e-21	0.111902	0.357	0.281	1.44257e-16	1	COMMD3
FAM213A	6.92177e-21	0.11826	0.462	0.389	1.505e-16	1	FAM213A
CFD	7.50635e-21	0.165414	0.257	0.187	1.63211e-16	1	CFD
ZFAND1	8.0005e-21	0.113043	0.394	0.317	1.73955e-16	1	ZFAND1
CGRRF1	8.20133e-21	0.0718719	0.124	0.071	1.78321e-16	1	CGRRF1
MPLKIP	1.00073e-20	0.141663	0.399	0.33	2.17588e-16	1	MPLKIP
CDC42EP3	1.15569e-20	0.0995919	0.244	0.175	2.51281e-16	1	CDC42EP3
TMEM9B	1.20535e-20	0.125536	0.476	0.407	2.62078e-16	1	TMEM9B
BZW1	1.25532e-20	0.0844317	0.663	0.577	2.72944e-16	1	BZW1
THAP7	1.25706e-20	0.121703	0.261	0.193	2.73321e-16	1	THAP7
PPIL4	1.31327e-20	0.110121	0.25	0.18	2.85543e-16	1	PPIL4
APOBEC3B	1.40787e-20	0.0836549	0.111	0.06	3.06113e-16	1	APOBEC3B
EFNA4	1.46117e-20	0.107415	0.217	0.149	3.17702e-16	1	EFNA4
TMEM60	1.48613e-20	0.122365	0.232	0.165	3.2313e-16	1	TMEM60
PPA2	1.582e-20	0.124873	0.418	0.343	3.43973e-16	1	PPA2
SUCLG1	1.74635e-20	0.109178	0.42	0.346	3.7971e-16	1	SUCLG1
MSANTD4	1.78652e-20	0.0717829	0.112	0.062	3.88444e-16	1	MSANTD4
YIF1A	1.82387e-20	0.130565	0.571	0.503	3.96565e-16	1	YIF1A
NRG4	1.93643e-20	0.0749869	0.089	0.045	4.21037e-16	1	NRG4
TEAD2	1.99119e-20	0.0622344	0.094	0.049	4.32944e-16	1	TEAD2
PER2	2.35402e-20	0.151291	0.244	0.177	5.11835e-16	1	PER2
KIAA1430	2.67008e-20	0.0984837	0.34	0.265	5.80556e-16	1	KIAA1430
EEF1G	2.89051e-20	0.428093	0.237	0.17	6.28484e-16	1	EEF1G
MAGOH	3.02296e-20	0.111771	0.415	0.339	6.57282e-16	1	MAGOH
APOA1BP	3.20103e-20	0.131693	0.508	0.446	6.95999e-16	1	APOA1BP
CEBPD	3.3264e-20	0.124219	0.398	0.315	7.23258e-16	1	CEBPD
IVNS1ABP	3.33703e-20	0.138952	0.471	0.406	7.25569e-16	1	IVNS1ABP
RSBN1L	3.50642e-20	0.137541	0.567	0.504	7.62401e-16	1	RSBN1L
EMC6	3.51142e-20	0.114802	0.463	0.388	7.63489e-16	1	EMC6
CREB3	3.54682e-20	0.10564	0.315	0.242	7.71186e-16	1	CREB3
PPM1D	3.83872e-20	0.0561766	0.094	0.048	8.34652e-16	1	PPM1D
KIAA1217	4.19067e-20	0.126506	0.273	0.205	9.11178e-16	1	KIAA1217
PACSIN3	4.59751e-20	0.0694311	0.163	0.103	9.99637e-16	1	PACSIN3
GMNN	4.82779e-20	0.140489	0.258	0.19	1.04971e-15	1	GMNN
CD99	5.06565e-20	0.183694	0.531	0.47	1.10142e-15	1	CD99
MRPL40	5.07074e-20	0.137634	0.418	0.351	1.10253e-15	1	MRPL40
ALG14	5.46461e-20	0.0949526	0.212	0.147	1.18817e-15	1	ALG14
MYLIP	5.7012e-20	0.108313	0.292	0.22	1.23961e-15	1	MYLIP
ABT1	6.00773e-20	0.103072	0.234	0.167	1.30626e-15	1	ABT1
MTCH1	6.11387e-20	0.122976	0.585	0.509	1.32934e-15	1	MTCH1
RABGGTB	7.40513e-20	0.126996	0.374	0.303	1.6101e-15	1	RABGGTB
XRCC6	7.48565e-20	0.134217	0.567	0.501	1.62761e-15	1	XRCC6
C6orf48	8.85359e-20	0.17721	0.612	0.552	1.92504e-15	1	C6orf48
TAF3	9.00469e-20	0.088727	0.178	0.117	1.95789e-15	1	TAF3
CEBPZ	1.07827e-19	0.0919989	0.363	0.282	2.34449e-15	1	CEBPZ
NUDT9	1.1457e-19	0.101137	0.215	0.15	2.4911e-15	1	NUDT9
KRIT1	1.2399e-19	0.119698	0.358	0.287	2.69591e-15	1	KRIT1
HNRNPA3	1.28162e-19	0.0957725	0.764	0.71	2.78663e-15	1	HNRNPA3
FAM46C	1.46727e-19	0.0899386	0.144	0.089	3.19028e-15	1	FAM46C
PITPNA-AS1	1.51306e-19	0.0931644	0.168	0.109	3.28984e-15	1	PITPNA-AS1
POLR2E	1.57178e-19	0.123804	0.47	0.401	3.41753e-15	1	POLR2E
EPAS1	1.59112e-19	0.115164	0.271	0.204	3.45957e-15	1	EPAS1
IGBP1	2.403e-19	0.110545	0.497	0.419	5.22483e-15	1	IGBP1
C19orf24	2.88728e-19	0.13541	0.559	0.497	6.27781e-15	1	C19orf24
TARS	2.96605e-19	0.110862	0.321	0.247	6.44909e-15	1	TARS
ZFAND6	3.02178e-19	0.110507	0.555	0.49	6.57027e-15	1	ZFAND6
CPNE3	3.32065e-19	0.12747	0.432	0.358	7.22008e-15	1	CPNE3
PUF60	3.47215e-19	0.0968643	0.496	0.429	7.5495e-15	1	PUF60
PSMD8	3.51519e-19	0.146964	0.686	0.612	7.64307e-15	1	PSMD8
BCL9	3.87017e-19	0.0833798	0.117	0.068	8.41491e-15	1	BCL9
SNAPIN	3.90896e-19	0.0886498	0.336	0.265	8.49926e-15	1	SNAPIN
TUFM	4.89965e-19	0.0752577	0.646	0.579	1.06533e-14	1	TUFM
MED30	4.949e-19	0.124755	0.32	0.254	1.07606e-14	1	MED30
RBM27	5.05182e-19	0.114082	0.386	0.314	1.09842e-14	1	RBM27
FAM204A	5.25503e-19	0.108064	0.372	0.302	1.1426e-14	1	FAM204A
METTL18	5.81338e-19	0.0803021	0.116	0.068	1.264e-14	1	METTL18
FAM92A1	6.08101e-19	0.0579682	0.097	0.052	1.32219e-14	1	FAM92A1
B9D1	6.77673e-19	0.0862506	0.145	0.091	1.47347e-14	1	B9D1
GNG11	7.4086e-19	0.095893	0.065	0.029	1.61085e-14	1	GNG11
TMEM211	7.48747e-19	0.053594	0.051	0.02	1.628e-14	1	TMEM211
TBL2	7.6337e-19	0.100367	0.232	0.167	1.6598e-14	1	TBL2
RSBN1	7.74769e-19	0.108215	0.279	0.211	1.68458e-14	1	RSBN1
SNX2	8.36104e-19	0.122647	0.265	0.2	1.81794e-14	1	SNX2
ECH1	8.7488e-19	0.122622	0.602	0.529	1.90225e-14	1	ECH1
TIMM9	8.98858e-19	0.124118	0.315	0.25	1.95439e-14	1	TIMM9
TMEM147	1.06671e-18	0.0753164	0.681	0.606	2.31935e-14	1	TMEM147
SERTAD1	1.12959e-18	0.0616972	0.494	0.403	2.45606e-14	1	SERTAD1
XPA	1.24583e-18	0.108426	0.218	0.156	2.70881e-14	1	XPA
USP1	1.25978e-18	0.133878	0.288	0.22	2.73914e-14	1	USP1
PIGH	1.44922e-18	0.108657	0.209	0.149	3.15104e-14	1	PIGH
FZD7	1.47216e-18	0.0619443	0.11	0.062	3.20091e-14	1	FZD7
ALDOA	1.49966e-18	0.0855393	0.913	0.879	3.26071e-14	1	ALDOA
AMZ2	1.61761e-18	0.0928088	0.262	0.194	3.51717e-14	1	AMZ2
CFL2	1.81662e-18	0.0687954	0.109	0.062	3.94988e-14	1	CFL2
TTC3	1.88044e-18	0.12228	0.541	0.477	4.08864e-14	1	TTC3
MEA1	1.92427e-18	0.0999276	0.434	0.366	4.18395e-14	1	MEA1
CRELD2	1.92797e-18	0.156217	0.363	0.298	4.19198e-14	1	CRELD2
DYNC1LI1	2.15801e-18	0.0928455	0.206	0.144	4.69217e-14	1	DYNC1LI1
DRAM2	2.16674e-18	0.13195	0.392	0.329	4.71115e-14	1	DRAM2
ELF1	2.21136e-18	0.126822	0.452	0.387	4.80816e-14	1	ELF1
SYT8	2.26096e-18	0.163183	0.628	0.585	4.91602e-14	1	SYT8
LUM	2.27448e-18	1.02556	0.095	0.167	4.94541e-14	1	LUM
IAH1	2.37357e-18	0.0604948	0.413	0.341	5.16085e-14	1	IAH1
HSCB	2.65106e-18	0.105023	0.19	0.132	5.76419e-14	1	HSCB
HLTF	2.67362e-18	0.0922929	0.221	0.156	5.81325e-14	1	HLTF
SLC26A2	3.16338e-18	0.0528004	0.148	0.093	6.87813e-14	1	SLC26A2
COPS4	3.17649e-18	0.0894081	0.208	0.148	6.90664e-14	1	COPS4
GLOD4	3.45876e-18	0.11909	0.336	0.271	7.52037e-14	1	GLOD4
RASGEF1A	3.50017e-18	0.0638997	0.087	0.046	7.61041e-14	1	RASGEF1A
EPRS	3.53353e-18	0.119131	0.4	0.33	7.68296e-14	1	EPRS
NRBF2	3.84231e-18	0.11438	0.251	0.187	8.35433e-14	1	NRBF2
COPZ1	3.90449e-18	0.0816055	0.613	0.533	8.48954e-14	1	COPZ1
MRPS17.1	4.03639e-18	0.112163	0.248	0.184	8.77631e-14	1	MRPS17.1
WBSCR16	4.29819e-18	0.0897842	0.201	0.14	9.34555e-14	1	WBSCR16
LSM10	4.32457e-18	0.107213	0.331	0.262	9.40291e-14	1	LSM10
ARMCX2	4.55891e-18	0.0521024	0.082	0.042	9.91244e-14	1	ARMCX2
TRIM14	4.73124e-18	0.084162	0.224	0.159	1.02871e-13	1	TRIM14
TP53TG1	4.75466e-18	0.106032	0.431	0.361	1.03381e-13	1	TP53TG1
DNAJC25	4.77613e-18	0.0781101	0.171	0.113	1.03847e-13	1	DNAJC25
CRTAP	4.81461e-18	0.132404	0.294	0.227	1.04684e-13	1	CRTAP
IFT27	4.88114e-18	0.113812	0.29	0.225	1.06131e-13	1	IFT27
PHLDA3	5.05186e-18	0.11784	0.351	0.284	1.09843e-13	1	PHLDA3
GOLT1A	5.36491e-18	0.0821815	0.166	0.11	1.16649e-13	1	GOLT1A
PCMT1	5.37786e-18	0.109664	0.434	0.362	1.16931e-13	1	PCMT1
IFIH1	5.77244e-18	0.0786263	0.165	0.109	1.2551e-13	1	IFIH1
PPP1R7	6.23788e-18	0.128415	0.432	0.366	1.3563e-13	1	PPP1R7
NT5C3B	6.24365e-18	0.0890581	0.249	0.182	1.35756e-13	1	NT5C3B
NCALD	6.25643e-18	0.0650668	0.08	0.041	1.36034e-13	1	NCALD
RAB11FIP1	6.86965e-18	0.140938	0.557	0.498	1.49367e-13	1	RAB11FIP1
EIF2S1	7.86788e-18	0.119719	0.322	0.258	1.71071e-13	1	EIF2S1
ATXN10	8.8562e-18	0.105451	0.261	0.199	1.9256e-13	1	ATXN10
TRIAP1	9.68521e-18	0.0889939	0.323	0.253	2.10586e-13	1	TRIAP1
INHBA	9.83323e-18	0.212993	0.061	0.028	2.13804e-13	1	INHBA
RBM18	9.86689e-18	0.0952219	0.211	0.15	2.14536e-13	1	RBM18
AURKAIP1	9.92287e-18	0.0862966	0.761	0.696	2.15753e-13	1	AURKAIP1
2020-03-07	1.0078e-17	0.109983	0.343	0.276	2.19126e-13	1	2020-03-07
FDX1	1.17495e-17	0.105319	0.426	0.359	2.5547e-13	1	FDX1
CHN2	1.25764e-17	0.0737322	0.116	0.069	2.73448e-13	1	CHN2
ANKRD46	1.27166e-17	0.0763683	0.156	0.102	2.76498e-13	1	ANKRD46
DHRSX	1.29558e-17	0.105861	0.259	0.195	2.81698e-13	1	DHRSX
NAV1	1.36715e-17	0.0664195	0.163	0.106	2.97259e-13	1	NAV1
SCFD1	1.40674e-17	0.0884207	0.284	0.215	3.05868e-13	1	SCFD1
SLC52A2	1.46437e-17	0.0846285	0.493	0.423	3.18399e-13	1	SLC52A2
TUBB4B	1.46578e-17	0.0555322	0.768	0.701	3.18704e-13	1	TUBB4B
LINC00998	1.48049e-17	0.118861	0.44	0.373	3.21903e-13	1	LINC00998
SLC43A1	1.63225e-17	0.056708	0.077	0.039	3.54901e-13	1	SLC43A1
CRIPT	1.84471e-17	0.100401	0.393	0.325	4.01094e-13	1	CRIPT
MAP3K13	1.88098e-17	0.109791	0.609	0.552	4.08982e-13	1	MAP3K13
LYRM4	1.96615e-17	0.100682	0.303	0.237	4.275e-13	1	LYRM4
FAM104A	1.97389e-17	0.0905423	0.272	0.205	4.29182e-13	1	FAM104A
CERCAM	2.1425e-17	0.0733564	0.106	0.06	4.65844e-13	1	CERCAM
NEXN	2.1856e-17	0.0644164	0.051	0.021	4.75216e-13	1	NEXN
PDLIM4	2.39657e-17	0.139451	0.299	0.229	5.21087e-13	1	PDLIM4
DNAJB2	2.5848e-17	0.134673	0.365	0.305	5.62014e-13	1	DNAJB2
EIF3M	2.70305e-17	0.121038	0.563	0.501	5.87725e-13	1	EIF3M
HCG18	2.75663e-17	0.115083	0.223	0.163	5.99375e-13	1	HCG18
ITGBL1	2.85975e-17	0.200254	0.081	0.041	6.21796e-13	1	ITGBL1
CGNL1	2.87673e-17	0.0547833	0.073	0.037	6.25487e-13	1	CGNL1
SRSF10	3.17656e-17	0.106221	0.474	0.4	6.9068e-13	1	SRSF10
SNX3	3.20112e-17	0.0906503	0.697	0.62	6.9602e-13	1	SNX3
DHX29	3.25842e-17	0.108667	0.358	0.288	7.08479e-13	1	DHX29
CCDC80	3.31736e-17	0.184724	0.093	0.052	7.21293e-13	1	CCDC80
YY1AP1	3.33429e-17	0.102106	0.261	0.198	7.24974e-13	1	YY1AP1
CCDC58	3.42715e-17	0.0850905	0.224	0.16	7.45165e-13	1	CCDC58
SMARCB1	3.54054e-17	0.111932	0.291	0.228	7.69821e-13	1	SMARCB1
RABEP1	3.57205e-17	0.0727592	0.192	0.134	7.76671e-13	1	RABEP1
TRIB2	4.19176e-17	0.109721	0.305	0.239	9.11414e-13	1	TRIB2
RNASEH2B	4.43883e-17	0.102214	0.212	0.154	9.65134e-13	1	RNASEH2B
UFD1L	4.67563e-17	0.121993	0.387	0.325	1.01662e-12	1	UFD1L
E2F6	5.21963e-17	0.102645	0.199	0.14	1.1349e-12	1	E2F6
DHRS4L2	5.40396e-17	0.0962732	0.268	0.205	1.17498e-12	1	DHRS4L2
IDH2	5.45869e-17	0.125121	0.358	0.295	1.18688e-12	1	IDH2
TPM4	5.66465e-17	0.120071	0.676	0.606	1.23166e-12	1	TPM4
TSSC1	5.70983e-17	0.089814	0.234	0.174	1.24149e-12	1	TSSC1
TPM3	5.75888e-17	0.0680326	0.81	0.743	1.25215e-12	1	TPM3
HDLBP	6.17357e-17	0.114503	0.676	0.619	1.34232e-12	1	HDLBP
CYCS	6.57263e-17	0.0895522	0.76	0.692	1.42909e-12	1	CYCS
CFI	6.60385e-17	0.120475	0.197	0.14	1.43588e-12	1	CFI
ERLEC1	6.86877e-17	0.0894755	0.526	0.463	1.49348e-12	1	ERLEC1
GMPPA	7.72107e-17	0.114098	0.246	0.186	1.67879e-12	1	GMPPA
CLNS1A	8.07064e-17	0.121282	0.544	0.481	1.7548e-12	1	CLNS1A
ZBED5	8.1545e-17	0.10224	0.249	0.186	1.77303e-12	1	ZBED5
WTAP	8.15977e-17	0.118349	0.418	0.352	1.77418e-12	1	WTAP
KIF2A	8.22723e-17	0.0976016	0.203	0.146	1.78885e-12	1	KIF2A
PPP1R3C	8.36985e-17	0.0607019	0.067	0.032	1.81986e-12	1	PPP1R3C
TGFB1I1	9.57536e-17	0.102422	0.146	0.095	2.08197e-12	1	TGFB1I1
FAIM	9.76075e-17	0.101454	0.217	0.159	2.12228e-12	1	FAIM
PNO1	1.28189e-16	0.0887778	0.212	0.153	2.78722e-12	1	PNO1
AGAP2-AS1	1.34765e-16	0.0601091	0.134	0.084	2.9302e-12	1	AGAP2-AS1
DOLK	1.46884e-16	0.058701	0.113	0.068	3.19371e-12	1	DOLK
CAB39L	1.57823e-16	0.0534981	0.08	0.042	3.43154e-12	1	CAB39L
TRUB2	1.59132e-16	0.0962588	0.208	0.151	3.46002e-12	1	TRUB2
JADE1	1.76767e-16	0.113067	0.203	0.147	3.84344e-12	1	JADE1
RUNDC1	1.84439e-16	0.0950258	0.208	0.149	4.01025e-12	1	RUNDC1
PLP2	1.90866e-16	0.0990068	0.747	0.68	4.15e-12	1	PLP2
SNX6	2.03326e-16	0.117469	0.431	0.371	4.42092e-12	1	SNX6
TRAF5	2.05374e-16	0.0736776	0.208	0.147	4.46545e-12	1	TRAF5
MCC	2.08243e-16	0.0710411	0.124	0.077	4.52782e-12	1	MCC
PHF20L1	2.17358e-16	0.109573	0.414	0.35	4.72601e-12	1	PHF20L1
UROS	2.28704e-16	0.0903235	0.31	0.245	4.97272e-12	1	UROS
RASEF	2.51545e-16	0.114451	0.349	0.285	5.46935e-12	1	RASEF
NUDT5	2.52019e-16	0.104048	0.344	0.279	5.47966e-12	1	NUDT5
PIGF	2.57235e-16	0.0926039	0.308	0.244	5.59306e-12	1	PIGF
CIB2	2.74733e-16	0.0557462	0.081	0.043	5.97353e-12	1	CIB2
NDUFS1	2.81465e-16	0.125807	0.32	0.257	6.11988e-12	1	NDUFS1
COMMD5	2.85128e-16	0.0849389	0.296	0.234	6.19954e-12	1	COMMD5
C2orf69	2.86253e-16	0.102742	0.185	0.13	6.224e-12	1	C2orf69
SEC13	3.09368e-16	0.113469	0.38	0.316	6.72659e-12	1	SEC13
ATP5G21	3.22604e-16	0.0770231	0.888	0.852	7.01438e-12	1	ATP5G2
TCTEX1D2	3.40905e-16	0.0730248	0.286	0.217	7.41229e-12	1	TCTEX1D2
NIFK	3.4429e-16	0.108396	0.377	0.312	7.48589e-12	1	NIFK
MORN2	3.7526e-16	0.0847271	0.335	0.268	8.15928e-12	1	MORN2
YME1L1	3.94635e-16	0.10903	0.39	0.327	8.58055e-12	1	YME1L1
RNF170	3.97411e-16	0.0767155	0.281	0.216	8.6409e-12	1	RNF170
RNF24	4.17805e-16	0.0946046	0.216	0.157	9.08433e-12	1	RNF24
SFPQ	4.4449e-16	0.103846	0.657	0.608	9.66456e-12	1	SFPQ
NDRG1	4.45337e-16	0.121497	0.549	0.482	9.68297e-12	1	NDRG1
HNRNPAB	4.60243e-16	0.099717	0.534	0.468	1.00071e-11	1	HNRNPAB
RABGAP1L	4.61195e-16	0.126466	0.424	0.368	1.00278e-11	1	RABGAP1L
RPS27L1	4.70138e-16	0.0810712	0.917	0.852	1.02222e-11	1	RPS27L
RDX	5.18683e-16	0.0932653	0.496	0.422	1.12777e-11	1	RDX
RBX1	5.78206e-16	0.0718919	0.732	0.662	1.25719e-11	1	RBX1
TTC30A	6.03012e-16	0.0585543	0.091	0.051	1.31113e-11	1	TTC30A
CRCP	6.15622e-16	0.0635082	0.215	0.155	1.33855e-11	1	CRCP
GLTSCR21	6.21506e-16	0.0735044	0.774	0.705	1.35134e-11	1	GLTSCR2
SNAP29	6.44113e-16	0.0882129	0.275	0.214	1.4005e-11	1	SNAP29
YWHAG	7.4185e-16	0.101758	0.576	0.518	1.613e-11	1	YWHAG
TRMT10C	7.47452e-16	0.113769	0.313	0.25	1.62519e-11	1	TRMT10C
YTHDC1	7.69502e-16	0.117186	0.446	0.389	1.67313e-11	1	YTHDC1
EBNA1BP2	8.57551e-16	0.112744	0.384	0.323	1.86457e-11	1	EBNA1BP2
PLIN3	8.67096e-16	0.13625	0.38	0.323	1.88533e-11	1	PLIN3
SRSF5	8.78906e-16	0.0927922	0.7	0.629	1.911e-11	1	SRSF5
GDI2	8.84354e-16	0.108402	0.516	0.459	1.92285e-11	1	GDI2
RDH14	8.85532e-16	0.0757383	0.214	0.156	1.92541e-11	1	RDH14
MRPS24	8.968e-16	0.101292	0.057	0.026	1.94991e-11	1	MRPS24
KIAA0947	9.36971e-16	0.0823024	0.185	0.131	2.03726e-11	1	KIAA0947
NGDN	9.56395e-16	0.0905007	0.227	0.169	2.07949e-11	1	NGDN
FARSB	9.82188e-16	0.0790196	0.222	0.162	2.13557e-11	1	FARSB
SF3B1	9.97003e-16	0.0917438	0.617	0.559	2.16778e-11	1	SF3B1
PPID	1.00291e-15	0.0964554	0.288	0.226	2.18063e-11	1	PPID
NDUFAB1	1.00891e-15	0.0697837	0.67	0.593	2.19368e-11	1	NDUFAB1
POLB	1.0701e-15	0.0787113	0.147	0.096	2.32672e-11	1	POLB
DHPS	1.22294e-15	0.117456	0.346	0.286	2.65904e-11	1	DHPS
RNF115	1.23314e-15	0.0950137	0.271	0.212	2.68122e-11	1	RNF115
LEPROT	1.2383e-15	0.0872664	0.498	0.437	2.69243e-11	1	LEPROT
MR1	1.24302e-15	0.0781779	0.176	0.123	2.70269e-11	1	MR1
ADSL	1.26282e-15	0.0838806	0.222	0.164	2.74576e-11	1	ADSL
MTIF3	1.3447e-15	0.110777	0.52	0.46	2.92378e-11	1	MTIF3
HABP4	1.40975e-15	0.0539755	0.095	0.055	3.06522e-11	1	HABP4
RAB28	1.46724e-15	0.082512	0.174	0.122	3.19021e-11	1	RAB28
ZMAT3	1.60564e-15	0.0987495	0.28	0.215	3.49114e-11	1	ZMAT3
C14orf79	1.72115e-15	0.0685637	0.11	0.067	3.7423e-11	1	C14orf79
PSMA3	1.76265e-15	0.0974978	0.519	0.457	3.83252e-11	1	PSMA3
TMEM11	1.88316e-15	0.0982258	0.266	0.207	4.09456e-11	1	TMEM11
YWHAE	1.91284e-15	0.0724833	0.763	0.697	4.15908e-11	1	YWHAE
CST1	1.99313e-15	0.214614	0.034	0.075	4.33365e-11	1	CST1
DERL2	2.00746e-15	0.0855154	0.309	0.248	4.36481e-11	1	DERL2
ZNF322	2.02226e-15	0.088504	0.15	0.101	4.39701e-11	1	ZNF322
ALG3	2.04394e-15	0.101483	0.404	0.344	4.44414e-11	1	ALG3
APEX1	2.20688e-15	0.120988	0.401	0.344	4.79841e-11	1	APEX1
GINM1	2.26408e-15	0.0885704	0.292	0.228	4.92279e-11	1	GINM1
ATP6V0B	2.34997e-15	0.0630705	0.736	0.672	5.10954e-11	1	ATP6V0B
PELO	2.42213e-15	0.0848157	0.202	0.146	5.26644e-11	1	PELO
MRPS34	2.50862e-15	0.0814093	0.648	0.588	5.45449e-11	1	MRPS34
MRPL41	2.77232e-15	0.0833221	0.724	0.676	6.02786e-11	1	MRPL41
PELI2	3.13615e-15	0.0786887	0.121	0.076	6.81893e-11	1	PELI2
RGS3	3.19915e-15	0.0890311	0.229	0.172	6.9559e-11	1	RGS3
HERPUD1	3.33443e-15	0.118847	0.54	0.483	7.25005e-11	1	HERPUD1
ADIPOR1	3.97077e-15	0.0972596	0.481	0.422	8.63364e-11	1	ADIPOR1
NPM3	4.12108e-15	0.072206	0.369	0.302	8.96047e-11	1	NPM3
TMEM57	4.285e-15	0.0790324	0.212	0.156	9.31687e-11	1	TMEM57
PSMG1	4.30386e-15	0.080225	0.231	0.174	9.35787e-11	1	PSMG1
PCMTD1	4.69639e-15	0.0552737	0.436	0.37	1.02114e-10	1	PCMTD1
PREPL	4.89004e-15	0.105802	0.267	0.208	1.06324e-10	1	PREPL
TERF1	4.92566e-15	0.093799	0.322	0.26	1.07099e-10	1	TERF1
ZMYM5	5.14595e-15	0.0667751	0.206	0.149	1.11888e-10	1	ZMYM5
PSMB2	5.16047e-15	0.0610495	0.58	0.514	1.12204e-10	1	PSMB2
TOPORS	5.2439e-15	0.102178	0.253	0.194	1.14018e-10	1	TOPORS
RSL24D1	5.53061e-15	0.100303	0.631	0.562	1.20252e-10	1	RSL24D1
A4GALT	5.88422e-15	0.0546261	0.128	0.082	1.27941e-10	1	A4GALT
PNRC1	6.37108e-15	0.111182	0.476	0.409	1.38526e-10	1	PNRC1
CPQ	6.5522e-15	0.0864197	0.146	0.098	1.42464e-10	1	CPQ
PHF3	6.76873e-15	0.112248	0.358	0.298	1.47173e-10	1	PHF3
C12orf571	7.09022e-15	0.114143	0.72	0.66	1.54163e-10	1	C12orf57
PTER	7.32341e-15	0.09643	0.215	0.161	1.59233e-10	1	PTER
MRRF	8.29955e-15	0.0965812	0.24	0.183	1.80457e-10	1	MRRF
HSPB11	8.45782e-15	0.0956207	0.448	0.386	1.83898e-10	1	HSPB11
MT2A	8.68027e-15	0.517415	0.354	0.489	1.88735e-10	1	MT2A
MT1E	8.91666e-15	0.345173	0.25	0.351	1.93875e-10	1	MT1E
UBE2B	9.16012e-15	0.1214	0.7	0.637	1.99169e-10	1	UBE2B
FOXC1	9.39646e-15	0.0824522	0.187	0.134	2.04307e-10	1	FOXC1
PRUNE	9.76466e-15	0.061796	0.101	0.061	2.12313e-10	1	PRUNE
HINT11	1.00001e-14	0.080626	0.946	0.899	2.17433e-10	1	HINT1
MRPS28	1.0143e-14	0.0901993	0.313	0.254	2.20539e-10	1	MRPS28
SRP19	1.02764e-14	0.111113	0.385	0.328	2.2344e-10	1	SRP19
SRP72	1.1025e-14	0.0874151	0.431	0.373	2.39717e-10	1	SRP72
TOR1AIP1	1.1197e-14	0.0915042	0.245	0.188	2.43456e-10	1	TOR1AIP1
SSU72	1.19589e-14	0.0746215	0.638	0.571	2.60023e-10	1	SSU72
EPHX4	1.2601e-14	0.0868469	0.132	0.088	2.73984e-10	1	EPHX4
MAPKAP1	1.29688e-14	0.0841198	0.285	0.224	2.81981e-10	1	MAPKAP1
GOLGA2	1.41203e-14	0.106546	0.384	0.322	3.07018e-10	1	GOLGA2
ATP5A1	1.52373e-14	0.0951089	0.474	0.413	3.31304e-10	1	ATP5A1
CDC123	1.53603e-14	0.0830378	0.3	0.242	3.3398e-10	1	CDC123
RPL7L1	1.57612e-14	0.100854	0.355	0.297	3.42695e-10	1	RPL7L1
GEM	1.61933e-14	0.190524	0.19	0.138	3.5209e-10	1	GEM
IGFBP2	1.73114e-14	0.0837046	0.265	0.196	3.76403e-10	1	IGFBP2
NR2F1	1.88911e-14	0.0571197	0.077	0.042	4.10749e-10	1	NR2F1
NDUFS2	1.95099e-14	0.10418	0.41	0.355	4.24203e-10	1	NDUFS2
EIF4A2	1.98786e-14	0.136147	0.88	0.833	4.32221e-10	1	EIF4A2
PHF5A	2.15173e-14	0.0852018	0.314	0.254	4.67851e-10	1	PHF5A
PSEN2	2.19835e-14	0.0699988	0.133	0.088	4.77988e-10	1	PSEN2
HNRNPH3	2.33836e-14	0.0792112	0.475	0.415	5.08431e-10	1	HNRNPH3
MAPK1IP1L	2.649e-14	0.0995268	0.387	0.331	5.75973e-10	1	MAPK1IP1L
TCEAL4	2.66013e-14	0.09894	0.388	0.324	5.78391e-10	1	TCEAL4
SNAPC1	2.81697e-14	0.0839424	0.186	0.133	6.12493e-10	1	SNAPC1
CCPG1	2.82804e-14	0.0780985	0.427	0.361	6.14901e-10	1	CCPG1
GADD45GIP1	2.90181e-14	0.0768184	0.734	0.672	6.3094e-10	1	GADD45GIP1
SLC39A8	2.93835e-14	0.0528178	0.106	0.065	6.38886e-10	1	SLC39A8
DYNC1I1	2.96923e-14	0.0550957	0.077	0.042	6.45599e-10	1	DYNC1I1
HADHB	3.05837e-14	0.088818	0.369	0.309	6.64981e-10	1	HADHB
DNAJB11	3.1684e-14	0.107375	0.535	0.485	6.88905e-10	1	DNAJB11
SERPING11	3.28939e-14	0.0855478	0.128	0.194	7.15211e-10	1	SERPING1
MTR	3.4544e-14	0.0669053	0.166	0.116	7.51091e-10	1	MTR
TXLNG	3.50488e-14	0.075721	0.189	0.136	7.62065e-10	1	TXLNG
NOL8	3.5781e-14	0.0866697	0.231	0.173	7.77986e-10	1	NOL8
OBSL1	3.62979e-14	0.0727522	0.197	0.144	7.89225e-10	1	OBSL1
UBE2D2	3.887e-14	0.11039	0.589	0.531	8.45151e-10	1	UBE2D2
SURF1	3.92091e-14	0.105989	0.423	0.366	8.52523e-10	1	SURF1
C9orf156	4.11377e-14	0.0620612	0.093	0.055	8.94457e-10	1	C9orf156
STXBP1	4.14788e-14	0.0518708	0.129	0.083	9.01874e-10	1	STXBP1
BLZF1	4.61455e-14	0.0865212	0.274	0.219	1.00334e-09	1	BLZF1
C9orf116	4.76372e-14	0.0719602	0.175	0.123	1.03578e-09	1	C9orf116
FAM122A	4.83669e-14	0.0763508	0.139	0.093	1.05164e-09	1	FAM122A
CRIP1	5.06277e-14	0.0658319	0.625	0.554	1.1008e-09	1	CRIP1
NAA20	5.16935e-14	0.0841735	0.435	0.377	1.12397e-09	1	NAA20
TATDN3	5.19841e-14	0.0643583	0.121	0.078	1.13029e-09	1	TATDN3
LYAR	5.38765e-14	0.090184	0.251	0.195	1.17144e-09	1	LYAR
CCDC28A	5.43442e-14	0.123272	0.253	0.199	1.18161e-09	1	CCDC28A
BOLA1	5.51646e-14	0.076883	0.221	0.168	1.19944e-09	1	BOLA1
GNL1	5.91777e-14	0.118633	0.254	0.201	1.2867e-09	1	GNL1
RPS19BP1	5.95871e-14	0.0878496	0.664	0.604	1.2956e-09	1	RPS19BP1
TCTN1	6.07938e-14	0.0621211	0.192	0.138	1.32184e-09	1	TCTN1
RGS2	6.60027e-14	0.155216	0.249	0.193	1.4351e-09	1	RGS2
COL5A2	6.69473e-14	0.15252	0.086	0.05	1.45563e-09	1	COL5A2
HEBP1	6.83902e-14	0.0808256	0.279	0.221	1.48701e-09	1	HEBP1
MEGF9	7.35155e-14	0.0686412	0.123	0.08	1.59845e-09	1	MEGF9
EIF4E	7.81277e-14	0.0779787	0.507	0.444	1.69873e-09	1	EIF4E
ZNRF3	8.07379e-14	0.0562407	0.093	0.055	1.75548e-09	1	ZNRF3
CCT2	8.1302e-14	0.0872707	0.489	0.427	1.76775e-09	1	CCT2
ACBD6	8.31652e-14	0.0874328	0.261	0.209	1.80826e-09	1	ACBD6
NOC3L	8.35974e-14	0.0556578	0.155	0.106	1.81766e-09	1	NOC3L
MAFF	9.72128e-14	0.0818402	0.406	0.342	2.1137e-09	1	MAFF
MRPL37	9.85362e-14	0.088813	0.338	0.281	2.14247e-09	1	MRPL37
SLC2A3	9.85678e-14	0.132355	0.112	0.07	2.14316e-09	1	SLC2A3
HSD17B10	1.04525e-13	0.107812	0.455	0.4	2.27268e-09	1	HSD17B10
IFNGR2	1.05685e-13	0.110082	0.525	0.468	2.29791e-09	1	IFNGR2
MDH1	1.2462e-13	0.0686704	0.44	0.378	2.70961e-09	1	MDH1
NTPCR	1.39869e-13	0.0873604	0.364	0.31	3.04117e-09	1	NTPCR
SNRPB2	1.45324e-13	0.0926025	0.59	0.535	3.15978e-09	1	SNRPB2
PPP2CA	1.47807e-13	0.0915795	0.469	0.415	3.21377e-09	1	PPP2CA
SLC39A3	1.64836e-13	0.100757	0.268	0.215	3.58403e-09	1	SLC39A3
PRDX4	1.85658e-13	0.0740268	0.599	0.547	4.03675e-09	1	PRDX4
NOTCH1	1.94574e-13	0.0671152	0.151	0.103	4.23062e-09	1	NOTCH1
HIBCH	1.98179e-13	0.109309	0.294	0.24	4.30901e-09	1	HIBCH
CCNH	1.98598e-13	0.0811325	0.194	0.143	4.31812e-09	1	CCNH
CCND1	2.09724e-13	0.0588893	0.637	0.582	4.56002e-09	1	CCND1
PPIE	2.11745e-13	0.104744	0.289	0.235	4.60396e-09	1	PPIE
SLU7	2.25917e-13	0.0950155	0.325	0.267	4.91211e-09	1	SLU7
PSMD12	2.33392e-13	0.0750121	0.358	0.297	5.07464e-09	1	PSMD12
RPP38	2.60763e-13	0.0715419	0.199	0.148	5.66978e-09	1	RPP38
ZNHIT3	2.73916e-13	0.0857796	0.36	0.301	5.95576e-09	1	ZNHIT3
DKK3	3.04051e-13	0.118508	0.1	0.061	6.61097e-09	1	DKK3
PAK1IP1	3.04219e-13	0.0673618	0.154	0.108	6.61464e-09	1	PAK1IP1
MATR3	3.1083e-13	0.0929822	0.508	0.464	6.75838e-09	1	MATR3
ANP32B	3.2489e-13	0.0509536	0.648	0.578	7.06408e-09	1	ANP32B
GTF3A	3.33905e-13	0.0838542	0.501	0.442	7.26009e-09	1	GTF3A
IMP4	3.34326e-13	0.0830907	0.428	0.372	7.26925e-09	1	IMP4
MED10	3.39645e-13	0.118003	0.442	0.39	7.3849e-09	1	MED10
GTPBP4	3.5202e-13	0.0859886	0.297	0.241	7.65396e-09	1	GTPBP4
ZNF330	3.53027e-13	0.099321	0.235	0.182	7.67586e-09	1	ZNF330
ETV4	3.56148e-13	0.0796421	0.204	0.153	7.74372e-09	1	ETV4
SDAD1	3.56842e-13	0.0812158	0.247	0.192	7.75883e-09	1	SDAD1
CDK4	3.58628e-13	0.0776458	0.384	0.323	7.79765e-09	1	CDK4
GTF2F1	4.04298e-13	0.107185	0.286	0.232	8.79065e-09	1	GTF2F1
PEF1	4.08859e-13	0.087324	0.264	0.21	8.88983e-09	1	PEF1
DICER1	4.17292e-13	0.0974359	0.322	0.268	9.07319e-09	1	DICER1
ANAPC16	4.2036e-13	0.0652823	0.675	0.604	9.13989e-09	1	ANAPC16
TADA3	4.48092e-13	0.109863	0.35	0.298	9.74287e-09	1	TADA3
HADHA	4.65276e-13	0.065232	0.456	0.396	1.01165e-08	1	HADHA
FAM134A	4.97108e-13	0.104177	0.366	0.313	1.08086e-08	1	FAM134A
COPA	4.97967e-13	0.0997498	0.467	0.417	1.08273e-08	1	COPA
LAMTOR1	5.04717e-13	0.0720965	0.633	0.574	1.09741e-08	1	LAMTOR1
WDR43	5.56296e-13	0.0685182	0.31	0.252	1.20956e-08	1	WDR43
GAS2L1	5.72089e-13	0.0537559	0.139	0.094	1.24389e-08	1	GAS2L1
COPS6	6.06317e-13	0.0679021	0.504	0.449	1.31832e-08	1	COPS6
FOXA2	6.13664e-13	0.0882807	0.154	0.109	1.33429e-08	1	FOXA2
RPL351	6.34622e-13	0.0823257	0.99	0.975	1.37986e-08	1	RPL35
QTRTD1	6.41254e-13	0.0802257	0.167	0.12	1.39428e-08	1	QTRTD1
CYP20A1	6.62944e-13	0.0743992	0.198	0.148	1.44144e-08	1	CYP20A1
CHIC2	6.64392e-13	0.0913536	0.276	0.225	1.44459e-08	1	CHIC2
BAZ2B	6.72226e-13	0.0891342	0.425	0.376	1.46162e-08	1	BAZ2B
SPAG16	7.45679e-13	0.118919	0.346	0.296	1.62133e-08	1	SPAG16
TMEM70	7.47469e-13	0.0736949	0.257	0.204	1.62522e-08	1	TMEM70
RBM4B	7.59421e-13	0.0656142	0.162	0.115	1.65121e-08	1	RBM4B
GMPS	7.93957e-13	0.0910183	0.285	0.229	1.7263e-08	1	GMPS
SLC41A1	8.68557e-13	0.0715976	0.123	0.082	1.8885e-08	1	SLC41A1
ZNF37A	8.7608e-13	0.0774767	0.154	0.109	1.90486e-08	1	ZNF37A
NSFL1C	8.85897e-13	0.100791	0.351	0.298	1.92621e-08	1	NSFL1C
ZNF721	9.41101e-13	0.0843034	0.222	0.17	2.04624e-08	1	ZNF721
PTRH1	9.66337e-13	0.0718156	0.276	0.222	2.10111e-08	1	PTRH1
NDUFV2	1.03603e-12	0.0748272	0.637	0.572	2.25263e-08	1	NDUFV2
FXYD1	1.0802e-12	0.0888807	0.067	0.036	2.34868e-08	1	FXYD1
EXOSC3	1.10872e-12	0.0729075	0.209	0.158	2.41068e-08	1	EXOSC3
HMGXB3	1.13583e-12	0.0519239	0.162	0.115	2.46964e-08	1	HMGXB3
WDR45B	1.15804e-12	0.096452	0.498	0.438	2.51793e-08	1	WDR45B
NDUFS4	1.22971e-12	0.0823421	0.55	0.492	2.67375e-08	1	NDUFS4
MXRA7	1.24794e-12	0.0634402	0.144	0.099	2.71339e-08	1	MXRA7
SURF2	1.3036e-12	0.0922587	0.293	0.239	2.83441e-08	1	SURF2
PRDX3	1.3334e-12	0.0623735	0.57	0.506	2.89921e-08	1	PRDX3
CERS2	1.3401e-12	0.0721017	0.404	0.349	2.91378e-08	1	CERS2
DNAL4	1.42942e-12	0.0734838	0.185	0.138	3.10799e-08	1	DNAL4
SLC39A6	1.44036e-12	0.0835365	0.25	0.196	3.13177e-08	1	SLC39A6
STX6	1.55059e-12	0.0903933	0.203	0.154	3.37144e-08	1	STX6
COMT	1.56709e-12	0.0792319	0.569	0.514	3.40732e-08	1	COMT
FMNL2	1.70257e-12	0.0798355	0.175	0.128	3.70191e-08	1	FMNL2
CHRNB1	1.71189e-12	0.0501189	0.063	0.034	3.72216e-08	1	CHRNB1
XPC	1.7819e-12	0.100558	0.21	0.161	3.87438e-08	1	XPC
ZCCHC6	1.84843e-12	0.0747936	0.275	0.218	4.01904e-08	1	ZCCHC6
NSL1	1.85409e-12	0.0889545	0.225	0.175	4.03134e-08	1	NSL1
MGST1	1.86711e-12	0.0826609	0.702	0.661	4.05967e-08	1	MGST1
ECE2	1.86951e-12	0.0684435	0.145	0.101	4.06488e-08	1	ECE2
SUPT4H1	1.884e-12	0.0623198	0.518	0.459	4.09638e-08	1	SUPT4H1
MRPS30	2.13757e-12	0.0813157	0.256	0.203	4.64771e-08	1	MRPS30
ZNF32	2.34834e-12	0.088415	0.209	0.162	5.106e-08	1	ZNF32
BTF3L4	2.35061e-12	0.0882277	0.42	0.369	5.11093e-08	1	BTF3L4
DHRS7	2.37367e-12	0.0538848	0.403	0.336	5.16107e-08	1	DHRS7
CCNG1	2.40972e-12	0.110906	0.38	0.328	5.23945e-08	1	CCNG1
VAT1	2.55325e-12	0.0650722	0.227	0.173	5.55153e-08	1	VAT1
DOHH	2.58165e-12	0.0786148	0.166	0.121	5.61329e-08	1	DOHH
MAN1A2	2.8221e-12	0.0771105	0.336	0.281	6.1361e-08	1	MAN1A2
RPL35A1	3.12513e-12	0.0588922	0.991	0.972	6.79497e-08	1	RPL35A
AASDHPPT	3.13641e-12	0.0850302	0.234	0.184	6.8195e-08	1	AASDHPPT
TANK	3.21483e-12	0.0859415	0.377	0.327	6.98999e-08	1	TANK
LOXL1	3.22343e-12	0.0596024	0.115	0.076	7.00871e-08	1	LOXL1
SUGT1	3.30576e-12	0.0669992	0.397	0.341	7.1877e-08	1	SUGT1
ATP6V1E1	3.31556e-12	0.11843	0.403	0.355	7.20903e-08	1	ATP6V1E1
MRPL19	3.38761e-12	0.0816002	0.283	0.232	7.36567e-08	1	MRPL19
BAG4	3.40104e-12	0.0546706	0.143	0.099	7.39489e-08	1	BAG4
EIF1AD	3.72695e-12	0.0662638	0.164	0.119	8.1035e-08	1	EIF1AD
PRPSAP2	3.91311e-12	0.0587959	0.147	0.103	8.50828e-08	1	PRPSAP2
MCTS1	4.41404e-12	0.0915699	0.493	0.443	9.59746e-08	1	MCTS1
SVIL	5.00044e-12	0.081193	0.271	0.219	1.08724e-07	1	SVIL
RCAN3	5.07134e-12	0.0743094	0.19	0.143	1.10266e-07	1	RCAN3
TSG101	5.30865e-12	0.101416	0.426	0.374	1.15426e-07	1	TSG101
MRPS7	5.407e-12	0.0714456	0.435	0.379	1.17564e-07	1	MRPS7
FNDC3A	6.04215e-12	0.100623	0.282	0.233	1.31374e-07	1	FNDC3A
CYP4V2	6.17e-12	0.0802494	0.167	0.123	1.34154e-07	1	CYP4V2
AUH	6.20284e-12	0.0769036	0.142	0.101	1.34868e-07	1	AUH
FAM83F	6.57567e-12	0.0581113	0.105	0.068	1.42975e-07	1	FAM83F
ABI2	6.57685e-12	0.0877981	0.375	0.323	1.43e-07	1	ABI2
TOMM71	6.74287e-12	0.0563363	0.914	0.852	1.4661e-07	1	TOMM7
UBQLN1	6.77896e-12	0.0895743	0.397	0.347	1.47395e-07	1	UBQLN1
DCTN3	6.80695e-12	0.0673369	0.421	0.362	1.48003e-07	1	DCTN3
APOO	7.11312e-12	0.0745915	0.176	0.13	1.54661e-07	1	APOO
UTP11L	7.14292e-12	0.0813033	0.22	0.172	1.55309e-07	1	UTP11L
LGALS8	7.14459e-12	0.0697146	0.275	0.222	1.55345e-07	1	LGALS8
ZNF644	7.15604e-12	0.100211	0.3	0.25	1.55594e-07	1	ZNF644
NDUFAF2	7.16083e-12	0.0767894	0.341	0.286	1.55698e-07	1	NDUFAF2
MRPS23	7.32293e-12	0.0541431	0.333	0.275	1.59222e-07	1	MRPS23
CYB5D1	8.0601e-12	0.0673938	0.101	0.065	1.75251e-07	1	CYB5D1
FLAD1	8.36106e-12	0.0720258	0.254	0.202	1.81795e-07	1	FLAD1
CEP290	8.67596e-12	0.0561421	0.181	0.133	1.88641e-07	1	CEP290
TMEM183A	8.79333e-12	0.107979	0.38	0.334	1.91193e-07	1	TMEM183A
ARL5B	8.79571e-12	0.0850313	0.241	0.192	1.91245e-07	1	ARL5B
RAB1A	9.00031e-12	0.0655769	0.66	0.598	1.95694e-07	1	RAB1A
ZNF771	9.03176e-12	0.0595623	0.098	0.063	1.96378e-07	1	ZNF771
DPH3	9.3819e-12	0.0963407	0.278	0.228	2.03991e-07	1	DPH3
SEPP1	9.59179e-12	0.126258	0.447	0.39	2.08554e-07	1	SEPP1
MID1	9.92433e-12	0.0669942	0.136	0.095	2.15785e-07	1	MID1
IK	1.03798e-11	0.0689703	0.445	0.392	2.25688e-07	1	IK
TIMM22	1.04969e-11	0.0522154	0.161	0.116	2.28235e-07	1	TIMM22
MAP4K5	1.2194e-11	0.0809839	0.243	0.192	2.65133e-07	1	MAP4K5
CCDC59	1.26232e-11	0.0948495	0.413	0.356	2.74466e-07	1	CCDC59
CSNK1A1	1.27064e-11	0.0574113	0.707	0.643	2.76276e-07	1	CSNK1A1
GPR108	1.28695e-11	0.0889926	0.297	0.248	2.79821e-07	1	GPR108
POLE3	1.29898e-11	0.0931354	0.325	0.271	2.82438e-07	1	POLE3
RNF145	1.32691e-11	0.0958296	0.444	0.394	2.88511e-07	1	RNF145
IDNK	1.34749e-11	0.0682629	0.1	0.065	2.92985e-07	1	IDNK
DPY30	1.44517e-11	0.0625762	0.604	0.55	3.14224e-07	1	DPY30
TMX2	1.62351e-11	0.0879923	0.377	0.325	3.53e-07	1	TMX2
SNX27	1.71293e-11	0.0726287	0.268	0.22	3.72443e-07	1	SNX27
MRPS26	1.82999e-11	0.0776613	0.388	0.337	3.97894e-07	1	MRPS26
PSMD11	1.84697e-11	0.070276	0.464	0.407	4.01586e-07	1	PSMD11
DICER1-AS1	1.86514e-11	0.0859949	0.105	0.07	4.05537e-07	1	DICER1-AS1
PSMC5	2.07351e-11	0.0653078	0.519	0.467	4.50843e-07	1	PSMC5
MT1A	2.15204e-11	0.0776997	0.065	0.037	4.67919e-07	1	MT1A
RBM22	2.15779e-11	0.0898455	0.258	0.21	4.69168e-07	1	RBM22
S100A1	2.18392e-11	0.0754139	0.064	0.036	4.74851e-07	1	S100A1
THBS2	2.23207e-11	0.211293	0.086	0.054	4.85318e-07	1	THBS2
ENAH	2.28565e-11	0.0854686	0.359	0.308	4.96968e-07	1	ENAH
ACTR10	2.34411e-11	0.0663877	0.31	0.26	5.09679e-07	1	ACTR10
TACSTD2	2.55958e-11	0.0926838	0.777	0.765	5.56529e-07	1	TACSTD2
NDFIP1	2.70276e-11	0.0890338	0.609	0.56	5.87661e-07	1	NDFIP1
COPRS	2.90341e-11	0.0762621	0.298	0.247	6.31288e-07	1	COPRS
CHRAC1	3.08408e-11	0.079615	0.312	0.263	6.70572e-07	1	CHRAC1
TMEM191C	3.16584e-11	0.0634008	0.123	0.085	6.88349e-07	1	TMEM191C
RTCB	3.23982e-11	0.105671	0.294	0.248	7.04434e-07	1	RTCB
SYBU	3.26559e-11	0.0791968	0.134	0.095	7.10037e-07	1	SYBU
BRI3BP	3.39526e-11	0.0508415	0.414	0.353	7.3823e-07	1	BRI3BP
FH	3.50925e-11	0.0749394	0.206	0.16	7.63015e-07	1	FH
TOB2	3.87957e-11	0.070645	0.384	0.334	8.43536e-07	1	TOB2
ITSN2	3.94929e-11	0.0668764	0.299	0.25	8.58694e-07	1	ITSN2
TBC1D4	4.07165e-11	0.0563392	0.088	0.055	8.85299e-07	1	TBC1D4
SEC61G	4.10638e-11	0.0520229	0.874	0.821	8.92849e-07	1	SEC61G
MYADM	4.11563e-11	0.0599616	0.418	0.346	8.94862e-07	1	MYADM
TWISTNB	4.13984e-11	0.0959537	0.268	0.218	9.00125e-07	1	TWISTNB
UGP2	4.34225e-11	0.0699668	0.469	0.418	9.44136e-07	1	UGP2
SRSF7	4.64577e-11	0.0651199	0.685	0.639	1.01013e-06	1	SRSF7
SLC25A11	4.95915e-11	0.0844109	0.247	0.2	1.07827e-06	1	SLC25A11
DNAJC3	4.96427e-11	0.0759005	0.484	0.44	1.07938e-06	1	DNAJC3
AHCTF1	5.12925e-11	0.0655398	0.187	0.141	1.11525e-06	1	AHCTF1
ZNF281	5.13806e-11	0.071172	0.278	0.225	1.11717e-06	1	ZNF281
ARMC10	5.53591e-11	0.0627423	0.402	0.351	1.20367e-06	1	ARMC10
IFT74	5.71633e-11	0.0603579	0.103	0.068	1.2429e-06	1	IFT74
PHOSPHO2	5.85069e-11	0.0768174	0.119	0.082	1.27212e-06	1	PHOSPHO2
ATF2	6.43044e-11	0.0888297	0.219	0.173	1.39817e-06	1	ATF2
NDUFV3	6.74881e-11	0.104958	0.361	0.317	1.46739e-06	1	NDUFV3
MIER1	6.98273e-11	0.0836403	0.317	0.267	1.51826e-06	1	MIER1
HERC5	7.23723e-11	0.0548564	0.072	0.043	1.57359e-06	1	HERC5
NGRN	8.07854e-11	0.0622176	0.113	0.076	1.75652e-06	1	NGRN
SARS	8.28385e-11	0.0830083	0.377	0.327	1.80116e-06	1	SARS
FSTL3	8.29459e-11	0.112589	0.222	0.172	1.80349e-06	1	FSTL3
ASMTL	8.39845e-11	0.0557338	0.107	0.071	1.82608e-06	1	ASMTL
DNAJC4	8.96258e-11	0.0958176	0.328	0.282	1.94873e-06	1	DNAJC4
ALKBH5	9.08839e-11	0.0666335	0.234	0.187	1.97609e-06	1	ALKBH5
WDR12	9.09891e-11	0.0583587	0.157	0.115	1.97838e-06	1	WDR12
PPP6C	9.38717e-11	0.0745861	0.264	0.216	2.04105e-06	1	PPP6C
CCDC90B	9.42578e-11	0.0812756	0.381	0.335	2.04945e-06	1	CCDC90B
METTL16	9.89525e-11	0.0685507	0.129	0.091	2.15152e-06	1	METTL16
SPTY2D1	1.03902e-10	0.0939492	0.276	0.229	2.25915e-06	1	SPTY2D1
ARV1	1.0675e-10	0.0959847	0.207	0.164	2.32107e-06	1	ARV1
RNF114	1.12186e-10	0.0844707	0.388	0.34	2.43927e-06	1	RNF114
LINC00152	1.12545e-10	0.0875354	0.517	0.476	2.44707e-06	1	LINC00152
C1orf63	1.17106e-10	0.0748544	0.59	0.541	2.54624e-06	1	C1orf63
NQO2	1.20155e-10	0.0721462	0.247	0.199	2.61254e-06	1	NQO2
AIFM2	1.26613e-10	0.0556621	0.161	0.118	2.75296e-06	1	AIFM2
RNASEK	1.31924e-10	0.085315	0.103	0.069	2.86842e-06	1	RNASEK
TPM2	1.37549e-10	0.340076	0.395	0.473	2.99073e-06	1	TPM2
SPIRE1	1.39334e-10	0.0543831	0.136	0.097	3.02954e-06	1	SPIRE1
PRPF38A	1.45604e-10	0.0855847	0.289	0.242	3.16588e-06	1	PRPF38A
SIL1	1.54229e-10	0.0932426	0.343	0.298	3.3534e-06	1	SIL1
SERPINH1	1.54356e-10	0.0928489	0.418	0.371	3.35616e-06	1	SERPINH1
ITGB1BP1	1.55436e-10	0.0892472	0.395	0.348	3.37965e-06	1	ITGB1BP1
FAM45A	1.59328e-10	0.0903869	0.247	0.202	3.46428e-06	1	FAM45A
FDXR	1.59717e-10	0.071741	0.152	0.111	3.47273e-06	1	FDXR
SERPINF1	1.60281e-10	0.448461	0.132	0.097	3.48499e-06	1	SERPINF1
RAD23A	1.68713e-10	0.0681765	0.562	0.509	3.66832e-06	1	RAD23A
SMIM19	1.68968e-10	0.056931	0.431	0.379	3.67388e-06	1	SMIM19
TBPL1	1.70755e-10	0.0674252	0.198	0.154	3.71273e-06	1	TBPL1
TTC19	1.73844e-10	0.0931213	0.29	0.245	3.77989e-06	1	TTC19
UCHL5	1.79619e-10	0.0711445	0.224	0.178	3.90546e-06	1	UCHL5
POM121C	1.90842e-10	0.0753526	0.234	0.187	4.14947e-06	1	POM121C
CCDC109B	1.91602e-10	0.0684031	0.182	0.139	4.166e-06	1	CCDC109B
MAPRE1	2.0273e-10	0.0715397	0.385	0.337	4.40796e-06	1	MAPRE1
REXO4	2.03095e-10	0.0662256	0.219	0.172	4.4159e-06	1	REXO4
PRKX	2.12899e-10	0.0577084	0.132	0.093	4.62906e-06	1	PRKX
CNTRL	2.14958e-10	0.0546198	0.147	0.106	4.67383e-06	1	CNTRL
AAMP	2.18139e-10	0.080348	0.427	0.377	4.74299e-06	1	AAMP
APOPT1	2.28752e-10	0.0894967	0.343	0.301	4.97375e-06	1	APOPT1
FAM162A1	2.43147e-10	0.0768668	0.593	0.542	5.28674e-06	1	FAM162A
BAZ1A	2.45546e-10	0.0728743	0.417	0.365	5.3389e-06	1	BAZ1A
ZHX1	2.51516e-10	0.0820169	0.262	0.214	5.46872e-06	1	ZHX1
SIRT6	2.52848e-10	0.0647846	0.184	0.141	5.49767e-06	1	SIRT6
PRKAB2	2.76966e-10	0.0846162	0.184	0.142	6.02208e-06	1	PRKAB2
SPRYD7	2.77691e-10	0.0760385	0.176	0.134	6.03784e-06	1	SPRYD7
ZSWIM7	2.81674e-10	0.0839238	0.224	0.18	6.12443e-06	1	ZSWIM7
FAM86A	2.86499e-10	0.0669696	0.14	0.102	6.22935e-06	1	FAM86A
CSRNP1	2.95031e-10	0.0803211	0.252	0.204	6.41486e-06	1	CSRNP1
METTL4	3.02415e-10	0.0542926	0.123	0.086	6.57542e-06	1	METTL4
IGFBP5	3.03664e-10	0.610932	0.089	0.058	6.60257e-06	1	IGFBP5
CDK7	3.08731e-10	0.0573378	0.156	0.116	6.71273e-06	1	CDK7
PITHD1	3.1753e-10	0.0785969	0.262	0.217	6.90404e-06	1	PITHD1
UBE2L3	3.22567e-10	0.0516149	0.62	0.576	7.01358e-06	1	UBE2L3
ADI1	3.32718e-10	0.0846445	0.55	0.501	7.2343e-06	1	ADI1
CEP41	3.53653e-10	0.0630185	0.142	0.103	7.68947e-06	1	CEP41
MRPL32	3.54631e-10	0.070575	0.434	0.388	7.71074e-06	1	MRPL32
PDRG1	3.54985e-10	0.0743096	0.173	0.132	7.71845e-06	1	PDRG1
LENG1	3.5782e-10	0.0712928	0.208	0.164	7.78008e-06	1	LENG1
TPGS2	3.6565e-10	0.0847076	0.256	0.208	7.95034e-06	1	TPGS2
UFSP2	3.75309e-10	0.0594435	0.147	0.107	8.16034e-06	1	UFSP2
EMC4	3.96103e-10	0.065626	0.486	0.439	8.61246e-06	1	EMC4
WAPAL	4.06438e-10	0.0623552	0.285	0.236	8.83718e-06	1	WAPAL
CDIPT	4.06513e-10	0.0868104	0.336	0.292	8.8388e-06	1	CDIPT
RCHY1	4.08625e-10	0.0723355	0.188	0.146	8.88474e-06	1	RCHY1
ZNF830	4.19414e-10	0.0677983	0.244	0.195	9.11932e-06	1	ZNF830
RIMKLB	4.22629e-10	0.0635922	0.154	0.113	9.18922e-06	1	RIMKLB
MED4	4.37803e-10	0.0728471	0.347	0.3	9.51915e-06	1	MED4
ARL6IP6	4.40403e-10	0.0519001	0.278	0.231	9.57568e-06	1	ARL6IP6
PIAS4	4.61916e-10	0.0542122	0.143	0.104	1.00434e-05	1	PIAS4
STUB1	4.76199e-10	0.075728	0.552	0.505	1.0354e-05	1	STUB1
C8orf33	4.77309e-10	0.0765036	0.353	0.304	1.03781e-05	1	C8orf33
KHDRBS1	4.84057e-10	0.0739072	0.54	0.495	1.05248e-05	1	KHDRBS1
SLC26A9	5.4514e-10	0.0568786	0.117	0.081	1.1853e-05	1	SLC26A9
TRIM24	5.88712e-10	0.0547177	0.15	0.11	1.28004e-05	1	TRIM24
TXNDC9	6.10113e-10	0.0536883	0.311	0.263	1.32657e-05	1	TXNDC9
PTGES3	6.11656e-10	0.0526004	0.845	0.779	1.32992e-05	1	PTGES3
ZNF800	6.12429e-10	0.0801168	0.21	0.166	1.3316e-05	1	ZNF800
CCDC174	6.44033e-10	0.0853889	0.215	0.173	1.40032e-05	1	CCDC174
RFC1	6.59753e-10	0.0512522	0.331	0.281	1.4345e-05	1	RFC1
ZNF593	6.76946e-10	0.0687458	0.513	0.458	1.47188e-05	1	ZNF593
NELFE	6.89383e-10	0.0909916	0.396	0.352	1.49892e-05	1	NELFE
GPATCH2	6.95749e-10	0.077175	0.292	0.248	1.51277e-05	1	GPATCH2
NREP	7.08005e-10	0.0601073	0.087	0.056	1.53942e-05	1	NREP
PLEKHB1	7.10443e-10	0.0635814	0.13	0.094	1.54472e-05	1	PLEKHB1
SRF	7.30344e-10	0.0850453	0.182	0.142	1.58799e-05	1	SRF
TRIB3	7.44458e-10	0.0578144	0.13	0.092	1.61868e-05	1	TRIB3
MXRA8	8.37196e-10	0.159563	0.097	0.065	1.82031e-05	1	MXRA8
TMEM248	9.00288e-10	0.0568489	0.529	0.483	1.9575e-05	1	TMEM248
RPL181	9.18045e-10	0.0575617	0.986	0.958	1.9961e-05	1	RPL18
DCUN1D5	9.20015e-10	0.0578308	0.26	0.213	2.00039e-05	1	DCUN1D5
SUPT16H	9.72955e-10	0.0581601	0.31	0.26	2.1155e-05	1	SUPT16H
ADSS	9.7767e-10	0.0626986	0.435	0.39	2.12575e-05	1	ADSS
HNRNPM	1.00129e-09	0.0566468	0.576	0.53	2.1771e-05	1	HNRNPM
MYNN	1.05025e-09	0.0662086	0.166	0.127	2.28357e-05	1	MYNN
EMC7	1.09384e-09	0.053644	0.471	0.423	2.37833e-05	1	EMC7
PEX11B	1.10125e-09	0.0853381	0.233	0.191	2.39446e-05	1	PEX11B
MRTO4	1.17685e-09	0.0643986	0.226	0.181	2.55883e-05	1	MRTO4
PQBP1	1.20516e-09	0.0704198	0.419	0.376	2.62038e-05	1	PQBP1
DNAJC30	1.24295e-09	0.0669811	0.165	0.126	2.70254e-05	1	DNAJC30
C1R	1.25876e-09	0.351266	0.129	0.094	2.73693e-05	1	C1R
TSC22D3	1.25893e-09	0.220629	0.304	0.264	2.7373e-05	1	TSC22D3
COQ4	1.26234e-09	0.0723475	0.376	0.333	2.7447e-05	1	COQ4
BOK	1.30388e-09	0.0672362	0.224	0.179	2.83503e-05	1	BOK
IFT20	1.31808e-09	0.0761835	0.365	0.319	2.86589e-05	1	IFT20
ASH2L	1.32326e-09	0.0605404	0.138	0.101	2.87715e-05	1	ASH2L
EXOSC1	1.3774e-09	0.0566241	0.303	0.255	2.99488e-05	1	EXOSC1
SNRNP40	1.44776e-09	0.056395	0.197	0.155	3.14787e-05	1	SNRNP40
MTA1	1.45253e-09	0.0650838	0.258	0.213	3.15824e-05	1	MTA1
UROD	1.46116e-09	0.0649354	0.213	0.169	3.177e-05	1	UROD
LGALS3BP	1.48719e-09	0.074087	0.756	0.739	3.23361e-05	1	LGALS3BP
EIF2AK2	1.52747e-09	0.0530778	0.408	0.363	3.32117e-05	1	EIF2AK2
GPM6B	1.5589e-09	0.110579	0.092	0.061	3.38951e-05	1	GPM6B
KHDRBS3	1.62415e-09	0.0565175	0.13	0.094	3.5314e-05	1	KHDRBS3
CWC25	1.63439e-09	0.0882352	0.326	0.28	3.55366e-05	1	CWC25
MRPL47	1.65226e-09	0.0801613	0.449	0.4	3.5925e-05	1	MRPL47
VAMP2	1.81088e-09	0.115486	0.413	0.37	3.93739e-05	1	VAMP2
DESI2	1.81873e-09	0.0740104	0.268	0.225	3.95446e-05	1	DESI2
NUDCD2	2.01767e-09	0.0878403	0.35	0.305	4.38703e-05	1	NUDCD2
APC	2.04237e-09	0.0730289	0.169	0.13	4.44073e-05	1	APC
LRG1	2.13023e-09	0.0999369	0.197	0.16	4.63176e-05	1	LRG1
KANSL1-AS1	2.3823e-09	0.0505412	0.118	0.083	5.17983e-05	1	KANSL1-AS1
CTA-29F11.1	2.58085e-09	0.06988	0.13	0.094	5.61153e-05	1	CTA-29F11.1
MED6	2.71331e-09	0.0776701	0.213	0.17	5.89954e-05	1	MED6
UBE2J2	2.77947e-09	0.0833287	0.283	0.239	6.0434e-05	1	UBE2J2
SPAG4	2.8067e-09	0.058976	0.16	0.121	6.1026e-05	1	SPAG4
SNRPC	2.82779e-09	0.0775074	0.492	0.444	6.14846e-05	1	SNRPC
IGF1R	2.86487e-09	0.0720604	0.271	0.225	6.2291e-05	1	IGF1R
TSPYL2	2.90054e-09	0.0822058	0.168	0.128	6.30664e-05	1	TSPYL2
PHAX	2.9939e-09	0.0824602	0.246	0.203	6.50964e-05	1	PHAX
C1orf52	3.16491e-09	0.0733977	0.243	0.201	6.88147e-05	1	C1orf52
GPR89A	3.19512e-09	0.0552928	0.162	0.124	6.94715e-05	1	GPR89A
CBX1	3.29316e-09	0.0686182	0.281	0.234	7.16031e-05	1	CBX1
RNF5	3.31704e-09	0.0800952	0.348	0.306	7.21224e-05	1	RNF5
ILKAP	3.34394e-09	0.0740105	0.239	0.199	7.27072e-05	1	ILKAP
TBCB	3.54709e-09	0.0638108	0.486	0.445	7.71244e-05	1	TBCB
ECI2	3.56151e-09	0.056708	0.263	0.216	7.74379e-05	1	ECI2
MRPL34	3.65832e-09	0.0870125	0.361	0.321	7.95427e-05	1	MRPL34
ZFAND2B	3.69761e-09	0.0842326	0.318	0.278	8.03972e-05	1	ZFAND2B
KLHL24	3.74874e-09	0.083749	0.244	0.203	8.15088e-05	1	KLHL24
TCEA31	3.83781e-09	0.107254	0.256	0.215	8.34455e-05	1	TCEA3
FYTTD1	4.05941e-09	0.0643177	0.299	0.255	8.82638e-05	1	FYTTD1
GSTM4	4.2252e-09	0.0716258	0.114	0.081	9.18685e-05	1	GSTM4
LSM12	4.51405e-09	0.0677003	0.324	0.28	9.8149e-05	1	LSM12
DCTPP1	4.69704e-09	0.079139	0.393	0.353	0.000102128	1	DCTPP1
CMSS1	4.76274e-09	0.0742248	0.22	0.177	0.000103556	1	CMSS1
HIST2H2BE	4.92769e-09	0.0925451	0.228	0.189	0.000107143	1	HIST2H2BE
RIOK1	4.96438e-09	0.0736313	0.154	0.118	0.00010794	1	RIOK1
GOSR1	5.04561e-09	0.0753971	0.301	0.258	0.000109707	1	GOSR1
TIPARP	5.37961e-09	0.0859005	0.329	0.286	0.000116969	1	TIPARP
MPC1	5.62465e-09	0.093103	0.273	0.232	0.000122297	1	MPC1
MGAT1	5.68795e-09	0.102316	0.32	0.281	0.000123673	1	MGAT1
AKIP1	5.81e-09	0.0613503	0.183	0.143	0.000126327	1	AKIP1
TXNL1	5.81357e-09	0.0877549	0.369	0.328	0.000126404	1	TXNL1
AKR7A2	5.87358e-09	0.095408	0.349	0.306	0.000127709	1	AKR7A2
PLEKHF2	5.96163e-09	0.0752199	0.22	0.178	0.000129624	1	PLEKHF2
MAGEF1	6.04047e-09	0.0874451	0.278	0.238	0.000131338	1	MAGEF1
SHC1	6.1229e-09	0.0745871	0.327	0.285	0.00013313	1	SHC1
GNG10	6.12808e-09	0.0511627	0.073	0.046	0.000133243	1	GNG10
SH3GL1	6.32822e-09	0.0571223	0.248	0.203	0.000137594	1	SH3GL1
MTCH2	6.63328e-09	0.0634126	0.369	0.325	0.000144227	1	MTCH2
GMPR2	7.0957e-09	0.0701534	0.207	0.167	0.000154282	1	GMPR2
TOP1MT	7.17621e-09	0.0663632	0.195	0.155	0.000156032	1	TOP1MT
MPV17	7.26011e-09	0.0500305	0.243	0.2	0.000157857	1	MPV17
XRRA1	7.39203e-09	0.0526737	0.22	0.173	0.000160725	1	XRRA1
AKAP17A	7.59911e-09	0.0648953	0.209	0.167	0.000165227	1	AKAP17A
DCPS	8.22209e-09	0.0647665	0.186	0.146	0.000178773	1	DCPS
C11orf1	8.32066e-09	0.0888693	0.323	0.282	0.000180916	1	C11orf1
OSGEPL1	8.48601e-09	0.0707384	0.057	0.034	0.000184511	1	OSGEPL1
ASRGL1	8.52216e-09	0.0510278	0.106	0.075	0.000185297	1	ASRGL1
ARSA	9.03827e-09	0.0639883	0.161	0.124	0.000196519	1	ARSA
PGK1	9.12902e-09	0.0607769	0.771	0.718	0.000198492	1	PGK1
RABEPK	9.49187e-09	0.0525078	0.149	0.112	0.000206382	1	RABEPK
PRPS1	9.56114e-09	0.0568837	0.151	0.114	0.000207888	1	PRPS1
ZBTB41	9.92457e-09	0.05303	0.146	0.11	0.00021579	1	ZBTB41
VAMP4	9.9434e-09	0.0624571	0.182	0.145	0.000216199	1	VAMP4
PRKAR1A	1.0039e-08	0.0723786	0.489	0.449	0.000218277	1	PRKAR1A
SGPL1	1.05271e-08	0.0542119	0.274	0.23	0.00022889	1	SGPL1
GTPBP10	1.05514e-08	0.0595368	0.126	0.092	0.000229418	1	GTPBP10
WDR20	1.08225e-08	0.0539968	0.145	0.109	0.000235314	1	WDR20
BSPRY	1.09633e-08	0.0839545	0.188	0.151	0.000238376	1	BSPRY
PDE4DIP	1.13062e-08	0.0636801	0.217	0.177	0.000245831	1	PDE4DIP
FLOT1	1.15181e-08	0.0631705	0.473	0.433	0.000250438	1	FLOT1
BLNK	1.21915e-08	0.0531028	0.126	0.092	0.00026508	1	BLNK
HSD17B7	1.257e-08	0.0643765	0.208	0.169	0.000273309	1	HSD17B7
THG1L	1.26771e-08	0.0694808	0.177	0.139	0.000275639	1	THG1L
GABPB1	1.27028e-08	0.0562689	0.125	0.091	0.000276197	1	GABPB1
MRPS18C	1.33232e-08	0.0729881	0.411	0.37	0.000289685	1	MRPS18C
MTERFD3	1.33321e-08	0.0526584	0.094	0.065	0.000289881	1	MTERFD3
MSI2	1.44059e-08	0.0593203	0.398	0.356	0.000313227	1	MSI2
LEAP2	1.50226e-08	0.0672584	0.129	0.096	0.000326637	1	LEAP2
C9orf85	1.58551e-08	0.0583801	0.125	0.092	0.000344738	1	C9orf85
BCAS4	1.58585e-08	0.0505441	0.142	0.106	0.000344812	1	BCAS4
ACSL3	1.59362e-08	0.0838055	0.38	0.341	0.000346502	1	ACSL3
MEAF6	1.71445e-08	0.0729837	0.404	0.362	0.000372772	1	MEAF6
TIMM44	1.77856e-08	0.0689967	0.209	0.169	0.000386713	1	TIMM44
NTMT1	1.89111e-08	0.0828817	0.384	0.344	0.000411183	1	NTMT1
C12orf23	1.89298e-08	0.088631	0.281	0.241	0.00041159	1	C12orf23
CHD2	1.91683e-08	0.0624905	0.449	0.405	0.000416776	1	CHD2
SNX17	1.97908e-08	0.0614772	0.303	0.265	0.000430311	1	SNX17
SELK	2.06735e-08	0.0937517	0.552	0.513	0.000449504	1	SELK
ARPC4	2.11015e-08	0.0800841	0.52	0.48	0.000458811	1	ARPC4
SLC20A2	2.12697e-08	0.073225	0.307	0.259	0.000462468	1	SLC20A2
PSMD2	2.13278e-08	0.0611311	0.452	0.413	0.000463729	1	PSMD2
UCK1	2.1459e-08	0.0616659	0.14	0.105	0.000466582	1	UCK1
C19orf25	2.1632e-08	0.0960467	0.316	0.277	0.000470344	1	C19orf25
MORC4	2.1972e-08	0.0723597	0.157	0.122	0.000477738	1	MORC4
FUCA2	2.24594e-08	0.0545218	0.341	0.294	0.000488335	1	FUCA2
TSPAN4	2.2732e-08	0.0671429	0.198	0.157	0.000494261	1	TSPAN4
SERGEF	2.28016e-08	0.0773098	0.156	0.122	0.000495775	1	SERGEF
MED8	2.30176e-08	0.0677588	0.234	0.194	0.000500472	1	MED8
NT5DC1	2.36414e-08	0.0622857	0.215	0.176	0.000514034	1	NT5DC1
POLR3K	2.39834e-08	0.065061	0.308	0.268	0.00052147	1	POLR3K
GPANK1	2.5503e-08	0.0802598	0.214	0.177	0.000554511	1	GPANK1
WAC-AS1	2.55615e-08	0.060004	0.191	0.154	0.000555783	1	WAC-AS1
ECSIT	2.60187e-08	0.065167	0.255	0.212	0.000565724	1	ECSIT
TUBB2A	2.62933e-08	0.0818191	0.33	0.288	0.000571696	1	TUBB2A
TUBB	2.81268e-08	0.0556985	0.619	0.569	0.000611561	1	TUBB
RRAGA	2.97989e-08	0.0740232	0.239	0.201	0.000647917	1	RRAGA
MED13	3.07416e-08	0.0561621	0.319	0.277	0.000668415	1	MED13
SSR1	3.17653e-08	0.0806891	0.51	0.473	0.000690672	1	SSR1
RBM7	3.25729e-08	0.0738749	0.285	0.246	0.000708234	1	RBM7
DLGAP4	3.27533e-08	0.0509089	0.285	0.241	0.000712155	1	DLGAP4
IMPDH2	3.31975e-08	0.0713079	0.401	0.356	0.000721813	1	IMPDH2
ZNF639	3.35212e-08	0.067592	0.154	0.119	0.000728851	1	ZNF639
ASUN	3.63177e-08	0.0523395	0.182	0.144	0.000789655	1	ASUN
SPR	3.82216e-08	0.0986141	0.339	0.304	0.000831051	1	SPR
STMN3	3.82417e-08	0.0514925	0.142	0.106	0.000831489	1	STMN3
DDX39B	3.84842e-08	0.0641747	0.161	0.125	0.000836761	1	DDX39B
C5orf45	3.94832e-08	0.05176	0.259	0.217	0.000858483	1	C5orf45
PTRF	4.80338e-08	0.100066	0.174	0.136	0.0010444	1	PTRF
GTF2B	4.9115e-08	0.069663	0.228	0.19	0.00106791	1	GTF2B
SUMO3	5.00562e-08	0.0668857	0.57	0.519	0.00108837	1	SUMO3
MDM2	5.59238e-08	0.0601985	0.271	0.228	0.00121595	1	MDM2
RAB18	5.66422e-08	0.0663025	0.332	0.293	0.00123157	1	RAB18
PYCR1	5.71908e-08	0.0706776	0.268	0.226	0.0012435	1	PYCR1
CYB5R1	5.78479e-08	0.0588701	0.24	0.201	0.00125779	1	CYB5R1
POLR2F	5.9391e-08	0.0505917	0.584	0.541	0.00129134	1	POLR2F
EGLN1	5.98989e-08	0.0786398	0.245	0.207	0.00130238	1	EGLN1
PPP1R15B	6.16486e-08	0.0711484	0.306	0.266	0.00134042	1	PPP1R15B
SAV1	6.37767e-08	0.0611917	0.273	0.232	0.0013867	1	SAV1
WDR18	6.48135e-08	0.0705864	0.232	0.194	0.00140924	1	WDR18
RRNAD1	6.96876e-08	0.0733777	0.192	0.156	0.00151522	1	RRNAD1
DPM1	7.72539e-08	0.0726608	0.372	0.335	0.00167973	1	DPM1
ZMAT5	7.81052e-08	0.0688448	0.175	0.139	0.00169824	1	ZMAT5
RNF146	7.96471e-08	0.055531	0.158	0.124	0.00173177	1	RNF146
RGCC	8.06901e-08	0.12525	0.246	0.207	0.00175444	1	RGCC
PDLIM3	8.19419e-08	0.0727829	0.058	0.036	0.00178166	1	PDLIM3
PPP2R5A	8.60974e-08	0.0888884	0.282	0.248	0.00187202	1	PPP2R5A
CHST12	8.64919e-08	0.0537734	0.141	0.108	0.00188059	1	CHST12
WEE1	9.06329e-08	0.0852046	0.326	0.286	0.00197063	1	WEE1
GAR1	9.86477e-08	0.0553973	0.243	0.203	0.0021449	1	GAR1
STX8	9.98972e-08	0.0814915	0.233	0.196	0.00217206	1	STX8
PHLDA1	1.04434e-07	0.0691582	0.562	0.517	0.00227071	1	PHLDA1
WBSCR22	1.07289e-07	0.0817713	0.473	0.444	0.00233277	1	WBSCR22
DNAJC10	1.12933e-07	0.0735003	0.422	0.391	0.0024555	1	DNAJC10
TRMT10A	1.14894e-07	0.0597783	0.127	0.095	0.00249814	1	TRMT10A
CCT7	1.17783e-07	0.0637269	0.474	0.44	0.00256096	1	CCT7
PYCR2	1.2072e-07	0.0679917	0.274	0.238	0.00262482	1	PYCR2
FBXO9	1.30239e-07	0.0777445	0.238	0.2	0.00283179	1	FBXO9
SNHG12	1.31591e-07	0.0816097	0.214	0.177	0.00286117	1	SNHG12
BDP1	1.32469e-07	0.0684049	0.368	0.324	0.00288027	1	BDP1
NDUFA5	1.33724e-07	0.0767604	0.498	0.465	0.00290756	1	NDUFA5
NFATC1	1.34502e-07	0.0506811	0.074	0.049	0.00292447	1	NFATC1
OAZ2	1.34987e-07	0.100972	0.309	0.273	0.00293502	1	OAZ2
TMEM161B-AS1	1.36669e-07	0.0564921	0.171	0.135	0.0029716	1	TMEM161B-AS1
DGUOK	1.41448e-07	0.061578	0.556	0.519	0.00307551	1	DGUOK
TNIP2	1.51085e-07	0.0966157	0.312	0.279	0.00328504	1	TNIP2
SERPINE1	1.6135e-07	0.235348	0.12	0.09	0.00350823	1	SERPINE1
BECN1	1.61502e-07	0.0593907	0.316	0.276	0.00351155	1	BECN1
SERTAD3	1.61873e-07	0.0550599	0.2	0.164	0.00351959	1	SERTAD3
CNOT7	1.63711e-07	0.0787343	0.292	0.253	0.00355957	1	CNOT7
UMPS	1.65331e-07	0.0599344	0.163	0.13	0.00359478	1	UMPS
C1orf172	1.71934e-07	0.0543217	0.132	0.101	0.00373835	1	C1orf172
CSGALNACT2	1.74415e-07	0.0511914	0.11	0.08	0.0037923	1	CSGALNACT2
TRMT6	1.81326e-07	0.0626856	0.171	0.136	0.00394257	1	TRMT6
AP3D1	1.8426e-07	0.0601032	0.419	0.382	0.00400637	1	AP3D1
DRG1	1.84278e-07	0.0686426	0.24	0.204	0.00400677	1	DRG1
GTF3C5	1.85557e-07	0.0766558	0.195	0.16	0.00403457	1	GTF3C5
2020-09-02	1.87575e-07	0.0563845	0.609	0.58	0.00407845	1	2020-09-02
TUSC3	1.93388e-07	0.0734644	0.127	0.096	0.00420483	1	TUSC3
ITGA5	1.94193e-07	0.065616	0.111	0.081	0.00422233	1	ITGA5
COL18A1	2.12949e-07	0.110793	0.197	0.162	0.00463014	1	COL18A1
TCF12	2.13154e-07	0.0892366	0.201	0.168	0.0046346	1	TCF12
F2R	2.15882e-07	0.093758	0.084	0.058	0.00469393	1	F2R
TMEM5	2.35769e-07	0.0607628	0.235	0.197	0.00512632	1	TMEM5
RHOQ	2.36307e-07	0.0505203	0.109	0.08	0.00513802	1	RHOQ
ATPAF1	2.40953e-07	0.0704386	0.169	0.138	0.00523904	1	ATPAF1
SLC25A33	2.45602e-07	0.0716001	0.2	0.165	0.00534013	1	SLC25A33
LYPLAL1	2.5016e-07	0.0787914	0.252	0.218	0.00543924	1	LYPLAL1
MIR4458HG	2.53691e-07	0.0761942	0.168	0.136	0.00551601	1	MIR4458HG
INO80	2.62666e-07	0.0523409	0.15	0.117	0.00571116	1	INO80
MALSU1	2.63063e-07	0.0710024	0.299	0.268	0.00571977	1	MALSU1
COA6	2.70029e-07	0.0638735	0.388	0.353	0.00587123	1	COA6
GNB5	2.70726e-07	0.0678494	0.148	0.116	0.0058864	1	GNB5
SPG21	2.81589e-07	0.0641639	0.46	0.423	0.00612259	1	SPG21
INPP1	2.83121e-07	0.0809593	0.347	0.315	0.00615589	1	INPP1
USP8	2.88253e-07	0.0704539	0.34	0.304	0.00626748	1	USP8
PPAP2B	3.02094e-07	0.0560489	0.123	0.093	0.00656842	1	PPAP2B
GOLGA5	3.07411e-07	0.0572373	0.168	0.135	0.00668403	1	GOLGA5
CCNB1IP1	3.19298e-07	0.0801301	0.203	0.17	0.0069425	1	CCNB1IP1
C20orf27	3.56763e-07	0.0684654	0.189	0.155	0.00775711	1	C20orf27
HIST1H4H	3.63933e-07	0.0771357	0.112	0.084	0.007913	1	HIST1H4H
TMEM220	3.66919e-07	0.0668855	0.121	0.093	0.00797791	1	TMEM220
C12orf10	3.67457e-07	0.0559747	0.332	0.295	0.00798961	1	C12orf10
NKAP	4.05411e-07	0.0822387	0.276	0.238	0.00881484	1	NKAP
KATNA1	4.18495e-07	0.0624277	0.135	0.104	0.00909934	1	KATNA1
FAM210A	4.73184e-07	0.0511716	0.14	0.108	0.0102884	1	FAM210A
WBP11	4.90828e-07	0.0640679	0.32	0.281	0.0106721	1	WBP11
LSM2	5.04969e-07	0.0763604	0.436	0.397	0.0109795	1	LSM2
VPS25	5.12995e-07	0.05375	0.352	0.312	0.011154	1	VPS25
CINP	5.20064e-07	0.0550759	0.25	0.214	0.0113077	1	CINP
SBNO1	5.2937e-07	0.0538392	0.269	0.228	0.0115101	1	SBNO1
BCKDK	5.80916e-07	0.0607423	0.234	0.199	0.0126309	1	BCKDK
LAMP2	5.89656e-07	0.0903244	0.393	0.364	0.0128209	1	LAMP2
TUBB6	5.94697e-07	0.0502733	0.151	0.119	0.0129305	1	TUBB6
EXOSC5	6.15106e-07	0.063449	0.222	0.188	0.0133743	1	EXOSC5
BZW2	6.17583e-07	0.0505789	0.356	0.317	0.0134281	1	BZW2
MRPL3	6.30856e-07	0.0634421	0.37	0.336	0.0137167	1	MRPL3
HM13	6.31849e-07	0.068431	0.459	0.429	0.0137383	1	HM13
KDELR3	6.49437e-07	0.0694299	0.309	0.273	0.0141207	1	KDELR3
SNHG9	6.63043e-07	0.0590112	0.154	0.122	0.0144165	1	SNHG9
PTGR1	6.80162e-07	0.0799956	0.308	0.271	0.0147888	1	PTGR1
ANXA6	6.90937e-07	0.103989	0.115	0.087	0.015023	1	ANXA6
NDRG3	7.05604e-07	0.051725	0.136	0.106	0.0153419	1	NDRG3
MRPL1	7.18499e-07	0.0680005	0.277	0.239	0.0156223	1	MRPL1
ING5	7.33167e-07	0.0609749	0.165	0.133	0.0159412	1	ING5
STK16	7.40769e-07	0.0718292	0.269	0.235	0.0161065	1	STK16
SGTA	7.5311e-07	0.0628199	0.237	0.203	0.0163749	1	SGTA
ASPSCR1	8.36601e-07	0.0524806	0.214	0.18	0.0181902	1	ASPSCR1
TMX4	8.82704e-07	0.0602961	0.329	0.291	0.0191926	1	TMX4
SIKE1	9.08777e-07	0.06391	0.243	0.208	0.0197595	1	SIKE1
TMEM126A	9.20274e-07	0.0586492	0.323	0.288	0.0200095	1	TMEM126A
CNP	9.23898e-07	0.0500558	0.255	0.218	0.0200883	1	CNP
YIPF5	9.9156e-07	0.0536112	0.33	0.296	0.0215595	1	YIPF5
SAT2	9.94187e-07	0.0706007	0.319	0.281	0.0216166	1	SAT2
ORAI3	1.03848e-06	0.0596414	0.174	0.142	0.0225798	1	ORAI3
PCSK1N	1.08694e-06	0.0994582	0.052	0.079	0.0236334	1	PCSK1N
ATF1	1.18717e-06	0.06986	0.207	0.174	0.0258127	1	ATF1
NR3C1	1.23113e-06	0.0664889	0.256	0.22	0.0267685	1	NR3C1
MAD2L1BP	1.25572e-06	0.058423	0.149	0.119	0.0273032	1	MAD2L1BP
GPR137B	1.25752e-06	0.0601031	0.153	0.123	0.0273423	1	GPR137B
GRHPR	1.31651e-06	0.0531509	0.345	0.311	0.0286249	1	GRHPR
PRNP	1.40703e-06	0.052991	0.388	0.345	0.030593	1	PRNP
CHCHD4	1.4528e-06	0.0581736	0.135	0.107	0.0315882	1	CHCHD4
RP3-325F22.5	1.48113e-06	0.0779457	0.136	0.108	0.0322042	1	RP3-325F22.5
TMEM218	1.56344e-06	0.0576956	0.163	0.132	0.0339938	1	TMEM218
PCM1	1.58087e-06	0.0588287	0.276	0.24	0.0343728	1	PCM1
FBXW5	1.6616e-06	0.060212	0.472	0.439	0.0361282	1	FBXW5
AIMP1	1.92191e-06	0.0533308	0.566	0.532	0.0417881	1	AIMP1
SIAH2	1.97432e-06	0.0702425	0.234	0.203	0.0429277	1	SIAH2
SRSF4	2.02372e-06	0.0585311	0.337	0.303	0.0440018	1	SRSF4
CD58	2.04581e-06	0.0543216	0.287	0.251	0.044482	1	CD58
OARD1	2.09291e-06	0.0753406	0.342	0.309	0.0455062	1	OARD1
ZNF688	2.10122e-06	0.0638763	0.186	0.156	0.0456867	1	ZNF688
TRAPPC5	2.37994e-06	0.0807411	0.057	0.038	0.051747	1	TRAPPC5
COLCA11	2.41597e-06	0.0731057	0.173	0.143	0.0525304	1	COLCA1
CPNE1	2.50097e-06	0.0580654	0.321	0.29	0.0543785	1	CPNE1
KAT8	2.50848e-06	0.0557425	0.152	0.122	0.054542	1	KAT8
CISD2	2.62116e-06	0.0542565	0.542	0.509	0.0569918	1	CISD2
EFEMP2	2.66619e-06	0.0659534	0.075	0.052	0.057971	1	EFEMP2
RPAP2	2.91976e-06	0.0515083	0.17	0.139	0.0634843	1	RPAP2
ASNSD1	3.00847e-06	0.0580831	0.229	0.198	0.0654131	1	ASNSD1
ENG	3.1217e-06	0.0725848	0.069	0.048	0.0678751	1	ENG
PKNOX1	3.15945e-06	0.0533722	0.143	0.115	0.068696	1	PKNOX1
MFGE8	3.23487e-06	0.0856439	0.221	0.186	0.0703357	1	MFGE8
UBE2K	3.25983e-06	0.07336	0.49	0.466	0.0708785	1	UBE2K
DDX50	3.39285e-06	0.0533438	0.189	0.156	0.0737706	1	DDX50
PDCD2	3.84302e-06	0.0700895	0.342	0.307	0.0835588	1	PDCD2
IQCG	3.8482e-06	0.0602746	0.125	0.098	0.0836715	1	IQCG
RPA2	3.9833e-06	0.0551607	0.197	0.166	0.0866088	1	RPA2
GLRX5	4.26988e-06	0.0668593	0.295	0.265	0.09284	1	GLRX5
MED19	4.32023e-06	0.0551291	0.298	0.265	0.0939348	1	MED19
GIGYF2	4.35794e-06	0.0696095	0.281	0.249	0.0947547	1	GIGYF2
PITPNB	4.42092e-06	0.0572529	0.297	0.263	0.096124	1	PITPNB
RNF20	4.5634e-06	0.0556273	0.172	0.142	0.0992221	1	RNF20
CCDC104	5.16391e-06	0.0532668	0.327	0.297	0.112279	1	CCDC104
TMEM223	5.24161e-06	0.0509792	0.256	0.224	0.113968	1	TMEM223
FAM32A	5.27378e-06	0.0580345	0.377	0.345	0.114668	1	FAM32A
PGRMC2	5.32822e-06	0.0613983	0.381	0.35	0.115851	1	PGRMC2
CALD1	5.44492e-06	0.439003	0.219	0.191	0.118389	1	CALD1
BRE	5.46291e-06	0.0516107	0.179	0.15	0.11878	1	BRE
MT1M	5.57733e-06	0.224797	0.1	0.076	0.121268	1	MT1M
ARL13B	5.59702e-06	0.0547012	0.122	0.096	0.121696	1	ARL13B
MRPL45	5.91924e-06	0.0542622	0.225	0.193	0.128702	1	MRPL45
CTHRC1	5.95216e-06	0.424485	0.139	0.116	0.129418	1	CTHRC1
GTPBP6	5.95551e-06	0.0502941	0.159	0.13	0.129491	1	GTPBP6
BCL2L13	6.04748e-06	0.072092	0.208	0.178	0.13149	1	BCL2L13
H1F0	6.61024e-06	0.051275	0.467	0.43	0.143726	1	H1F0
LYRM5	6.88627e-06	0.0628157	0.221	0.192	0.149728	1	LYRM5
ARFGAP3	6.99811e-06	0.0573289	0.31	0.278	0.15216	1	ARFGAP3
SLTM	7.19492e-06	0.0506502	0.528	0.506	0.156439	1	SLTM
EIF3J	7.28495e-06	0.0521629	0.502	0.472	0.158397	1	EIF3J
NAGK	7.50845e-06	0.0551492	0.226	0.194	0.163256	1	NAGK
RABAC11	8.03899e-06	0.0697448	0.678	0.641	0.174792	1	RABAC1
IFT43	8.13375e-06	0.0516607	0.285	0.254	0.176852	1	IFT43
RNASEH1	8.46128e-06	0.0620477	0.243	0.212	0.183974	1	RNASEH1
WDR74	9.60911e-06	0.0536172	0.259	0.229	0.208931	1	WDR74
FAM200B	9.95306e-06	0.0577217	0.306	0.277	0.216409	1	FAM200B
SRPK2	1.02995e-05	0.0691082	0.304	0.278	0.223942	1	SRPK2
TRNT1	1.08985e-05	0.0507322	0.158	0.13	0.236967	1	TRNT1
ZNF672	1.09076e-05	0.0523386	0.12	0.095	0.237164	1	ZNF672
MIA3	1.09131e-05	0.066428	0.25	0.22	0.237284	1	MIA3
KDM5B	1.1003e-05	0.0570997	0.275	0.246	0.239238	1	KDM5B
C6orf62	1.13834e-05	0.0562288	0.462	0.427	0.24751	1	C6orf62
PDHX	1.22856e-05	0.0539589	0.153	0.124	0.267126	1	PDHX
PIGT	1.32151e-05	0.0589314	0.396	0.369	0.287337	1	PIGT
GBAS	1.35013e-05	0.0620385	0.24	0.213	0.293559	1	GBAS
RPRD2	1.4214e-05	0.0665361	0.249	0.221	0.309056	1	RPRD2
USP16	1.43396e-05	0.0658025	0.383	0.355	0.311787	1	USP16
CHMP4C	1.46151e-05	0.0527801	0.316	0.29	0.317775	1	CHMP4C
ATG12	1.51156e-05	0.0933283	0.467	0.439	0.328657	1	ATG12
PRAF2	1.52507e-05	0.0520402	0.108	0.084	0.331596	1	PRAF2
GTPBP8	1.61859e-05	0.0542387	0.121	0.096	0.35193	1	GTPBP8
TLN1	1.75205e-05	0.052944	0.28	0.25	0.380949	1	TLN1
SAMM50	1.78319e-05	0.0564496	0.208	0.179	0.387719	1	SAMM50
NDUFA9	1.78369e-05	0.0500001	0.344	0.312	0.387828	1	NDUFA9
SMEK1	1.86871e-05	0.0629293	0.289	0.261	0.406314	1	SMEK1
BBC3	1.989e-05	0.0791713	0.19	0.163	0.432468	1	BBC3
MPHOSPH10	2.03865e-05	0.0618311	0.255	0.226	0.443264	1	MPHOSPH10
STX5	2.05323e-05	0.0584471	0.222	0.194	0.446434	1	STX5
RALGDS	2.06289e-05	0.0593365	0.211	0.182	0.448533	1	RALGDS
TRAPPC4	2.08744e-05	0.0588492	0.32	0.29	0.453873	1	TRAPPC4
ABCE1	2.13982e-05	0.0517822	0.294	0.263	0.465261	1	ABCE1
C8orf76	2.21179e-05	0.0531577	0.208	0.179	0.48091	1	C8orf76
EEF1E1	2.5903e-05	0.0573902	0.324	0.295	0.56321	1	EEF1E1
ZCCHC10	2.70786e-05	0.0683633	0.318	0.291	0.58877	1	ZCCHC10
ARL2	2.78125e-05	0.0669455	0.395	0.368	0.604728	1	ARL2
RP1-313I6.12	2.85188e-05	0.0609124	0.222	0.193	0.620085	1	RP1-313I6.12
[truncated: 114 more rows]

## Sheet: Cluster 2
Genes	p_val	avg_logFC	pct.1	pct.2	p_val_adj	cluster	gene
NEAT1	0	1.16432	0.985	0.955	0	2	NEAT1
LAMB3	3.18039e-220	0.696089	0.719	0.503	6.91513e-216	2	LAMB3
LAMC2	4.57749e-206	0.766461	0.693	0.449	9.95284e-202	2	LAMC2
GPRC5A	1.31403e-186	0.591761	0.835	0.667	2.85709e-182	2	GPRC5A
KLF6	8.28314e-182	0.849095	0.745	0.574	1.801e-177	2	KLF6
LMO7	7.11932e-179	0.636106	0.815	0.696	1.54795e-174	2	LMO7
MALAT1	8.85178e-179	0.623513	0.999	0.991	1.92464e-174	2	MALAT1
SAT1	5.85427e-163	0.5283	0.945	0.91	1.27289e-158	2	SAT1
VMP1	2.25779e-149	0.665223	0.885	0.794	4.90911e-145	2	VMP1
PLEC	7.14642e-144	0.551471	0.745	0.58	1.55385e-139	2	PLEC
ANXA1	6.06023e-140	0.638697	0.815	0.641	1.31768e-135	2	ANXA1
CLDN4	2.00247e-139	0.602812	0.888	0.819	4.35397e-135	2	CLDN4
RND3	7.25696e-139	0.72192	0.567	0.365	1.57788e-134	2	RND3
EZR	1.51709e-132	0.41653	0.879	0.78	3.29861e-128	2	EZR
LIPH1	1.67394e-125	0.483246	0.582	0.379	3.63966e-121	2	LIPH
ITGA3	6.00476e-124	0.562724	0.695	0.493	1.30561e-119	2	ITGA3
MAFK	1.43048e-123	0.363573	0.391	0.191	3.11029e-119	2	MAFK
HLA-A1	1.42592e-122	0.447808	0.951	0.915	3.10037e-118	2	HLA-A
ITGA2	1.70811e-121	0.511054	0.56	0.36	3.71395e-117	2	ITGA2
EPS8L1	1.05853e-119	0.450949	0.412	0.217	2.30156e-115	2	EPS8L1
PVRL4	1.46098e-119	0.374935	0.341	0.153	3.17662e-115	2	PVRL4
PLAUR	3.29126e-119	0.582285	0.578	0.383	7.15619e-115	2	PLAUR
CDH1	1.26977e-113	0.483455	0.607	0.445	2.76086e-109	2	CDH1
RHOB	3.65338e-113	0.542194	0.624	0.465	7.94353e-109	2	RHOB
CYP3A51	8.20629e-107	0.55559	0.703	0.554	1.78429e-102	2	CYP3A5
SDC4	2.15538e-104	0.482382	0.68	0.537	4.68645e-100	2	SDC4
BIRC3	1.97056e-102	0.657367	0.514	0.336	4.28458e-98	2	BIRC3
MUC11	5.67644e-101	0.464063	0.826	0.724	1.23423e-96	2	MUC1
APOL1	4.09826e-100	0.461305	0.536	0.349	8.91084e-96	2	APOL1
TMC51	5.67289e-100	0.446654	0.713	0.554	1.23346e-95	2	TMC5
CLDN1	2.51694e-99	0.370351	0.337	0.163	5.47258e-95	2	CLDN1
CEACAM61	1.59936e-98	0.623914	0.577	0.389	3.47748e-94	2	CEACAM6
DST	4.57801e-98	0.476744	0.715	0.56	9.95397e-94	2	DST
ACTN4	8.68409e-98	0.452572	0.772	0.655	1.88818e-93	2	ACTN4
HLA-B	4.05321e-95	0.420953	0.936	0.901	8.8129e-91	2	HLA-B
JUND	4.51424e-95	0.494104	0.588	0.44	9.81532e-91	2	JUND
RDH13	5.52972e-95	0.26519	0.277	0.121	1.20233e-90	2	RDH13
IL32	2.55338e-94	0.70188	0.621	0.469	5.55182e-90	2	IL32
LIF	5.04543e-94	0.382193	0.25	0.103	1.09703e-89	2	LIF
MSLN1	3.54882e-90	0.421236	0.58	0.395	7.71621e-86	2	MSLN
TNFAIP2	2.58603e-88	0.502286	0.38	0.215	5.6228e-84	2	TNFAIP2
SLC20A1	9.11017e-88	0.584587	0.535	0.372	1.98082e-83	2	SLC20A1
SQSTM1	3.48997e-87	0.422552	0.825	0.803	7.58825e-83	2	SQSTM1
MXD1	2.95132e-86	0.333179	0.331	0.171	6.41705e-82	2	MXD1
JUP	7.58791e-86	0.393824	0.61	0.446	1.64984e-81	2	JUP
LINC00342	1.40462e-85	0.324848	0.256	0.111	3.05407e-81	2	LINC00342
PMEPA1	3.9473e-85	0.484517	0.605	0.44	8.58262e-81	2	PMEPA1
ITGB4	9.99806e-85	0.44008	0.628	0.455	2.17388e-80	2	ITGB4
FNDC3B	1.77486e-84	0.378721	0.561	0.409	3.85908e-80	2	FNDC3B
ELF31	1.97871e-84	0.476679	0.824	0.776	4.3023e-80	2	ELF3
C6orf222	2.51844e-84	0.168375	0.135	0.035	5.47584e-80	2	C6orf222
TSPAN11	1.28216e-83	0.381963	0.637	0.464	2.7878e-79	2	TSPAN1
HLA-E	2.72499e-83	0.356908	0.749	0.652	5.92494e-79	2	HLA-E
COL17A1	2.75745e-83	0.433044	0.454	0.27	5.99553e-79	2	COL17A1
ERO1L	4.95859e-83	0.428174	0.689	0.565	1.07815e-78	2	ERO1L
CCNL1	1.77405e-82	0.479794	0.744	0.665	3.85732e-78	2	CCNL1
LRRC8A	3.15946e-82	0.391855	0.447	0.283	6.86961e-78	2	LRRC8A
LENG8	8.74272e-81	0.341765	0.428	0.262	1.90093e-76	2	LENG8
SUN1	2.31918e-80	0.353362	0.482	0.327	5.0426e-76	2	SUN1
AGRN	3.06922e-79	0.371186	0.522	0.369	6.6734e-75	2	AGRN
MACC1	1.64688e-78	0.36866	0.392	0.23	3.58082e-74	2	MACC1
FLNB	2.35824e-78	0.456131	0.508	0.359	5.12752e-74	2	FLNB
SIK1	4.07058e-78	0.394888	0.407	0.246	8.85065e-74	2	SIK1
BMP2	4.741e-78	0.279834	0.224	0.093	1.03084e-73	2	BMP2
TRIM29	1.98741e-77	0.354026	0.295	0.15	4.32122e-73	2	TRIM29
CFLAR	2.119e-77	0.398078	0.58	0.447	4.60734e-73	2	CFLAR
LDLR	2.07403e-76	0.431197	0.523	0.371	4.50957e-72	2	LDLR
AHNAK	4.6284e-76	0.342273	0.627	0.488	1.00635e-71	2	AHNAK
ST14	5.11212e-76	0.362383	0.625	0.489	1.11153e-71	2	ST14
TACSTD21	4.80715e-75	0.418259	0.821	0.75	1.04522e-70	2	TACSTD2
IL8	1.8687e-74	0.92504	0.375	0.226	4.06311e-70	2	IL8
MACF1	2.49111e-74	0.33409	0.528	0.376	5.41643e-70	2	MACF1
UGCG	3.84537e-74	0.362078	0.504	0.35	8.36099e-70	2	UGCG
MYH14	4.62715e-74	0.335096	0.456	0.299	1.00608e-69	2	MYH14
RNF213	9.94767e-74	0.431061	0.613	0.462	2.16292e-69	2	RNF213
HDAC9	1.06793e-73	0.164265	0.133	0.039	2.32199e-69	2	HDAC9
NPEPPS	2.03826e-71	0.333894	0.498	0.34	4.4318e-67	2	NPEPPS
APP1	2.26659e-71	0.346341	0.656	0.544	4.92824e-67	2	APP
KLF2	9.38965e-71	0.358671	0.385	0.229	2.04159e-66	2	KLF2
ITGB1	1.23792e-70	0.360891	0.825	0.72	2.69161e-66	2	ITGB1
MUC4	2.6554e-70	0.299059	0.184	0.072	5.77364e-66	2	MUC4
EPHA2	5.3114e-70	0.385005	0.439	0.294	1.15486e-65	2	EPHA2
SGMS2	8.37929e-70	0.287968	0.388	0.235	1.82191e-65	2	SGMS2
DSG2	9.70952e-70	0.3483	0.609	0.482	2.11114e-65	2	DSG2
SPTAN1	1.07186e-69	0.305968	0.508	0.356	2.33054e-65	2	SPTAN1
KRT191	2.0232e-69	0.277566	0.962	0.907	4.39904e-65	2	KRT19
RP6-99M1.2	6.08715e-69	0.387171	0.285	0.151	1.32353e-64	2	RP6-99M1.2
HMGCS1	6.64203e-69	0.628167	0.463	0.32	1.44418e-64	2	HMGCS1
B2M1	1.59398e-68	0.3425	0.995	0.995	3.46578e-64	2	B2M
NFKBIZ	4.21828e-68	0.475228	0.455	0.312	9.17181e-64	2	NFKBIZ
WSB1	4.79884e-68	0.448999	0.633	0.514	1.04341e-63	2	WSB1
TNFRSF21	7.49492e-68	0.345049	0.477	0.334	1.62962e-63	2	TNFRSF21
CEACAM51	1.11598e-67	0.609359	0.293	0.156	2.42648e-63	2	CEACAM5
SPINT21	3.31594e-67	0.339325	0.896	0.856	7.20985e-63	2	SPINT2
C15orf52	5.28034e-67	0.232124	0.185	0.074	1.1481e-62	2	C15orf52
F3	5.59242e-67	0.544397	0.424	0.275	1.21596e-62	2	F3
SEMA7A	3.13608e-66	0.147995	0.129	0.04	6.81879e-62	2	SEMA7A
PRSS22	4.75636e-66	0.441201	0.343	0.203	1.03417e-61	2	PRSS22
VEGFA	3.12954e-65	0.351854	0.526	0.387	6.80457e-61	2	VEGFA
MYO61	6.9361e-65	0.32833	0.538	0.395	1.50812e-60	2	MYO6
SLC25A37	4.13046e-64	0.419269	0.49	0.346	8.98087e-60	2	SLC25A37
TYMP	5.5717e-63	0.41989	0.564	0.44	1.21146e-58	2	TYMP
LAMA3	1.07928e-62	0.385787	0.439	0.296	2.34668e-58	2	LAMA3
ALS2CL	1.64403e-62	0.205682	0.224	0.105	3.57462e-58	2	ALS2CL
MLPH1	2.18099e-62	0.305021	0.555	0.411	4.74212e-58	2	MLPH
CELF1	1.8102e-61	0.333848	0.539	0.407	3.93591e-57	2	CELF1
C8orf41	2.18284e-61	0.447087	0.271	0.141	4.74614e-57	2	C8orf4
KLK10	1.22903e-60	0.409826	0.439	0.298	2.67227e-56	2	KLK10
KIAA1551	2.55354e-60	0.440813	0.434	0.289	5.55216e-56	2	KIAA1551
F11R	4.1182e-60	0.312307	0.547	0.417	8.9542e-56	2	F11R
HSPG2	7.05692e-60	0.313553	0.48	0.336	1.53439e-55	2	HSPG2
PARD6B	8.90705e-60	0.313465	0.401	0.259	1.93666e-55	2	PARD6B
OCLN	9.76037e-60	0.319737	0.444	0.305	2.1222e-55	2	OCLN
SPINT1	1.33385e-59	0.308694	0.63	0.537	2.9002e-55	2	SPINT1
CXADR1	2.15504e-59	0.315334	0.486	0.348	4.6857e-55	2	CXADR
GALNT5	3.21493e-59	0.252824	0.28	0.151	6.99021e-55	2	GALNT5
APLP2	3.75284e-59	0.334389	0.848	0.763	8.15981e-55	2	APLP2
TMPRSS41	2.17665e-58	0.319726	0.563	0.419	4.7327e-54	2	TMPRSS4
LPP	2.31191e-58	0.309625	0.632	0.526	5.02678e-54	2	LPP
ZFP36L1	2.52604e-58	0.393297	0.717	0.654	5.49236e-54	2	ZFP36L1
FUS	3.60105e-58	0.369373	0.833	0.805	7.82977e-54	2	FUS
MT-CO11	3.69425e-58	0.654561	0.56	0.424	8.0324e-54	2	MT-CO1
ANKRD36C	4.55875e-58	0.655102	0.461	0.326	9.9121e-54	2	ANKRD36C
PNISR	1.34045e-57	0.339014	0.637	0.532	2.91455e-53	2	PNISR
MT-CO21	5.82352e-57	0.617343	0.561	0.422	1.26621e-52	2	MT-CO2
CAMK2N1	2.00875e-56	0.365265	0.584	0.472	4.36763e-52	2	CAMK2N1
SMAD3	2.24937e-56	0.274229	0.416	0.279	4.89081e-52	2	SMAD3
ITGB8	2.63451e-56	0.311702	0.385	0.25	5.72822e-52	2	ITGB8
EPS8	3.15079e-56	0.306776	0.657	0.555	6.85077e-52	2	EPS8
AKAP13	5.2381e-56	0.337228	0.57	0.462	1.13892e-51	2	AKAP13
MIDN	5.97062e-56	0.40968	0.568	0.478	1.29819e-51	2	MIDN
ZBTB43	6.13567e-56	0.285786	0.363	0.227	1.33408e-51	2	ZBTB43
MT-ATP61	1.14791e-55	0.558894	0.565	0.422	2.4959e-51	2	MT-ATP6
CD55	2.23576e-55	0.407909	0.713	0.646	4.86121e-51	2	CD55
ANKLE2	3.15858e-55	0.311539	0.433	0.297	6.8677e-51	2	ANKLE2
PIEZO1	3.81276e-55	0.268266	0.337	0.205	8.29009e-51	2	PIEZO1
PDLIM5	4.22118e-55	0.29437	0.538	0.416	9.17811e-51	2	PDLIM5
NCEH1	7.38952e-55	0.260171	0.297	0.174	1.6067e-50	2	NCEH1
TAPBP	9.04976e-55	0.321727	0.62	0.525	1.96769e-50	2	TAPBP
FGD6	1.53367e-54	0.275451	0.32	0.19	3.33466e-50	2	FGD6
SERPINB2	1.64513e-54	0.156875	0.068	0.013	3.57701e-50	2	SERPINB2
RASGRP3	1.87675e-54	0.119524	0.105	0.032	4.08061e-50	2	RASGRP3
MGEA5	1.94351e-54	0.300572	0.552	0.423	4.22577e-50	2	MGEA5
MT-ND4L1	4.75338e-54	0.320513	0.461	0.304	1.03353e-49	2	MT-ND4L
AHNAK2	4.88215e-54	0.34911	0.561	0.431	1.06153e-49	2	AHNAK2
EFNB2	6.04084e-54	0.319205	0.399	0.265	1.31346e-49	2	EFNB2
MIR24-2	6.83207e-54	0.477759	0.479	0.351	1.4855e-49	2	MIR24-2
INPP4B	1.03724e-53	0.255118	0.298	0.171	2.25528e-49	2	INPP4B
MT-ND41	1.17737e-53	0.544292	0.568	0.429	2.55995e-49	2	MT-ND4
DUSP5	1.47763e-53	0.227442	0.28	0.16	3.21282e-49	2	DUSP5
USP53	3.87536e-53	0.277732	0.387	0.251	8.42619e-49	2	USP53
EMP1	4.24507e-53	0.27965	0.413	0.275	9.23006e-49	2	EMP1
CEACAM1	5.39808e-53	0.27327	0.31	0.186	1.1737e-48	2	CEACAM1
CPEB4	8.45937e-53	0.22495	0.293	0.168	1.83932e-48	2	CPEB4
KLF7	8.57768e-53	0.255913	0.263	0.145	1.86505e-48	2	KLF7
MAL2	1.57439e-52	0.343767	0.782	0.738	3.42321e-48	2	MAL2
MT-ND21	1.71383e-52	0.572183	0.568	0.427	3.72637e-48	2	MT-ND2
PTPRF	2.37113e-52	0.310212	0.534	0.42	5.15554e-48	2	PTPRF
RHPN2	5.50766e-52	0.187825	0.285	0.163	1.19753e-47	2	RHPN2
LRRFIP1	6.46751e-52	0.268807	0.779	0.735	1.40623e-47	2	LRRFIP1
CDCP1	1.69558e-51	0.28526	0.429	0.298	3.6867e-47	2	CDCP1
PIM1	1.89597e-51	0.193076	0.241	0.126	4.1224e-47	2	PIM1
ACHE	2.04531e-51	0.192717	0.149	0.061	4.44711e-47	2	ACHE
RICTOR	2.10477e-51	0.287574	0.37	0.24	4.5764e-47	2	RICTOR
DPCR11	2.43917e-51	0.510702	0.208	0.102	5.3035e-47	2	DPCR1
SOX4	3.75869e-51	0.484516	0.599	0.521	8.17251e-47	2	SOX4
FAM102A	4.30774e-51	0.298091	0.418	0.29	9.36632e-47	2	FAM102A
N4BP2L2	7.13339e-51	0.301464	0.778	0.707	1.55101e-46	2	N4BP2L2
KRT16	1.55739e-50	0.421474	0.187	0.088	3.38623e-46	2	KRT16
LAMA5	1.85885e-50	0.239677	0.364	0.234	4.04169e-46	2	LAMA5
RP11-553L6.5	2.02073e-50	0.178722	0.217	0.11	4.39367e-46	2	RP11-553L6.5
SDR16C5	2.25788e-50	0.300622	0.342	0.216	4.9093e-46	2	SDR16C5
MT-ND51	4.22337e-50	0.483956	0.533	0.397	9.18287e-46	2	MT-ND5
SLC6A141	6.48257e-50	0.236372	0.208	0.103	1.4095e-45	2	SLC6A14
ITGB6	8.60924e-50	0.321651	0.448	0.316	1.87191e-45	2	ITGB6
MT-CO31	1.53249e-49	0.560881	0.565	0.429	3.3321e-45	2	MT-CO3
RP11-138A9.1	1.79903e-49	0.201459	0.29	0.168	3.91163e-45	2	RP11-138A9.1
MT-ND31	1.84128e-49	0.454726	0.549	0.403	4.0035e-45	2	MT-ND3
CTNNA1	2.06445e-49	0.252376	0.663	0.575	4.48873e-45	2	CTNNA1
PCSK7	2.33582e-49	0.32836	0.506	0.384	5.07877e-45	2	PCSK7
PTGS2	2.44967e-49	0.177974	0.116	0.041	5.32631e-45	2	PTGS2
CD1641	2.68134e-49	0.301356	0.744	0.691	5.83004e-45	2	CD164
UBE2H	5.62755e-49	0.295532	0.544	0.429	1.2236e-44	2	UBE2H
SLC44A41	6.04803e-49	0.255252	0.492	0.359	1.31502e-44	2	SLC44A4
RAP2B	6.80206e-49	0.279441	0.371	0.248	1.47897e-44	2	RAP2B
GPR110	9.03838e-49	0.206816	0.291	0.168	1.96522e-44	2	GPR110
PPP1R13L	1.42611e-48	0.231264	0.342	0.216	3.1008e-44	2	PPP1R13L
ICAM1	1.81731e-48	0.219683	0.158	0.069	3.95138e-44	2	ICAM1
PTPRH	4.58943e-48	0.172686	0.237	0.127	9.9788e-44	2	PTPRH
XAF1	6.83404e-48	0.334922	0.326	0.204	1.48593e-43	2	XAF1
AC004951.6	1.14202e-47	0.217035	0.249	0.14	2.4831e-43	2	AC004951.6
TIMP2	1.41614e-47	0.261077	0.491	0.361	3.0791e-43	2	TIMP2
MT-ND11	1.53042e-47	0.556276	0.56	0.424	3.32758e-43	2	MT-ND1
MAP4K4	3.5649e-47	0.351884	0.425	0.307	7.75117e-43	2	MAP4K4
TNFAIP3	5.13173e-47	0.187013	0.189	0.092	1.11579e-42	2	TNFAIP3
MT-CYB1	1.02248e-46	0.547803	0.559	0.423	2.22318e-42	2	MT-CYB
SLC2A1	1.53573e-46	0.314401	0.444	0.312	3.33915e-42	2	SLC2A1
CX3CL1	1.69442e-46	0.217793	0.124	0.048	3.68418e-42	2	CX3CL1
GAN	1.93846e-46	0.224234	0.263	0.151	4.2148e-42	2	GAN
CDKN2B	2.08624e-46	0.1619	0.173	0.081	4.53611e-42	2	CDKN2B
EHBP1L1	4.26464e-46	0.233363	0.355	0.233	9.27262e-42	2	EHBP1L1
TMBIM1	7.05377e-46	0.295077	0.681	0.63	1.5337e-41	2	TMBIM1
PLXNA3	7.5095e-46	0.165438	0.198	0.1	1.63279e-41	2	PLXNA3
YOD1	1.2445e-45	0.162661	0.21	0.108	2.70592e-41	2	YOD1
DGKH	1.61191e-45	0.234744	0.267	0.156	3.50477e-41	2	DGKH
SPTBN1	2.41874e-45	0.308202	0.705	0.635	5.25907e-41	2	SPTBN1
IDS	2.45277e-45	0.262537	0.504	0.385	5.33305e-41	2	IDS
CLCF1	3.95726e-45	0.153338	0.185	0.091	8.60426e-41	2	CLCF1
DUSP10	6.24145e-45	0.151913	0.194	0.097	1.35708e-40	2	DUSP10
F2RL1	6.7813e-45	0.256493	0.33	0.215	1.47446e-40	2	F2RL1
KCNK6	9.1023e-45	0.234266	0.306	0.191	1.97911e-40	2	KCNK6
NEBL	1.16248e-44	0.130635	0.172	0.081	2.52758e-40	2	NEBL
NFAT5	1.44247e-44	0.276056	0.39	0.271	3.13636e-40	2	NFAT5
TCF25	1.48158e-44	0.281807	0.637	0.54	3.22139e-40	2	TCF25
ABHD21	1.83727e-44	0.325275	0.587	0.506	3.99478e-40	2	ABHD2
CD46	2.57056e-44	0.252167	0.65	0.563	5.58917e-40	2	CD46
B3GNT5	2.66521e-44	0.254914	0.331	0.215	5.79497e-40	2	B3GNT5
C1orf106	2.81203e-44	0.251949	0.426	0.305	6.11421e-40	2	C1orf106
ZBTB20	3.0734e-44	0.218277	0.368	0.249	6.6825e-40	2	ZBTB20
SMG1	3.18926e-44	0.266235	0.433	0.313	6.93441e-40	2	SMG1
VNN11	7.86494e-44	0.324248	0.32	0.202	1.71007e-39	2	VNN1
TSHZ2	9.6565e-44	0.171271	0.254	0.145	2.09961e-39	2	TSHZ2
MYRF	9.72964e-44	0.211341	0.324	0.207	2.11552e-39	2	MYRF
SYTL21	1.79273e-43	0.16543	0.23	0.124	3.89794e-39	2	SYTL2
DLG1	2.39075e-43	0.254483	0.42	0.303	5.19822e-39	2	DLG1
AMOTL2	2.48793e-43	0.153389	0.206	0.108	5.4095e-39	2	AMOTL2
MICALL2	2.9052e-43	0.202779	0.304	0.191	6.31677e-39	2	MICALL2
KRT23	8.3211e-43	0.214674	0.139	0.06	1.80926e-38	2	KRT23
EREG	8.90031e-43	0.358319	0.261	0.156	1.93519e-38	2	EREG
PMAIP1	9.05504e-43	0.334831	0.46	0.347	1.96884e-38	2	PMAIP1
SPAG9	1.07709e-42	0.246292	0.479	0.358	2.34192e-38	2	SPAG9
HERC4	1.27565e-42	0.279905	0.363	0.247	2.77364e-38	2	HERC4
SESTD1	1.42681e-42	0.275696	0.39	0.276	3.10231e-38	2	SESTD1
CCL201	1.45249e-42	0.579432	0.259	0.151	3.15815e-38	2	CCL20
FOXO3	1.49363e-42	0.247828	0.362	0.249	3.24759e-38	2	FOXO3
CXCL5	2.40306e-42	0.61963	0.245	0.145	5.22498e-38	2	CXCL5
CAPN2	2.70186e-42	0.231519	0.699	0.62	5.87466e-38	2	CAPN2
NTN4	3.23518e-42	0.148307	0.245	0.139	7.03424e-38	2	NTN4
PHLDA21	4.37945e-42	0.326175	0.784	0.737	9.52224e-38	2	PHLDA2
SPRR1A	4.97281e-42	0.242212	0.093	0.031	1.08124e-37	2	SPRR1A
DAPP1	7.11071e-42	0.112367	0.155	0.071	1.54608e-37	2	DAPP1
CXCL11	9.39398e-42	0.452466	0.252	0.147	2.04253e-37	2	CXCL1
DDX17	1.00082e-41	0.256397	0.714	0.653	2.17608e-37	2	DDX17
CTNND1	1.19302e-41	0.264885	0.542	0.448	2.59399e-37	2	CTNND1
SEC31A	1.74656e-41	0.272814	0.54	0.44	3.79754e-37	2	SEC31A
FAM46A	2.03051e-41	0.284464	0.374	0.261	4.41493e-37	2	FAM46A
ZBTB7A	2.06711e-41	0.261292	0.421	0.309	4.49452e-37	2	ZBTB7A
AHR	2.1255e-41	0.247124	0.415	0.296	4.62147e-37	2	AHR
C15orf48	2.19058e-41	0.53854	0.564	0.473	4.76297e-37	2	C15orf48
ANKRD11	2.67465e-41	0.266731	0.588	0.481	5.8155e-37	2	ANKRD11
SUPT5H	2.68081e-41	0.366957	0.483	0.368	5.82889e-37	2	SUPT5H
TP53INP2	3.07158e-41	0.0917624	0.123	0.05	6.67854e-37	2	TP53INP2
PLXNB2	3.54413e-41	0.271817	0.523	0.413	7.70601e-37	2	PLXNB2
KDM6B	3.6047e-41	0.328878	0.341	0.232	7.83769e-37	2	KDM6B
RNF103	3.96033e-41	0.204789	0.331	0.218	8.61094e-37	2	RNF103
MAGI1	5.15659e-41	0.206199	0.287	0.178	1.1212e-36	2	MAGI1
GABRE	5.21922e-41	0.223505	0.199	0.107	1.13482e-36	2	GABRE
STX16	8.01171e-41	0.246993	0.373	0.259	1.74199e-36	2	STX16
ITPKC	1.42058e-40	0.212355	0.239	0.136	3.08876e-36	2	ITPKC
SLC38A2	1.72282e-40	0.360281	0.575	0.486	3.74592e-36	2	SLC38A2
ITPRIPL2	1.73435e-40	0.232808	0.369	0.253	3.771e-36	2	ITPRIPL2
CAPN81	2.36061e-40	0.340915	0.425	0.312	5.13267e-36	2	CAPN8
CLDN23	2.46165e-40	0.145786	0.165	0.08	5.35238e-36	2	CLDN23
KDM2A	2.46257e-40	0.184337	0.374	0.257	5.35437e-36	2	KDM2A
RIOK3	2.54252e-40	0.281239	0.475	0.369	5.5282e-36	2	RIOK3
HDAC7	2.77875e-40	0.281798	0.314	0.203	6.04184e-36	2	HDAC7
SF1	3.42028e-40	0.283496	0.603	0.525	7.43672e-36	2	SF1
NAPRT11	3.8396e-40	0.254221	0.553	0.42	8.34845e-36	2	NAPRT1
ATP10B	4.09325e-40	0.169767	0.169	0.083	8.89996e-36	2	ATP10B
ZNF292	4.1099e-40	0.321579	0.433	0.322	8.93615e-36	2	ZNF292
IL1RAP	4.15398e-40	0.190055	0.213	0.118	9.03201e-36	2	IL1RAP
HAPLN3	5.12903e-40	0.100592	0.114	0.045	1.11521e-35	2	HAPLN3
RBM5	5.36729e-40	0.200182	0.31	0.2	1.16701e-35	2	RBM5
TMSB101	7.46502e-40	0.190011	0.988	0.98	1.62312e-35	2	TMSB10
TES	8.2875e-40	0.270056	0.498	0.389	1.80195e-35	2	TES
BCAS11	8.67479e-40	0.195092	0.266	0.159	1.88616e-35	2	BCAS1
BCL9L	8.97741e-40	0.164943	0.25	0.148	1.95196e-35	2	BCL9L
RNF223	9.70916e-40	0.0760267	0.089	0.03	2.11106e-35	2	RNF223
MGLL1	1.71621e-39	0.294964	0.562	0.483	3.73156e-35	2	MGLL
ERBB31	1.72091e-39	0.263765	0.612	0.5	3.74178e-35	2	ERBB3
NABP1	1.93962e-39	0.234478	0.353	0.242	4.21731e-35	2	NABP1
NPTN1	2.22301e-39	0.199963	0.423	0.306	4.83349e-35	2	NPTN
RBM6	2.49869e-39	0.232817	0.35	0.235	5.4329e-35	2	RBM6
IL2RG1	3.19046e-39	0.23571	0.286	0.183	6.93701e-35	2	IL2RG
MALL	3.36221e-39	0.3048	0.541	0.429	7.31045e-35	2	MALL
CSNK1E	3.91383e-39	0.236973	0.41	0.299	8.50984e-35	2	CSNK1E
BHLHE40	4.1625e-39	0.287847	0.454	0.346	9.05052e-35	2	BHLHE40
MPRIP	4.18246e-39	0.229393	0.317	0.21	9.09393e-35	2	MPRIP
CLSTN1	4.51477e-39	0.259874	0.494	0.388	9.81647e-35	2	CLSTN1
CCNL2	5.44535e-39	0.250387	0.399	0.286	1.18398e-34	2	CCNL2
SLMAP	6.32027e-39	0.225121	0.381	0.266	1.37422e-34	2	SLMAP
PLEKHN1	1.50772e-38	0.155661	0.184	0.096	3.27823e-34	2	PLEKHN1
ZFP36	1.55273e-38	0.404254	0.602	0.514	3.37609e-34	2	ZFP36
VILL1	1.64464e-38	0.185472	0.288	0.179	3.57595e-34	2	VILL
XDH	1.94858e-38	0.102168	0.115	0.047	4.23679e-34	2	XDH
ADAMTS9	2.38941e-38	0.104794	0.088	0.031	5.1953e-34	2	ADAMTS9
TGM2	2.48572e-38	0.386241	0.338	0.228	5.40471e-34	2	TGM2
HS3ST1	2.57475e-38	0.241572	0.352	0.239	5.59828e-34	2	HS3ST1
SCEL	2.7721e-38	0.152072	0.151	0.071	6.02737e-34	2	SCEL
DENND2C	3.26808e-38	0.0748039	0.078	0.025	7.10579e-34	2	DENND2C
NFKB2	3.80267e-38	0.177419	0.237	0.138	8.26814e-34	2	NFKB2
FUT3	4.12921e-38	0.147056	0.204	0.111	8.97813e-34	2	FUT3
HES4	5.06624e-38	0.255153	0.352	0.243	1.10155e-33	2	HES4
ERRFI11	5.22564e-38	0.28671	0.629	0.547	1.13621e-33	2	ERRFI1
SFN	6.66028e-38	0.365376	0.521	0.433	1.44815e-33	2	SFN
SLC6A201	1.01789e-37	0.133167	0.175	0.089	2.21319e-33	2	SLC6A20
DSP	1.20589e-37	0.243803	0.557	0.464	2.62197e-33	2	DSP
SPRR1B	1.47008e-37	0.275	0.08	0.026	3.19639e-33	2	SPRR1B
KIAA0754	1.4745e-37	0.0895555	0.106	0.042	3.206e-33	2	KIAA0754
IRF6	1.4978e-37	0.19308	0.283	0.177	3.25668e-33	2	IRF6
SAMD4B	1.51049e-37	0.402986	0.356	0.246	3.28425e-33	2	SAMD4B
GSN	2.0251e-37	0.26782	0.747	0.686	4.40317e-33	2	GSN
PLAU	2.42266e-37	0.28731	0.285	0.179	5.26758e-33	2	PLAU
MST1R	2.74691e-37	0.204191	0.294	0.189	5.9726e-33	2	MST1R
SORL1	3.25612e-37	0.230994	0.387	0.277	7.07977e-33	2	SORL1
ERBB2IP	3.53668e-37	0.223976	0.433	0.326	7.6898e-33	2	ERBB2IP
REL	4.1061e-37	0.260516	0.418	0.309	8.92789e-33	2	REL
CAST	4.23797e-37	0.219924	0.716	0.673	9.21461e-33	2	CAST
MBOAT2	4.46235e-37	0.207613	0.318	0.211	9.70249e-33	2	MBOAT2
PPL	5.00148e-37	0.1637	0.282	0.178	1.08747e-32	2	PPL
DYNC1LI2	6.29159e-37	0.209422	0.476	0.373	1.36798e-32	2	DYNC1LI2
ABHD3	6.62435e-37	0.239389	0.344	0.24	1.44033e-32	2	ABHD3
CDHR2	7.9291e-37	0.244607	0.234	0.139	1.72403e-32	2	CDHR2
ISG20	9.43618e-37	0.286066	0.491	0.384	2.05171e-32	2	ISG20
ATP2A2	1.09784e-36	0.273503	0.573	0.468	2.38704e-32	2	ATP2A2
ITGA6	1.20308e-36	0.326324	0.735	0.655	2.61586e-32	2	ITGA6
GBP31	1.31584e-36	0.18822	0.331	0.222	2.86103e-32	2	GBP3
FA2H	1.43442e-36	0.148393	0.218	0.125	3.11887e-32	2	FA2H
DUOX21	1.53573e-36	0.349431	0.2	0.11	3.33913e-32	2	DUOX2
MUC16	1.56108e-36	0.177007	0.169	0.087	3.39427e-32	2	MUC16
LLGL2	3.37898e-36	0.266381	0.461	0.359	7.34693e-32	2	LLGL2
PARP14	5.72449e-36	0.246127	0.436	0.325	1.24468e-31	2	PARP14
IER5	6.12117e-36	0.255898	0.379	0.272	1.33093e-31	2	IER5
PCDH1	6.77367e-36	0.223813	0.384	0.275	1.4728e-31	2	PCDH1
RRAD	8.11999e-36	0.270109	0.135	0.063	1.76553e-31	2	RRAD
MX2	8.23768e-36	0.199911	0.21	0.121	1.79112e-31	2	MX2
ASAP2	1.10506e-35	0.228559	0.406	0.3	2.40273e-31	2	ASAP2
FRYL	1.25171e-35	0.209116	0.354	0.246	2.72159e-31	2	FRYL
B3GALT5	1.32617e-35	0.220237	0.282	0.179	2.88349e-31	2	B3GALT5
FNBP4	1.52403e-35	0.249825	0.415	0.309	3.3137e-31	2	FNBP4
RMND5A	1.54608e-35	0.173977	0.293	0.19	3.36163e-31	2	RMND5A
SPG7	1.57145e-35	0.189785	0.337	0.232	3.4168e-31	2	SPG7
CGN	1.60759e-35	0.228854	0.334	0.23	3.49539e-31	2	CGN
SLC7A11	2.18639e-35	0.295134	0.346	0.24	4.75387e-31	2	SLC7A11
MAST4	2.33176e-35	0.236851	0.303	0.199	5.06994e-31	2	MAST4
SAA1	2.84875e-35	0.431037	0.18	0.097	6.19403e-31	2	SAA1
SCNN1A1	3.99414e-35	0.189392	0.351	0.241	8.68446e-31	2	SCNN1A
FAM129B	4.09734e-35	0.274256	0.489	0.39	8.90884e-31	2	FAM129B
MIR4435-1HG	4.33887e-35	0.252149	0.448	0.337	9.43401e-31	2	MIR4435-1HG
AFF4	4.52752e-35	0.226833	0.481	0.386	9.8442e-31	2	AFF4
COX6B2	4.85273e-35	0.0600104	0.069	0.021	1.05513e-30	2	COX6B2
ETS1	6.34994e-35	0.19641	0.212	0.122	1.38067e-30	2	ETS1
MYO1E	6.59413e-35	0.171598	0.295	0.193	1.43376e-30	2	MYO1E
PLK3	6.6861e-35	0.290938	0.394	0.291	1.45376e-30	2	PLK3
CTTN1	7.0385e-35	0.217869	0.667	0.578	1.53038e-30	2	CTTN
CXCL21	7.45706e-35	0.468082	0.327	0.222	1.62139e-30	2	CXCL2
PNPLA21	7.63088e-35	0.213179	0.411	0.308	1.65918e-30	2	PNPLA2
ADAM8	7.89494e-35	0.22921	0.247	0.152	1.7166e-30	2	ADAM8
FEM1C	8.35432e-35	0.115093	0.186	0.101	1.81648e-30	2	FEM1C
CXCL31	8.50003e-35	0.417508	0.369	0.264	1.84816e-30	2	CXCL3
HELZ2	8.56727e-35	0.162777	0.258	0.159	1.86278e-30	2	HELZ2
UBA6	8.62764e-35	0.235016	0.374	0.268	1.87591e-30	2	UBA6
GRHL1	1.13004e-34	0.104599	0.128	0.059	2.45705e-30	2	GRHL1
SLC12A7	1.13116e-34	0.215259	0.352	0.244	2.45949e-30	2	SLC12A7
KCNK1	1.33822e-34	0.24108	0.474	0.384	2.90969e-30	2	KCNK1
CRIM1	2.0323e-34	0.192365	0.28	0.18	4.41883e-30	2	CRIM1
CASZ1	2.03415e-34	0.141806	0.213	0.123	4.42284e-30	2	CASZ1
SH2D3A	2.17847e-34	0.211376	0.308	0.207	4.73665e-30	2	SH2D3A
B4GALNT3	2.27589e-34	0.15149	0.22	0.127	4.94847e-30	2	B4GALNT3
CASC7	2.33618e-34	0.245321	0.427	0.327	5.07956e-30	2	CASC7
EFNB1	2.99931e-34	0.196403	0.298	0.198	6.52141e-30	2	EFNB1
IL1RN	3.44944e-34	0.140609	0.169	0.089	7.50011e-30	2	IL1RN
MUC13	3.47352e-34	0.31323	0.253	0.162	7.55246e-30	2	MUC13
GLG1	3.71154e-34	0.21993	0.445	0.336	8.07001e-30	2	GLG1
SBF2	4.11972e-34	0.152616	0.249	0.152	8.95751e-30	2	SBF2
MUC20	4.21962e-34	0.227117	0.267	0.17	9.17473e-30	2	MUC20
LPIN3	4.32715e-34	0.160812	0.185	0.099	9.40851e-30	2	LPIN3
TMC6	4.3961e-34	0.262245	0.36	0.257	9.55844e-30	2	TMC6
MAF	5.02921e-34	0.123057	0.113	0.049	1.0935e-29	2	MAF
TNFRSF10B	5.4331e-34	0.208591	0.309	0.207	1.18132e-29	2	TNFRSF10B
POLR2J3	5.87266e-34	0.268524	0.426	0.325	1.27689e-29	2	POLR2J3
XIAP	7.91399e-34	0.205684	0.482	0.38	1.72074e-29	2	XIAP
HLA-C1	8.88505e-34	0.234741	0.835	0.825	1.93188e-29	2	HLA-C
ACSL51	1.02352e-33	0.312775	0.459	0.342	2.22544e-29	2	ACSL5
IGF2BP2	1.38895e-33	0.25282	0.554	0.457	3.01999e-29	2	IGF2BP2
PML	1.43554e-33	0.206444	0.329	0.228	3.12129e-29	2	PML
FAM3C	1.73172e-33	0.376037	0.749	0.688	3.76528e-29	2	FAM3C
HMBOX1	1.74679e-33	0.1124	0.175	0.093	3.79804e-29	2	HMBOX1
TRIM311	1.77025e-33	0.243413	0.203	0.118	3.84906e-29	2	TRIM31
AHSA2	1.81683e-33	0.21367	0.323	0.222	3.95033e-29	2	AHSA2
CD591	1.86349e-33	0.180447	0.819	0.796	4.05178e-29	2	CD59
ZSWIM6	1.99253e-33	0.163675	0.229	0.139	4.33236e-29	2	ZSWIM6
RNF39	2.24175e-33	0.0960919	0.136	0.064	4.87424e-29	2	RNF39
TMEM63A	2.51625e-33	0.257816	0.462	0.358	5.47109e-29	2	TMEM63A
RND1	3.03551e-33	0.14238	0.111	0.048	6.60012e-29	2	RND1
FAM160A2	3.13661e-33	0.217384	0.282	0.185	6.81994e-29	2	FAM160A2
TFAP2A	3.15109e-33	0.123758	0.182	0.1	6.85142e-29	2	TFAP2A
NCOA3	5.40724e-33	0.190425	0.278	0.183	1.1757e-28	2	NCOA3
GNAI2	7.35931e-33	0.178977	0.413	0.313	1.60014e-28	2	GNAI2
MLLT4	1.10814e-32	0.253564	0.458	0.358	2.40944e-28	2	MLLT4
RAB11FIP11	1.18672e-32	0.284524	0.566	0.497	2.58029e-28	2	RAB11FIP1
BCL2L1	1.31752e-32	0.242066	0.547	0.461	2.86468e-28	2	BCL2L1
OGT	1.34649e-32	0.222717	0.366	0.266	2.92768e-28	2	OGT
FLJ27365	1.45169e-32	0.175813	0.214	0.128	3.1564e-28	2	FLJ27365
RYBP	1.53363e-32	0.149813	0.274	0.179	3.33456e-28	2	RYBP
ZBTB38	2.03765e-32	0.199168	0.389	0.286	4.43047e-28	2	ZBTB38
DDX52	2.59717e-32	0.213943	0.875	0.832	5.64703e-28	2	DDX5
SPNS2	2.64285e-32	0.113164	0.125	0.058	5.74636e-28	2	SPNS2
NUFIP2	2.67862e-32	0.248335	0.512	0.413	5.82411e-28	2	NUFIP2
IFI44L	3.6336e-32	0.360525	0.218	0.132	7.90053e-28	2	IFI44L
CYLD	3.80276e-32	0.154243	0.205	0.119	8.26835e-28	2	CYLD
HNRNPL	3.87136e-32	0.29231	0.351	0.255	8.4175e-28	2	HNRNPL
TGFA	4.70795e-32	0.162255	0.214	0.127	1.02365e-27	2	TGFA
CCP110	5.39712e-32	0.208638	0.248	0.157	1.1735e-27	2	CCP110
AREG	5.6408e-32	0.133301	0.237	0.142	1.22648e-27	2	AREG
ABCC31	6.12509e-32	0.313451	0.626	0.548	1.33178e-27	2	ABCC3
CMIP	7.84191e-32	0.179767	0.306	0.209	1.70507e-27	2	CMIP
FAM63B	8.24415e-32	0.234715	0.414	0.315	1.79252e-27	2	FAM63B
MAFF1	8.32974e-32	0.24133	0.434	0.335	1.81114e-27	2	MAFF
VPS37B	9.52916e-32	0.214831	0.443	0.344	2.07192e-27	2	VPS37B
ADAM10	9.59459e-32	0.176712	0.42	0.316	2.08615e-27	2	ADAM10
PSCA1	1.01674e-31	0.347923	0.334	0.23	2.21069e-27	2	PSCA
PTTG1IP	1.0561e-31	0.223218	0.729	0.691	2.29627e-27	2	PTTG1IP
TTC14	1.26401e-31	0.238854	0.425	0.327	2.74833e-27	2	TTC14
C19orf331	1.48969e-31	0.205252	0.839	0.789	3.23903e-27	2	C19orf33
AKAP12	1.91304e-31	0.380715	0.352	0.253	4.15951e-27	2	AKAP12
PERP	2.19935e-31	0.233563	0.846	0.86	4.78204e-27	2	PERP
MUC5AC1	2.31218e-31	0.358616	0.3	0.197	5.02737e-27	2	MUC5AC
BACH1	2.90878e-31	0.169853	0.244	0.152	6.32456e-27	2	BACH1
FGFBP1	2.98685e-31	0.0787105	0.075	0.026	6.4943e-27	2	FGFBP1
LSR	3.42275e-31	0.24059	0.7	0.654	7.44209e-27	2	LSR
PTPRK	3.50657e-31	0.213336	0.415	0.316	7.62434e-27	2	PTPRK
ABCG1	3.55243e-31	0.0857146	0.153	0.079	7.72406e-27	2	ABCG1
LASP1	3.88148e-31	0.232862	0.541	0.45	8.4395e-27	2	LASP1
RNF149	5.34468e-31	0.23863	0.507	0.419	1.16209e-26	2	RNF149
RAB3B	5.91118e-31	0.113226	0.109	0.049	1.28527e-26	2	RAB3B
METTL15	5.98093e-31	0.200154	0.294	0.2	1.30043e-26	2	METTL15
KLK7	6.2851e-31	0.267804	0.217	0.133	1.36657e-26	2	KLK7
ARHGAP27	7.27615e-31	0.209009	0.378	0.275	1.58205e-26	2	ARHGAP27
SMURF1	9.53824e-31	0.150148	0.252	0.16	2.0739e-26	2	SMURF1
ZNFX1	9.54779e-31	0.150361	0.276	0.183	2.07598e-26	2	ZNFX1
PVRL2	1.04782e-30	0.228464	0.493	0.404	2.27827e-26	2	PVRL2
ARHGAP5	1.06892e-30	0.223389	0.472	0.373	2.32416e-26	2	ARHGAP5
PICALM	1.26868e-30	0.179751	0.379	0.278	2.75848e-26	2	PICALM
MTMR11	1.31457e-30	0.244437	0.406	0.305	2.85828e-26	2	MTMR11
RHOF	1.39851e-30	0.24495	0.32	0.224	3.04077e-26	2	RHOF
KRT80	1.81286e-30	0.124411	0.152	0.078	3.9417e-26	2	KRT80
WFDC21	1.84838e-30	0.249499	0.63	0.544	4.01893e-26	2	WFDC2
ODF2L	2.6738e-30	0.197716	0.335	0.239	5.81363e-26	2	ODF2L
GOLGA8A	2.86968e-30	0.120519	0.147	0.076	6.23955e-26	2	GOLGA8A
CLDN7	3.09688e-30	0.324315	0.691	0.652	6.73355e-26	2	CLDN7
ACTR2	3.92401e-30	0.203323	0.604	0.526	8.53198e-26	2	ACTR2
DUSP4	4.0373e-30	0.200906	0.368	0.271	8.77829e-26	2	DUSP4
RP11-7K24.3	5.70027e-30	0.0866459	0.129	0.063	1.23941e-25	2	RP11-7K24.3
MTRNR2L81	5.9692e-30	0.0986664	0.218	0.13	1.29788e-25	2	MTRNR2L8
LPIN1	7.93321e-30	0.178384	0.276	0.183	1.72492e-25	2	LPIN1
EPHA4	8.70482e-30	0.0975662	0.109	0.049	1.89269e-25	2	EPHA4
C1orf631	9.20013e-30	0.242159	0.614	0.535	2.00038e-25	2	C1orf63
C1orf116	9.76894e-30	0.185945	0.26	0.169	2.12406e-25	2	C1orf116
MARK3	1.0686e-29	0.202922	0.388	0.292	2.32347e-25	2	MARK3
TMEM45B1	1.12769e-29	0.206915	0.294	0.199	2.45194e-25	2	TMEM45B
SHROOM31	1.27715e-29	0.212944	0.337	0.24	2.77691e-25	2	SHROOM3
LINC00969	1.79812e-29	0.283666	0.533	0.453	3.90964e-25	2	LINC00969
INF2	1.92176e-29	0.190807	0.429	0.334	4.17847e-25	2	INF2
EIF4A21	2.55522e-29	0.15572	0.859	0.842	5.55581e-25	2	EIF4A2
BCAR1	2.60845e-29	0.164314	0.336	0.239	5.67154e-25	2	BCAR1
ERAP2	3.01229e-29	0.227488	0.272	0.181	6.54963e-25	2	ERAP2
B4GALT5	3.22962e-29	0.19331	0.373	0.276	7.02217e-25	2	B4GALT5
SLC6A8	3.88965e-29	0.260301	0.372	0.276	8.45726e-25	2	SLC6A8
EGOT	3.91942e-29	0.209895	0.072	0.026	8.52199e-25	2	EGOT
TIA1	4.10431e-29	0.177588	0.296	0.204	8.92399e-25	2	TIA1
SLC17A5	4.16022e-29	0.133668	0.192	0.113	9.04556e-25	2	SLC17A5
ARHGEF16	5.63322e-29	0.182122	0.271	0.18	1.22483e-24	2	ARHGEF16
C6orf132	5.85504e-29	0.193824	0.368	0.272	1.27306e-24	2	C6orf132
INADL	7.08898e-29	0.179654	0.325	0.229	1.54136e-24	2	INADL
ONECUT21	7.18652e-29	0.267365	0.265	0.176	1.56257e-24	2	ONECUT2
SDCBP21	7.25059e-29	0.223766	0.487	0.401	1.5765e-24	2	SDCBP2
METRNL	7.3418e-29	0.125399	0.21	0.127	1.59633e-24	2	METRNL
CAPN51	7.43408e-29	0.168833	0.288	0.194	1.61639e-24	2	CAPN5
GPR126	7.5375e-29	0.194287	0.295	0.204	1.63888e-24	2	GPR126
SERPINB9	7.67355e-29	0.168034	0.182	0.105	1.66846e-24	2	SERPINB9
ARHGAP32	7.82767e-29	0.204381	0.388	0.291	1.70197e-24	2	ARHGAP32
PPARD	8.06905e-29	0.0679656	0.108	0.05	1.75445e-24	2	PPARD
NPC1	8.08926e-29	0.121128	0.183	0.106	1.75885e-24	2	NPC1
RASA2	8.4844e-29	0.169634	0.241	0.155	1.84476e-24	2	RASA2
EDN11	8.93114e-29	0.267745	0.354	0.255	1.9419e-24	2	EDN1
ANGPTL4	9.48888e-29	0.231459	0.195	0.115	2.06317e-24	2	ANGPTL4
MYOF	1.03368e-28	0.220199	0.383	0.282	2.24754e-24	2	MYOF
MET	1.3414e-28	0.294433	0.555	0.466	2.9166e-24	2	MET
CRY2	1.79154e-28	0.090926	0.124	0.061	3.89534e-24	2	CRY2
STAT6	1.81108e-28	0.206118	0.41	0.314	3.93784e-24	2	STAT6
DHRS9	1.94149e-28	0.265753	0.144	0.078	4.22139e-24	2	DHRS9
TSPAN32	1.98537e-28	0.247317	0.649	0.605	4.31678e-24	2	TSPAN3
STEAP4	2.04809e-28	0.0960392	0.085	0.034	4.45316e-24	2	STEAP4
TMEM165	2.06863e-28	0.280699	0.561	0.495	4.49781e-24	2	TMEM165
GBP4	2.0841e-28	0.17069	0.143	0.075	4.53146e-24	2	GBP4
ITPR3	2.11338e-28	0.181984	0.348	0.254	4.59513e-24	2	ITPR3
VEZT	2.16531e-28	0.263971	0.407	0.312	4.70804e-24	2	VEZT
QKI	2.28098e-28	0.139227	0.262	0.171	4.95954e-24	2	QKI
SLCO3A1	2.40231e-28	0.137271	0.171	0.098	5.22334e-24	2	SLCO3A1
ESYT2	2.67089e-28	0.177677	0.352	0.258	5.80732e-24	2	ESYT2
TMCC3	4.21608e-28	0.104938	0.116	0.056	9.16702e-24	2	TMCC3
SRRM2	4.91731e-28	0.202357	0.729	0.682	1.06917e-23	2	SRRM2
ARGLU1	5.60632e-28	0.249473	0.703	0.649	1.21898e-23	2	ARGLU1
WNT7A	5.71597e-28	0.07223	0.068	0.024	1.24282e-23	2	WNT7A
NBL1	6.25663e-28	0.194859	0.532	0.453	1.36038e-23	2	NBL1
PNPLA3	6.54597e-28	0.0965213	0.073	0.028	1.42329e-23	2	PNPLA3
MMP14	6.76524e-28	0.135372	0.337	0.241	1.47097e-23	2	MMP14
ARHGEF12	6.77162e-28	0.197045	0.452	0.356	1.47235e-23	2	ARHGEF12
DDX3X	7.72095e-28	0.19006	0.574	0.494	1.67877e-23	2	DDX3X
SLFN5	7.89196e-28	0.177197	0.214	0.133	1.71595e-23	2	SLFN5
RP11-54O7.17	7.89583e-28	0.060176	0.066	0.023	1.71679e-23	2	RP11-54O7.17
APOL6	7.94026e-28	0.152895	0.261	0.173	1.72645e-23	2	APOL6
ARHGAP23	8.33947e-28	0.0777398	0.096	0.042	1.81325e-23	2	ARHGAP23
CREBRF1	9.10378e-28	0.160354	0.36	0.262	1.97943e-23	2	CREBRF
TMEM87B	1.11561e-27	0.182041	0.358	0.265	2.42566e-23	2	TMEM87B
ALDH3B1	1.1319e-27	0.150957	0.242	0.158	2.46109e-23	2	ALDH3B1
SERINC21	1.21095e-27	0.243202	0.524	0.454	2.63296e-23	2	SERINC2
DGKA	1.26282e-27	0.163104	0.142	0.076	2.74574e-23	2	DGKA
PRSS8	1.95643e-27	0.198692	0.396	0.305	4.25386e-23	2	PRSS8
ANXA11	2.01999e-27	0.216146	0.692	0.649	4.39207e-23	2	ANXA11
TICAM1	2.12123e-27	0.123218	0.258	0.169	4.61219e-23	2	TICAM1
DOCK5	2.3625e-27	0.18015	0.267	0.178	5.13679e-23	2	DOCK5
SLK	2.37764e-27	0.210361	0.453	0.356	5.16971e-23	2	SLK
NLRC5	2.95276e-27	0.128004	0.129	0.066	6.42018e-23	2	NLRC5
PXN	3.64827e-27	0.209926	0.361	0.27	7.93242e-23	2	PXN
KRT7	3.70416e-27	0.417551	0.748	0.722	8.05395e-23	2	KRT7
ONECUT31	3.74545e-27	0.187494	0.237	0.154	8.14372e-23	2	ONECUT3
IL4R	3.78465e-27	0.180853	0.263	0.176	8.22896e-23	2	IL4R
CREB5	4.29491e-27	0.185828	0.235	0.151	9.33842e-23	2	CREB5
TMEM88	4.30892e-27	0.052264	0.054	0.017	9.36888e-23	2	TMEM88
RP1-3J17.3	4.40932e-27	0.113807	0.112	0.054	9.58718e-23	2	RP1-3J17.3
KMT2C	4.96759e-27	0.170171	0.378	0.287	1.0801e-22	2	KMT2C
BAIAP2	4.99613e-27	0.223872	0.378	0.29	1.08631e-22	2	BAIAP2
MAP3K2	5.07361e-27	0.181719	0.385	0.29	1.10316e-22	2	MAP3K2
CYTH1	5.22465e-27	0.13182	0.223	0.142	1.136e-22	2	CYTH1
GNB1	5.53083e-27	0.204201	0.486	0.405	1.20257e-22	2	GNB1
KIAA1522	7.06813e-27	0.177607	0.332	0.242	1.53682e-22	2	KIAA1522
DUSP8	7.22262e-27	0.0628056	0.118	0.058	1.57041e-22	2	DUSP8
MCL11	7.62048e-27	0.207927	0.747	0.699	1.65692e-22	2	MCL1
ZNF207	7.65241e-27	0.235876	0.618	0.55	1.66386e-22	2	ZNF207
CALCOCO1	7.97327e-27	0.103732	0.192	0.115	1.73363e-22	2	CALCOCO1
RP11-465B22.8	9.66176e-27	0.117102	0.138	0.073	2.10076e-22	2	RP11-465B22.8
MYH9	1.01581e-26	0.197561	0.585	0.514	2.20869e-22	2	MYH9
SH3BP2	1.04159e-26	0.176476	0.29	0.199	2.26474e-22	2	SH3BP2
ZMYND8	1.38716e-26	0.196149	0.389	0.301	3.0161e-22	2	ZMYND8
PSAP	1.47075e-26	0.204636	0.799	0.77	3.19785e-22	2	PSAP
ATXN7	1.79211e-26	0.130283	0.217	0.136	3.89658e-22	2	ATXN7
KLF5	1.99592e-26	0.241709	0.589	0.525	4.33973e-22	2	KLF5
ITGAV	2.05431e-26	0.257524	0.396	0.313	4.46669e-22	2	ITGAV
HK2	2.31657e-26	0.15167	0.237	0.155	5.03692e-22	2	HK2
RPS6KA3	2.44779e-26	0.165272	0.36	0.269	5.32223e-22	2	RPS6KA3
ZMYM2	2.69942e-26	0.184479	0.363	0.271	5.86934e-22	2	ZMYM2
PADI1	2.88756e-26	0.116383	0.078	0.032	6.27842e-22	2	PADI1
IRS2	3.08931e-26	0.18993	0.356	0.265	6.71709e-22	2	IRS2
CCDC64B1	3.55516e-26	0.192017	0.358	0.268	7.72998e-22	2	CCDC64B
MYEOV1	3.81975e-26	0.137595	0.29	0.202	8.30528e-22	2	MYEOV
CPM	3.88837e-26	0.185505	0.191	0.117	8.45448e-22	2	CPM
FAM83H	4.00261e-26	0.213461	0.389	0.298	8.70287e-22	2	FAM83H
ST3GAL1	4.1626e-26	0.243322	0.458	0.373	9.05073e-22	2	ST3GAL1
ADAM9	4.22053e-26	0.240209	0.584	0.513	9.1767e-22	2	ADAM9
CAPRIN2	5.73309e-26	0.249452	0.249	0.169	1.24655e-21	2	CAPRIN2
HBEGF	5.78027e-26	0.214907	0.358	0.268	1.2568e-21	2	HBEGF
VSTM2L1	6.71113e-26	0.0944482	0.142	0.077	1.4592e-21	2	VSTM2L
PDZK1IP11	6.85906e-26	0.241935	0.597	0.501	1.49136e-21	2	PDZK1IP1
DENND3	7.7042e-26	0.149474	0.166	0.097	1.67512e-21	2	DENND3
LSMEM1	9.69439e-26	0.086926	0.132	0.07	2.10785e-21	2	LSMEM1
ATXN2L	1.09029e-25	0.146644	0.251	0.168	2.37061e-21	2	ATXN2L
AC159540.1	1.25272e-25	0.175267	0.198	0.124	2.72379e-21	2	AC159540.1
PKN2	1.27354e-25	0.205426	0.462	0.375	2.76906e-21	2	PKN2
ADAM281	1.35518e-25	0.183746	0.285	0.195	2.94658e-21	2	ADAM28
IBTK	1.77013e-25	0.159858	0.323	0.233	3.8488e-21	2	IBTK
TUG1	1.825e-25	0.190636	0.434	0.346	3.9681e-21	2	TUG1
TNFSF9	1.842e-25	0.0678209	0.092	0.041	4.00506e-21	2	TNFSF9
GLS	2.03425e-25	0.225465	0.324	0.238	4.42306e-21	2	GLS
CLDN181	2.15159e-25	0.449875	0.268	0.184	4.6782e-21	2	CLDN18
ARRDC2	2.16026e-25	0.117493	0.193	0.118	4.69705e-21	2	ARRDC2
AHDC1	2.71219e-25	0.11461	0.164	0.095	5.89711e-21	2	AHDC1
ATG9B	2.78337e-25	0.0621013	0.059	0.021	6.05189e-21	2	ATG9B
TRIO	3.69041e-25	0.200033	0.211	0.135	8.02406e-21	2	TRIO
TAP1	4.13099e-25	0.225505	0.353	0.267	8.98201e-21	2	TAP1
FAM83A	4.43715e-25	0.291176	0.177	0.106	9.64771e-21	2	FAM83A
NEDD4L	4.68589e-25	0.124245	0.203	0.127	1.01885e-20	2	NEDD4L
SRSF10.1	4.78019e-25	0.119235	0.119	0.061	1.03936e-20	2	SRSF10.1
FOSL2	5.10457e-25	0.163325	0.369	0.282	1.10989e-20	2	FOSL2
ZNF83	5.21988e-25	0.167856	0.294	0.21	1.13496e-20	2	ZNF83
HLA-F	5.4929e-25	0.188681	0.331	0.244	1.19432e-20	2	HLA-F
RAD9A	6.14774e-25	0.185213	0.26	0.177	1.3367e-20	2	RAD9A
TXNIP1	6.83748e-25	0.224403	0.717	0.658	1.48667e-20	2	TXNIP
S100A141	7.44671e-25	0.208912	0.665	0.576	1.61914e-20	2	S100A14
VCL	7.56819e-25	0.22754	0.44	0.357	1.64555e-20	2	VCL
FOSL1	8.40106e-25	0.146672	0.263	0.18	1.82664e-20	2	FOSL1
RAPH1	8.75724e-25	0.152052	0.259	0.175	1.90409e-20	2	RAPH1
SIRT7	9.01132e-25	0.196037	0.39	0.302	1.95933e-20	2	SIRT7
SFXN3	9.21202e-25	0.131684	0.236	0.155	2.00297e-20	2	SFXN3
IRF1	9.46168e-25	0.261703	0.39	0.309	2.05725e-20	2	IRF1
CUX1	1.03376e-24	0.16373	0.384	0.296	2.24771e-20	2	CUX1
COL22A1	1.12267e-24	0.0847531	0.058	0.02	2.44102e-20	2	COL22A1
MGAT4B	1.17517e-24	0.186683	0.429	0.345	2.55517e-20	2	MGAT4B
NPLOC4	1.18527e-24	0.166019	0.282	0.199	2.57713e-20	2	NPLOC4
PYGB	1.56087e-24	0.248863	0.487	0.395	3.3938e-20	2	PYGB
CLIP1	1.63487e-24	0.202256	0.389	0.304	3.5547e-20	2	CLIP1
TMC7	1.79204e-24	0.147042	0.156	0.09	3.89643e-20	2	TMC7
KIAA0907	1.85112e-24	0.195518	0.418	0.326	4.0249e-20	2	KIAA0907
AMN1	1.85235e-24	0.177983	0.365	0.27	4.02757e-20	2	AMN
TMEM106B	2.02411e-24	0.221469	0.438	0.355	4.40102e-20	2	TMEM106B
FAM107B	2.12202e-24	0.161543	0.327	0.242	4.61391e-20	2	FAM107B
MDM4	2.31523e-24	0.199779	0.436	0.344	5.034e-20	2	MDM4
MROH6	2.7312e-24	0.207441	0.309	0.224	5.93844e-20	2	MROH6
STK24	2.8015e-24	0.176377	0.463	0.38	6.09129e-20	2	STK24
CDKN1C	2.9954e-24	0.118316	0.199	0.125	6.51289e-20	2	CDKN1C
NEIL1	3.03043e-24	0.120881	0.145	0.081	6.58907e-20	2	NEIL1
STK4	3.06909e-24	0.206966	0.36	0.275	6.67313e-20	2	STK4
KIAA0247	3.37477e-24	0.110627	0.181	0.109	7.33776e-20	2	KIAA0247
TRIM33	3.52201e-24	0.19542	0.318	0.234	7.6579e-20	2	TRIM33
TPT1-AS1	3.62668e-24	0.147153	0.209	0.135	7.88549e-20	2	TPT1-AS1
S100P1	4.0074e-24	0.192009	0.681	0.584	8.71329e-20	2	S100P
GULP1	4.17378e-24	0.184656	0.339	0.252	9.07504e-20	2	GULP1
PTBP3	4.9633e-24	0.219062	0.527	0.455	1.07917e-19	2	PTBP3
PCDH7	5.59002e-24	0.227317	0.264	0.184	1.21544e-19	2	PCDH7
DDR1	6.50252e-24	0.214607	0.513	0.436	1.41384e-19	2	DDR1
GPCPD1	6.73008e-24	0.122246	0.193	0.121	1.46332e-19	2	GPCPD1
SYT12	7.64618e-24	0.106981	0.081	0.036	1.66251e-19	2	SYT12
TM4SF41	7.78784e-24	0.240343	0.282	0.19	1.69331e-19	2	TM4SF4
SHROOM1	7.85285e-24	0.15677	0.255	0.177	1.70745e-19	2	SHROOM1
DSC2	8.11221e-24	0.194972	0.315	0.231	1.76384e-19	2	DSC2
TEAD1	8.17737e-24	0.177047	0.295	0.211	1.77801e-19	2	TEAD1
NUDT4	8.47261e-24	0.211324	0.526	0.454	1.8422e-19	2	NUDT4
MYO15B	9.2292e-24	0.162558	0.171	0.103	2.00671e-19	2	MYO15B
TJP2	1.06377e-23	0.216172	0.437	0.356	2.31295e-19	2	TJP2
JSRP1	1.15557e-23	0.0831454	0.08	0.035	2.51256e-19	2	JSRP1
RNF207	1.25406e-23	0.127531	0.166	0.099	2.72671e-19	2	RNF207
PLOD2	1.34156e-23	0.214521	0.326	0.244	2.91696e-19	2	PLOD2
FTX	1.38382e-23	0.104789	0.138	0.077	3.00884e-19	2	FTX
CTC-444N24.11	1.63487e-23	0.138241	0.277	0.193	3.5547e-19	2	CTC-444N24.11
FAM53C	1.7545e-23	0.188666	0.334	0.251	3.81482e-19	2	FAM53C
TMSB4X1	1.99766e-23	0.185114	0.992	0.995	4.34352e-19	2	TMSB4X
SAMD9	2.0365e-23	0.257447	0.414	0.329	4.42797e-19	2	SAMD9
CDH3	2.03901e-23	0.125521	0.177	0.107	4.43342e-19	2	CDH3
KLHL21	2.35205e-23	0.143976	0.222	0.148	5.11406e-19	2	KLHL21
MYADM1	2.40336e-23	0.24761	0.423	0.347	5.22562e-19	2	MYADM
MAP4	2.48013e-23	0.146926	0.341	0.259	5.39254e-19	2	MAP4
PKP3	2.60646e-23	0.193103	0.526	0.452	5.66723e-19	2	PKP3
NPIPB15	2.92679e-23	0.0928865	0.141	0.079	6.36373e-19	2	NPIPB15
PTK2B	3.24379e-23	0.0938725	0.122	0.065	7.05298e-19	2	PTK2B
RP13-192B19.2	3.29717e-23	0.0641726	0.071	0.029	7.16903e-19	2	RP13-192B19.2
STX1A	3.50317e-23	0.128388	0.184	0.114	7.61694e-19	2	STX1A
LPCAT41	3.54063e-23	0.181428	0.319	0.233	7.6984e-19	2	LPCAT4
SH3TC1	3.69085e-23	0.0716019	0.107	0.053	8.02501e-19	2	SH3TC1
KPNA4	3.76121e-23	0.186409	0.437	0.353	8.178e-19	2	KPNA4
MARCKS	3.86832e-23	0.184893	0.504	0.436	8.4109e-19	2	MARCKS
WDR6	4.04024e-23	0.129346	0.246	0.168	8.7847e-19	2	WDR6
ANKRD10	4.27123e-23	0.201571	0.458	0.384	9.28693e-19	2	ANKRD10
TNKS1BP1	4.28471e-23	0.131693	0.265	0.183	9.31626e-19	2	TNKS1BP1
IST1	4.45686e-23	0.183936	0.379	0.294	9.69054e-19	2	IST1
ZSWIM8	4.9428e-23	0.114751	0.178	0.109	1.07471e-18	2	ZSWIM8
DAG1	5.34818e-23	0.14997	0.316	0.233	1.16286e-18	2	DAG1
CBLB	6.07608e-23	0.13837	0.234	0.158	1.32112e-18	2	CBLB
SRC	6.16592e-23	0.122616	0.23	0.152	1.34066e-18	2	SRC
KRT81	6.66643e-23	0.2077	0.935	0.927	1.44948e-18	2	KRT8
SMIM5	6.83419e-23	0.0964	0.121	0.064	1.48596e-18	2	SMIM5
DUOXA21	7.6688e-23	0.210133	0.131	0.071	1.66743e-18	2	DUOXA2
MICAL3	8.07286e-23	0.105027	0.148	0.086	1.75528e-18	2	MICAL3
OXSR1	8.84669e-23	0.103134	0.223	0.147	1.92353e-18	2	OXSR1
IGSF9B	9.5275e-23	0.0772874	0.079	0.035	2.07156e-18	2	IGSF9B
ARNTL2	1.05046e-22	0.122871	0.147	0.085	2.284e-18	2	ARNTL2
GTF2I	1.15505e-22	0.21299	0.669	0.624	2.51142e-18	2	GTF2I
TIPARP1	1.18443e-22	0.176614	0.362	0.277	2.57531e-18	2	TIPARP
RP5-1185I7.1	1.18748e-22	0.0523437	0.083	0.038	2.58193e-18	2	RP5-1185I7.1
FGD4	1.27998e-22	0.150067	0.292	0.21	2.78307e-18	2	FGD4
MYO5C	1.28152e-22	0.128081	0.239	0.16	2.78641e-18	2	MYO5C
TNRC18	1.37439e-22	0.108706	0.22	0.144	2.98834e-18	2	TNRC18
CDKN1A1	1.68603e-22	0.204602	0.525	0.449	3.66593e-18	2	CDKN1A
MAT2A	1.68996e-22	0.243559	0.563	0.497	3.67447e-18	2	MAT2A
DNAJA4	2.02509e-22	0.243748	0.363	0.282	4.40316e-18	2	DNAJA4
ZNF493	2.52003e-22	0.100132	0.131	0.073	5.47931e-18	2	ZNF493
TMEM44	2.63399e-22	0.140762	0.206	0.135	5.72709e-18	2	TMEM44
SH3PXD2A	2.8224e-22	0.161128	0.257	0.181	6.13675e-18	2	SH3PXD2A
TPBG	2.87815e-22	0.133129	0.303	0.219	6.25796e-18	2	TPBG
TOB11	3.56923e-22	0.240497	0.622	0.571	7.76058e-18	2	TOB1
LRP10	3.7593e-22	0.198157	0.573	0.516	8.17385e-18	2	LRP10
SYTL4	4.08968e-22	0.0867742	0.105	0.054	8.8922e-18	2	SYTL4
PGM2L1	4.15728e-22	0.180361	0.3	0.219	9.03918e-18	2	PGM2L1
VASP	4.21834e-22	0.176623	0.497	0.422	9.17193e-18	2	VASP
TNFRSF25	4.25376e-22	0.0948643	0.092	0.044	9.24895e-18	2	TNFRSF25
ITGA1	4.73196e-22	0.183305	0.22	0.146	1.02887e-17	2	ITGA1
PLAG1	5.58233e-22	0.110747	0.128	0.072	1.21377e-17	2	PLAG1
PKN1	5.81733e-22	0.127601	0.242	0.165	1.26486e-17	2	PKN1
AIM1L	5.90654e-22	0.0681183	0.088	0.042	1.28426e-17	2	AIM1L
COBL	6.63093e-22	0.108011	0.176	0.109	1.44176e-17	2	COBL
SYNPO	7.1461e-22	0.0642527	0.153	0.089	1.55378e-17	2	SYNPO
SP1	7.20695e-22	0.131645	0.267	0.188	1.56701e-17	2	SP1
CCDC50	7.37972e-22	0.218785	0.414	0.335	1.60457e-17	2	CCDC50
SEMA3C	8.55868e-22	0.164437	0.213	0.141	1.86091e-17	2	SEMA3C
SETD5-AS11	8.89784e-22	0.254791	0.628	0.573	1.93466e-17	2	SETD5-AS1
KRT171	9.15571e-22	0.0910991	0.14	0.08	1.99073e-17	2	KRT17
TMEM132A	9.99448e-22	0.0957034	0.091	0.044	2.1731e-17	2	TMEM132A
JOSD1	1.02449e-21	0.141321	0.296	0.217	2.22755e-17	2	JOSD1
ANO9	1.04869e-21	0.153436	0.192	0.124	2.28016e-17	2	ANO9
POU5F1	1.14848e-21	0.0764568	0.111	0.058	2.49713e-17	2	POU5F1
SBNO2	1.16416e-21	0.112136	0.19	0.122	2.53124e-17	2	SBNO2
RP3-340N1.2	1.20677e-21	0.0719434	0.052	0.019	2.62387e-17	2	RP3-340N1.2
SAMD4A	1.23585e-21	0.0999138	0.141	0.08	2.68711e-17	2	SAMD4A
RP11-803D5.4	1.3409e-21	0.096617	0.127	0.071	2.91552e-17	2	RP11-803D5.4
WIPF2	1.35659e-21	0.14602	0.375	0.29	2.94964e-17	2	WIPF2
GTF2IRD1	1.39584e-21	0.0907875	0.147	0.086	3.03497e-17	2	GTF2IRD1
USP54	1.53762e-21	0.0974362	0.154	0.091	3.34324e-17	2	USP54
ABL2	1.64587e-21	0.321869	0.285	0.211	3.57862e-17	2	ABL2
TMC41	1.65085e-21	0.20554	0.455	0.373	3.58945e-17	2	TMC4
NKTR	1.7512e-21	0.226136	0.434	0.358	3.80763e-17	2	NKTR
ZDHHC7	1.81499e-21	0.146576	0.275	0.198	3.94633e-17	2	ZDHHC7
PTP4A2	1.90412e-21	0.176444	0.583	0.535	4.14013e-17	2	PTP4A2
LAMB2	2.03003e-21	0.105392	0.187	0.119	4.41389e-17	2	LAMB2
SLC45A4	2.16527e-21	0.0902829	0.172	0.106	4.70795e-17	2	SLC45A4
AC009133.12	2.20977e-21	0.0797626	0.125	0.069	4.8047e-17	2	AC009133.12
TMEM30A	2.24176e-21	0.167004	0.452	0.37	4.87426e-17	2	TMEM30A
NRBP2	2.24378e-21	0.116085	0.16	0.097	4.87866e-17	2	NRBP2
TMEM63B	2.25814e-21	0.112294	0.217	0.145	4.90988e-17	2	TMEM63B
N4BP1	2.43536e-21	0.109898	0.187	0.119	5.2952e-17	2	N4BP1
GJB3	2.59813e-21	0.130473	0.21	0.139	5.64912e-17	2	GJB3
RUNX1	2.84095e-21	0.187041	0.394	0.314	6.17708e-17	2	RUNX1
SIPA1L3	2.85463e-21	0.114217	0.191	0.122	6.20683e-17	2	SIPA1L3
CD1511	2.91316e-21	0.151168	0.715	0.677	6.33408e-17	2	CD151
LBH	3.03592e-21	0.111989	0.251	0.173	6.60099e-17	2	LBH
2020-03-03	3.11022e-21	0.102698	0.177	0.11	6.76255e-17	2	2020-03-03
NFATC2IP	3.22502e-21	0.176649	0.356	0.276	7.01216e-17	2	NFATC2IP
C6orf621	3.43761e-21	0.221665	0.487	0.42	7.4744e-17	2	C6orf62
PPP2R5B	3.60958e-21	0.0590804	0.106	0.054	7.8483e-17	2	PPP2R5B
MSN	3.72874e-21	0.148377	0.258	0.182	8.10739e-17	2	MSN
TNK2	3.75862e-21	0.148327	0.254	0.178	8.17237e-17	2	TNK2
FSTL31	3.76748e-21	0.20598	0.241	0.168	8.19162e-17	2	FSTL3
HECTD1	3.91328e-21	0.158946	0.373	0.293	8.50865e-17	2	HECTD1
ATG2A	4.05763e-21	0.104163	0.201	0.131	8.8225e-17	2	ATG2A
EPPK1	4.41812e-21	0.154613	0.232	0.156	9.60632e-17	2	EPPK1
TRAK11	4.52379e-21	0.166307	0.378	0.294	9.83608e-17	2	TRAK1
HHLA2	4.87589e-21	0.0920811	0.155	0.093	1.06016e-16	2	HHLA2
SBF1	5.75657e-21	0.111899	0.166	0.102	1.25165e-16	2	SBF1
CTNNB1	5.79815e-21	0.201854	0.534	0.455	1.26069e-16	2	CTNNB1
NAMPT	5.96994e-21	0.228676	0.34	0.258	1.29804e-16	2	NAMPT
SLC35E1	6.38366e-21	0.125315	0.266	0.19	1.388e-16	2	SLC35E1
ZMIZ2	6.77808e-21	0.127237	0.205	0.136	1.47376e-16	2	ZMIZ2
BAZ2A	7.5302e-21	0.198247	0.383	0.306	1.63729e-16	2	BAZ2A
PPP1CB	7.62036e-21	0.136571	0.622	0.566	1.6569e-16	2	PPP1CB
CDC42BPB	7.71593e-21	0.141752	0.304	0.225	1.67767e-16	2	CDC42BPB
LYST	7.74819e-21	0.121829	0.218	0.146	1.68469e-16	2	LYST
DIP2A	8.29093e-21	0.127714	0.21	0.14	1.8027e-16	2	DIP2A
EBLN2	8.43508e-21	0.0806876	0.079	0.036	1.83404e-16	2	EBLN2
RCOR1	8.57432e-21	0.128907	0.196	0.129	1.86431e-16	2	RCOR1
SLC9A1	8.91653e-21	0.133947	0.216	0.145	1.93872e-16	2	SLC9A1
ZNF562	9.28362e-21	0.105922	0.17	0.105	2.01854e-16	2	ZNF562
ERBB21	9.71817e-21	0.180287	0.406	0.323	2.11302e-16	2	ERBB2
UBALD2	9.90759e-21	0.186752	0.403	0.327	2.15421e-16	2	UBALD2
TSC22D2	1.01591e-20	0.141913	0.268	0.192	2.2089e-16	2	TSC22D2
GFPT1	1.05412e-20	0.160978	0.488	0.413	2.29197e-16	2	GFPT1
RP11-468E2.4	1.05779e-20	0.0907835	0.123	0.069	2.29995e-16	2	RP11-468E2.4
ZSWIM4	1.06651e-20	0.0962277	0.108	0.057	2.31892e-16	2	ZSWIM4
KCNN4	1.07204e-20	0.119414	0.335	0.249	2.33094e-16	2	KCNN4
JAG1	1.0819e-20	0.169822	0.254	0.18	2.35237e-16	2	JAG1
MTHFR	1.10212e-20	0.092625	0.188	0.12	2.39634e-16	2	MTHFR
MTRNR2L121	1.11124e-20	0.123296	0.343	0.257	2.41617e-16	2	MTRNR2L12
KMT2A	1.21773e-20	0.166504	0.422	0.346	2.6477e-16	2	KMT2A
PILRB	1.25451e-20	0.175075	0.295	0.218	2.72769e-16	2	PILRB
MEF2A	1.32141e-20	0.146021	0.257	0.183	2.87313e-16	2	MEF2A
IRF9	1.42953e-20	0.117719	0.177	0.112	3.10824e-16	2	IRF9
CLIC31	1.46091e-20	0.178213	0.343	0.258	3.17646e-16	2	CLIC3
DUSP13	1.52911e-20	0.30756	0.648	0.611	3.32474e-16	2	DUSP1
CST61	1.61449e-20	0.350898	0.171	0.106	3.51038e-16	2	CST6
OASL	1.63576e-20	0.134918	0.117	0.064	3.55663e-16	2	OASL
GIPR	1.66257e-20	0.0506245	0.069	0.03	3.61493e-16	2	GIPR
RBM39	1.67694e-20	0.144853	0.788	0.773	3.64617e-16	2	RBM39
NT5C2	1.71698e-20	0.166792	0.313	0.235	3.73322e-16	2	NT5C2
HSPB8	1.73451e-20	0.0616067	0.079	0.037	3.77135e-16	2	HSPB8
TRIP10	1.82729e-20	0.123161	0.279	0.202	3.97308e-16	2	TRIP10
PTPN14	1.85061e-20	0.165815	0.238	0.167	4.02377e-16	2	PTPN14
CREBZF	1.87118e-20	0.164375	0.271	0.195	4.06851e-16	2	CREBZF
CPEB2	2.0552e-20	0.0686194	0.107	0.056	4.46861e-16	2	CPEB2
PLCXD1	2.21862e-20	0.0965186	0.111	0.06	4.82395e-16	2	PLCXD1
RP11-1114A5.4	2.33343e-20	0.0762792	0.092	0.046	5.07358e-16	2	RP11-1114A5.4
RAB27B	2.36664e-20	0.11318	0.23	0.158	5.14578e-16	2	RAB27B
IL6ST	2.41456e-20	0.13002	0.374	0.292	5.24998e-16	2	IL6ST
LZTS3	2.83017e-20	0.0847627	0.108	0.057	6.15364e-16	2	LZTS3
MT-ND6	3.84236e-20	0.119614	0.178	0.112	8.35445e-16	2	MT-ND6
FRMD4B	3.96858e-20	0.130459	0.263	0.186	8.62889e-16	2	FRMD4B
OTUD5	3.97235e-20	0.137224	0.248	0.174	8.63709e-16	2	OTUD5
SRCAP	4.00866e-20	0.175163	0.489	0.415	8.71603e-16	2	SRCAP
FBXO11	4.01737e-20	0.148813	0.264	0.188	8.73496e-16	2	FBXO11
TMEM176B1	4.22992e-20	0.232362	0.419	0.338	9.19711e-16	2	TMEM176B
SAMD9L	4.24079e-20	0.173434	0.178	0.115	9.22075e-16	2	SAMD9L
CAP1	4.33103e-20	0.204757	0.637	0.609	9.41697e-16	2	CAP1
RHBDF1	4.54624e-20	0.115195	0.21	0.141	9.88488e-16	2	RHBDF1
CNKSR3	4.82326e-20	0.117849	0.165	0.102	1.04872e-15	2	CNKSR3
MAFB	4.83854e-20	0.107864	0.149	0.089	1.05204e-15	2	MAFB
NFKBIE	5.06819e-20	0.0863526	0.17	0.107	1.10198e-15	2	NFKBIE
MLLT6	5.10994e-20	0.171519	0.298	0.222	1.11105e-15	2	MLLT6
PARP8	5.25104e-20	0.0988029	0.165	0.102	1.14173e-15	2	PARP8
GDA	5.26626e-20	0.156756	0.18	0.116	1.14504e-15	2	GDA
ARHGAP30	5.38006e-20	0.0559416	0.051	0.019	1.16979e-15	2	ARHGAP30
PLXNB1	5.96931e-20	0.167562	0.241	0.169	1.29791e-15	2	PLXNB1
USP34	5.99677e-20	0.177317	0.412	0.338	1.30388e-15	2	USP34
PPP1R15A1	6.00042e-20	0.326174	0.654	0.623	1.30467e-15	2	PPP1R15A
CAMK2D	6.29223e-20	0.150366	0.331	0.254	1.36812e-15	2	CAMK2D
DIAPH1	6.97666e-20	0.166464	0.411	0.336	1.51694e-15	2	DIAPH1
CDK10	7.28559e-20	0.198737	0.355	0.277	1.58411e-15	2	CDK10
ZNF532	7.47018e-20	0.0852297	0.099	0.052	1.62424e-15	2	ZNF532
MAPK8IP3	7.94341e-20	0.11809	0.148	0.089	1.72713e-15	2	MAPK8IP3
COL6A1	7.99786e-20	0.182593	0.307	0.228	1.73897e-15	2	COL6A1
CSNK1A11	8.02818e-20	0.164987	0.676	0.656	1.74557e-15	2	CSNK1A1
SUGP2	8.40905e-20	0.152483	0.233	0.164	1.82838e-15	2	SUGP2
IRF7	8.43368e-20	0.178654	0.328	0.252	1.83374e-15	2	IRF7
PLEKHG1	9.04538e-20	0.0622487	0.102	0.053	1.96674e-15	2	PLEKHG1
ZKSCAN1	9.86251e-20	0.183412	0.506	0.435	2.1444e-15	2	ZKSCAN1
LINC011331	1.04673e-19	0.136626	0.326	0.239	2.2759e-15	2	LINC01133
NCOA7	1.08296e-19	0.221352	0.404	0.331	2.35467e-15	2	NCOA7
KRAS	1.15781e-19	0.174633	0.514	0.443	2.51742e-15	2	KRAS
ZC3HAV1	1.31704e-19	0.219138	0.372	0.295	2.86363e-15	2	ZC3HAV1
WASH4P	1.32325e-19	0.200217	0.39	0.315	2.87714e-15	2	WASH4P
MUC12	1.37297e-19	0.0878109	0.177	0.113	2.98525e-15	2	MUC12
ARRDC4	1.43095e-19	0.116378	0.165	0.103	3.11132e-15	2	ARRDC4
TAOK3	1.44854e-19	0.195076	0.428	0.35	3.14956e-15	2	TAOK3
DMWD	1.48005e-19	0.0974921	0.156	0.096	3.21808e-15	2	DMWD
UBC	1.52013e-19	0.253332	0.952	0.947	3.30523e-15	2	UBC
NUMB	1.55632e-19	0.163667	0.369	0.292	3.3839e-15	2	NUMB
MED13L	1.62055e-19	0.148094	0.265	0.19	3.52355e-15	2	MED13L
UBA7	1.72483e-19	0.0756336	0.137	0.08	3.7503e-15	2	UBA7
FAM84B	1.86885e-19	0.179362	0.387	0.308	4.06343e-15	2	FAM84B
SCIN	1.87722e-19	0.0842606	0.135	0.079	4.08164e-15	2	SCIN
MBP	1.95482e-19	0.159428	0.317	0.24	4.25037e-15	2	MBP
RAB3IP	1.98681e-19	0.207353	0.338	0.265	4.31992e-15	2	RAB3IP
PLS11	2.10164e-19	0.152896	0.446	0.367	4.5696e-15	2	PLS1
PABPN1	2.20955e-19	0.233298	0.422	0.356	4.80423e-15	2	PABPN1
EPB41L1	2.22464e-19	0.115192	0.216	0.146	4.83704e-15	2	EPB41L1
SAA2	2.31405e-19	0.161182	0.098	0.051	5.03145e-15	2	SAA2
ELL2	2.369e-19	0.129806	0.237	0.167	5.15092e-15	2	ELL2
B4GALT4	2.44427e-19	0.151232	0.359	0.285	5.31457e-15	2	B4GALT4
INSR	2.56981e-19	0.16227	0.427	0.347	5.58753e-15	2	INSR
BLCAP	2.79684e-19	0.135991	0.284	0.211	6.08118e-15	2	BLCAP
GSE1	2.92617e-19	0.126187	0.199	0.132	6.36236e-15	2	GSE1
STEAP2	2.95613e-19	0.28258	0.375	0.3	6.42751e-15	2	STEAP2
PSEN1	2.99036e-19	0.140972	0.294	0.218	6.50194e-15	2	PSEN1
JMJD1C	2.99407e-19	0.214781	0.505	0.441	6.51e-15	2	JMJD1C
SEMA4B	3.27338e-19	0.175736	0.342	0.265	7.11731e-15	2	SEMA4B
TM9SF31	3.34782e-19	0.223087	0.709	0.655	7.27916e-15	2	TM9SF3
CASP10	3.38231e-19	0.0769629	0.117	0.065	7.35416e-15	2	CASP10
ANXA31	3.42994e-19	0.159235	0.433	0.354	7.45772e-15	2	ANXA3
ATP2C1	3.55591e-19	0.179873	0.292	0.217	7.73161e-15	2	ATP2C1
ATP2B4	3.68079e-19	0.175161	0.34	0.267	8.00315e-15	2	ATP2B4
MAP3K11	3.75591e-19	0.143166	0.328	0.25	8.16647e-15	2	MAP3K11
LPIN2	4.03495e-19	0.153055	0.289	0.216	8.7732e-15	2	LPIN2
WDR11	4.03967e-19	0.148118	0.252	0.181	8.78345e-15	2	WDR11
LHFPL2	4.35502e-19	0.124663	0.184	0.12	9.46912e-15	2	LHFPL2
FAM126B	4.53627e-19	0.166919	0.304	0.23	9.86321e-15	2	FAM126B
MYO1C	4.94916e-19	0.181297	0.431	0.358	1.0761e-14	2	MYO1C
PITX1	5.23587e-19	0.156824	0.31	0.237	1.13844e-14	2	PITX1
DVL1	5.38779e-19	0.130542	0.249	0.179	1.17147e-14	2	DVL1
CRABP2	5.92241e-19	0.196389	0.261	0.189	1.28771e-14	2	CRABP2
DNM21	6.05456e-19	0.135187	0.349	0.271	1.31644e-14	2	DNM2
CNNM4	7.12356e-19	0.0751385	0.128	0.075	1.54888e-14	2	CNNM4
APOL2	7.52595e-19	0.184289	0.226	0.159	1.63637e-14	2	APOL2
B3GNT31	7.61149e-19	0.12328	0.303	0.225	1.65497e-14	2	B3GNT3
HKDC1	9.0252e-19	0.1654	0.187	0.125	1.96235e-14	2	HKDC1
MAN2C1	1.0224e-18	0.107391	0.204	0.138	2.22301e-14	2	MAN2C1
RRAS1	1.05434e-18	0.132681	0.422	0.345	2.29245e-14	2	RRAS
BAIAP2L1	1.1043e-18	0.165235	0.456	0.384	2.40109e-14	2	BAIAP2L1
SGK223	1.19054e-18	0.0642596	0.112	0.062	2.58859e-14	2	SGK223
ACVR1	1.25171e-18	0.0753487	0.173	0.111	2.72159e-14	2	ACVR1
FLNA	1.42458e-18	0.22673	0.409	0.334	3.09746e-14	2	FLNA
SERTAD2	1.44629e-18	0.097372	0.211	0.144	3.14467e-14	2	SERTAD2
SPEN	1.50205e-18	0.169698	0.358	0.282	3.26592e-14	2	SPEN
ADAM17	1.58776e-18	0.199516	0.347	0.271	3.45226e-14	2	ADAM17
SNTB2	1.68009e-18	0.103468	0.199	0.134	3.65301e-14	2	SNTB2
NEDD9	1.68905e-18	0.115753	0.232	0.161	3.6725e-14	2	NEDD9
HNRNPH1	1.72082e-18	0.20417	0.66	0.615	3.74158e-14	2	HNRNPH1
COL16A1	1.74424e-18	0.0903084	0.099	0.053	3.7925e-14	2	COL16A1
SOWAHC	1.92951e-18	0.132138	0.235	0.167	4.19532e-14	2	SOWAHC
TJP31	2.20563e-18	0.118416	0.267	0.192	4.79571e-14	2	TJP3
TINAGL1	2.3663e-18	0.228884	0.486	0.419	5.14506e-14	2	TINAGL1
TTC17	2.7113e-18	0.160161	0.356	0.282	5.89517e-14	2	TTC17
TNFRSF12A	2.73358e-18	0.21882	0.733	0.688	5.94363e-14	2	TNFRSF12A
TTYH3	2.92726e-18	0.144001	0.285	0.213	6.36473e-14	2	TTYH3
ZNF430	2.99797e-18	0.0966555	0.188	0.125	6.51848e-14	2	ZNF430
STS	3.11122e-18	0.0674528	0.116	0.066	6.76472e-14	2	STS
CAB39	3.16332e-18	0.16524	0.35	0.276	6.878e-14	2	CAB39
MPZL3	3.17905e-18	0.107174	0.235	0.165	6.91221e-14	2	MPZL3
IQGAP1	3.24805e-18	0.162625	0.543	0.478	7.06224e-14	2	IQGAP1
CD2AP	3.2492e-18	0.187718	0.51	0.452	7.06474e-14	2	CD2AP
SHC2	3.32876e-18	0.0779991	0.126	0.074	7.23771e-14	2	SHC2
MISP	3.42999e-18	0.174689	0.398	0.325	7.45783e-14	2	MISP
FAM133B	4.19196e-18	0.254385	0.602	0.568	9.11459e-14	2	FAM133B
SRSF2	4.30705e-18	0.179896	0.753	0.72	9.36483e-14	2	SRSF2
FAM101A	4.44598e-18	0.0898482	0.105	0.058	9.66689e-14	2	FAM101A
CDK18	4.4541e-18	0.10424	0.157	0.099	9.68455e-14	2	CDK18
SNX9	4.52622e-18	0.143776	0.335	0.265	9.84137e-14	2	SNX9
TSPAN14	5.01312e-18	0.134285	0.29	0.217	1.09e-13	2	TSPAN14
IL181	5.02101e-18	0.151468	0.312	0.236	1.09172e-13	2	IL18
TJP1	5.83866e-18	0.18233	0.459	0.399	1.2695e-13	2	TJP1
RP11-215P8.3	6.08963e-18	0.0572044	0.082	0.041	1.32407e-13	2	RP11-215P8.3
MKLN1	6.39171e-18	0.159146	0.346	0.274	1.38975e-13	2	MKLN1
CDYL	6.76624e-18	0.103492	0.185	0.123	1.47118e-13	2	CDYL
MAP7D1	6.93619e-18	0.114007	0.256	0.187	1.50814e-13	2	MAP7D1
AES1	7.0969e-18	0.174271	0.507	0.455	1.54308e-13	2	AES
GRB7	7.91578e-18	0.126164	0.237	0.167	1.72113e-13	2	GRB7
KIFC2	8.30511e-18	0.130816	0.163	0.105	1.80578e-13	2	KIFC2
STAT2	8.60374e-18	0.179099	0.245	0.178	1.87071e-13	2	STAT2
VPS13A	8.84197e-18	0.175659	0.299	0.227	1.92251e-13	2	VPS13A
FOSB1	9.00329e-18	0.313201	0.64	0.621	1.95759e-13	2	FOSB
CSRNP11	9.37321e-18	0.123679	0.272	0.199	2.03802e-13	2	CSRNP1
ADD1	9.40443e-18	0.125985	0.35	0.274	2.0448e-13	2	ADD1
ULK1	9.76472e-18	0.116183	0.154	0.097	2.12314e-13	2	ULK1
DENND4C	1.0044e-17	0.120836	0.233	0.166	2.18387e-13	2	DENND4C
CDKN2A	1.00507e-17	0.189883	0.199	0.137	2.18533e-13	2	CDKN2A
ELK4	1.02233e-17	0.161631	0.29	0.221	2.22284e-13	2	ELK4
HNRNPU-AS1	1.02733e-17	0.233729	0.351	0.282	2.23373e-13	2	HNRNPU-AS1
PLXNA1	1.05513e-17	0.121523	0.205	0.142	2.29418e-13	2	PLXNA1
PKD1	1.0606e-17	0.13293	0.186	0.125	2.30606e-13	2	PKD1
IRS1	1.10239e-17	0.151397	0.274	0.202	2.39693e-13	2	IRS1
TMEM184A	1.20489e-17	0.120057	0.173	0.113	2.6198e-13	2	TMEM184A
NET1	1.22722e-17	0.173556	0.431	0.358	2.66835e-13	2	NET1
SH3BGRL31	1.44906e-17	0.205064	0.871	0.88	3.15069e-13	2	SH3BGRL3
RAB6A	1.46934e-17	0.165638	0.45	0.385	3.19479e-13	2	RAB6A
EIF3B	1.51437e-17	0.182823	0.42	0.352	3.2927e-13	2	EIF3B
MIR29A	1.52589e-17	0.0838256	0.09	0.047	3.31773e-13	2	MIR29A
CNKSR1	1.56219e-17	0.104331	0.168	0.109	3.39668e-13	2	CNKSR1
RP11-211G23.2	1.61953e-17	0.0560617	0.077	0.038	3.52134e-13	2	RP11-211G23.2
ATHL1	1.79931e-17	0.234052	0.285	0.217	3.91223e-13	2	ATHL1
CCZ1	1.81125e-17	0.125749	0.285	0.214	3.93821e-13	2	CCZ1
TM4SF1-AS1	2.24433e-17	0.0784935	0.172	0.112	4.87985e-13	2	TM4SF1-AS1
RP11-488L18.10	2.30957e-17	0.0934799	0.146	0.091	5.0217e-13	2	RP11-488L18.10
CTSB	2.43284e-17	0.189782	0.72	0.671	5.28973e-13	2	CTSB
CTAGE5	2.44542e-17	0.103778	0.097	0.052	5.31708e-13	2	CTAGE5
LITAF	2.62149e-17	0.166688	0.533	0.482	5.69991e-13	2	LITAF
RAPGEF2	2.65247e-17	0.0742085	0.157	0.099	5.76727e-13	2	RAPGEF2
EIF3C	2.91507e-17	0.0710027	0.13	0.078	6.33825e-13	2	EIF3C
SLPI1	2.93602e-17	0.285832	0.654	0.611	6.38379e-13	2	SLPI
HMHA1	2.98525e-17	0.0705565	0.12	0.07	6.49083e-13	2	HMHA1
STAT3	3.02591e-17	0.162555	0.489	0.421	6.57924e-13	2	STAT3
ZNF165	3.13647e-17	0.0705248	0.116	0.067	6.81963e-13	2	ZNF165
SCAF1	3.16698e-17	0.0757979	0.138	0.085	6.88596e-13	2	SCAF1
MAPK6	3.35229e-17	0.166226	0.36	0.287	7.28889e-13	2	MAPK6
TNRC6A	3.47585e-17	0.157949	0.331	0.262	7.55754e-13	2	TNRC6A
GJB4	3.49048e-17	0.0598784	0.074	0.036	7.58935e-13	2	GJB4
SPIRE2	3.77907e-17	0.0974934	0.159	0.102	8.21684e-13	2	SPIRE2
LRCH3	3.88658e-17	0.114064	0.21	0.146	8.4506e-13	2	LRCH3
CDK5RAP3	4.10537e-17	0.199849	0.477	0.413	8.92631e-13	2	CDK5RAP3
SLC30A7	4.17826e-17	0.149659	0.285	0.215	9.08479e-13	2	SLC30A7
IP6K2	4.1899e-17	0.142969	0.346	0.277	9.1101e-13	2	IP6K2
YPEL2	4.21795e-17	0.102129	0.189	0.126	9.17109e-13	2	YPEL2
ZBTB1	4.32047e-17	0.12213	0.221	0.157	9.39399e-13	2	ZBTB1
TMEM127	4.43084e-17	0.114946	0.289	0.217	9.63397e-13	2	TMEM127
PPP2CB	4.48791e-17	0.126095	0.346	0.273	9.75806e-13	2	PPP2CB
SYNGR21	5.42826e-17	0.174843	0.67	0.619	1.18027e-12	2	SYNGR2
ABHD5	5.44022e-17	0.0997366	0.19	0.129	1.18287e-12	2	ABHD5
HGS	5.54069e-17	0.163379	0.329	0.262	1.20471e-12	2	HGS
RREB1	5.55201e-17	0.0978257	0.234	0.167	1.20717e-12	2	RREB1
CBFA2T2	5.78909e-17	0.11208	0.145	0.091	1.25872e-12	2	CBFA2T2
CALR	6.03905e-17	0.114273	0.786	0.768	1.31307e-12	2	CALR
GCNT31	6.11267e-17	0.323841	0.525	0.463	1.32908e-12	2	GCNT3
BIRC7	6.11633e-17	0.094118	0.054	0.023	1.32987e-12	2	BIRC7
CAV2	6.2706e-17	0.145704	0.492	0.421	1.36342e-12	2	CAV2
NFKB1	6.35939e-17	0.104923	0.246	0.179	1.38272e-12	2	NFKB1
PAWR	6.94583e-17	0.173107	0.412	0.34	1.51023e-12	2	PAWR
NF1	6.95061e-17	0.17669	0.35	0.282	1.51127e-12	2	NF1
FNIP2	7.13835e-17	0.184902	0.326	0.257	1.55209e-12	2	FNIP2
IL6R	7.28907e-17	0.0797695	0.129	0.078	1.58486e-12	2	IL6R
THRB	7.84703e-17	0.0552912	0.138	0.085	1.70618e-12	2	THRB
FLCN	7.86632e-17	0.114601	0.168	0.11	1.71037e-12	2	FLCN
SERINC1	7.97427e-17	0.139955	0.423	0.355	1.73384e-12	2	SERINC1
CLIP2	8.10723e-17	0.0915487	0.155	0.099	1.76276e-12	2	CLIP2
FAM214B	8.47231e-17	0.0918471	0.134	0.082	1.84213e-12	2	FAM214B
ZNF274	8.51583e-17	0.0710752	0.152	0.096	1.8516e-12	2	ZNF274
ANXA21	8.70125e-17	0.111966	0.967	0.957	1.89191e-12	2	ANXA2
UBA1	8.88675e-17	0.15707	0.387	0.317	1.93225e-12	2	UBA1
SUV420H2	9.2114e-17	0.0865231	0.166	0.109	2.00284e-12	2	SUV420H2
MFI2	9.96223e-17	0.245375	0.271	0.209	2.16609e-12	2	MFI2
C3orf52	1.18608e-16	0.0901303	0.178	0.118	2.57889e-12	2	C3orf52
EPS8L2	1.2013e-16	0.167807	0.46	0.395	2.61198e-12	2	EPS8L2
GTF2H2C	1.22726e-16	0.083569	0.123	0.073	2.66843e-12	2	GTF2H2C
DCBLD2	1.27095e-16	0.264703	0.401	0.324	2.76343e-12	2	DCBLD2
C11orf96	1.2831e-16	0.0878213	0.124	0.074	2.78985e-12	2	C11orf96
OPTN	1.29786e-16	0.1335	0.366	0.292	2.82193e-12	2	OPTN
RC3H1	1.30939e-16	0.110568	0.249	0.181	2.847e-12	2	RC3H1
ARHGAP26	1.36643e-16	0.198312	0.317	0.25	2.97103e-12	2	ARHGAP26
CACFD1	1.3694e-16	0.0698401	0.174	0.115	2.97748e-12	2	CACFD1
TFF11	1.41022e-16	0.156772	0.498	0.429	3.06623e-12	2	TFF1
C12orf36	1.51365e-16	0.0705555	0.09	0.048	3.29113e-12	2	C12orf36
NPHP3	1.88422e-16	0.104102	0.193	0.132	4.09687e-12	2	NPHP3
RNF19B	1.91055e-16	0.0684615	0.134	0.083	4.15411e-12	2	RNF19B
BCL10	1.97493e-16	0.126002	0.312	0.243	4.29409e-12	2	BCL10
DAPK1	1.9954e-16	0.0883708	0.173	0.115	4.3386e-12	2	DAPK1
TUFT1	2.08472e-16	0.157447	0.277	0.207	4.53281e-12	2	TUFT1
PPP4R1	2.13363e-16	0.117615	0.261	0.195	4.63916e-12	2	PPP4R1
WNT10A	2.18477e-16	0.0729794	0.109	0.063	4.75034e-12	2	WNT10A
PUM1	2.29087e-16	0.172946	0.405	0.338	4.98103e-12	2	PUM1
MNT	2.34131e-16	0.0867463	0.165	0.109	5.09072e-12	2	MNT
ACTB	2.50392e-16	0.17662	0.969	0.978	5.44428e-12	2	ACTB
SLC16A3	2.54556e-16	0.201029	0.583	0.533	5.53482e-12	2	SLC16A3
DIP2B	2.54906e-16	0.135245	0.202	0.141	5.54242e-12	2	DIP2B
LRRN1	2.58395e-16	0.0529346	0.084	0.044	5.61828e-12	2	LRRN1
TAOK1	2.59144e-16	0.164007	0.333	0.265	5.63456e-12	2	TAOK1
ANKRD13D	2.84544e-16	0.127075	0.198	0.138	6.18683e-12	2	ANKRD13D
DGKZ	2.88677e-16	0.143881	0.266	0.2	6.27671e-12	2	DGKZ
BCL3	2.97435e-16	0.107145	0.232	0.168	6.46713e-12	2	BCL3
SON	2.99691e-16	0.169149	0.755	0.732	6.51617e-12	2	SON
CHD9	3.28927e-16	0.166168	0.414	0.347	7.15185e-12	2	CHD9
HDAC10	3.46327e-16	0.081489	0.171	0.114	7.53018e-12	2	HDAC10
EGR31	3.54363e-16	0.0962479	0.192	0.132	7.70491e-12	2	EGR3
WEE11	3.57997e-16	0.16033	0.35	0.28	7.78392e-12	2	WEE1
ATN1	3.67909e-16	0.0928192	0.172	0.114	7.99946e-12	2	ATN1
MEGF6	3.78273e-16	0.0685071	0.115	0.068	8.22479e-12	2	MEGF6
CXCL16	3.85846e-16	0.178325	0.428	0.366	8.38946e-12	2	CXCL16
ARFGAP1	3.88302e-16	0.120464	0.236	0.173	8.44286e-12	2	ARFGAP1
HEPH	4.06665e-16	0.0619958	0.102	0.057	8.84211e-12	2	HEPH
ARAP1	4.40159e-16	0.101849	0.174	0.118	9.57037e-12	2	ARAP1
FURIN	4.45186e-16	0.148154	0.271	0.208	9.67967e-12	2	FURIN
MPZL21	4.47712e-16	0.15015	0.346	0.278	9.7346e-12	2	MPZL2
UBE2Z	4.68401e-16	0.145511	0.385	0.32	1.01845e-11	2	UBE2Z
GDI1	4.70434e-16	0.142711	0.339	0.27	1.02287e-11	2	GDI1
RASGEF1B	4.7304e-16	0.0662493	0.075	0.038	1.02853e-11	2	RASGEF1B
PTPN12	4.87815e-16	0.136509	0.455	0.391	1.06066e-11	2	PTPN12
VPS13C	4.9156e-16	0.121208	0.286	0.217	1.0688e-11	2	VPS13C
CSRNP2	4.93925e-16	0.0613181	0.117	0.069	1.07394e-11	2	CSRNP2
PSME4	5.07068e-16	0.117351	0.255	0.19	1.10252e-11	2	PSME4
CCDC68	5.12144e-16	0.0822336	0.185	0.126	1.11356e-11	2	CCDC68
ATP11B	5.39298e-16	0.122013	0.279	0.212	1.1726e-11	2	ATP11B
TRIM25	5.39895e-16	0.16238	0.266	0.202	1.17389e-11	2	TRIM25
GK	5.48114e-16	0.0754907	0.115	0.068	1.19177e-11	2	GK
ADRBK1	5.5035e-16	0.140679	0.238	0.175	1.19663e-11	2	ADRBK1
MUC5B1	5.60138e-16	0.222094	0.261	0.193	1.21791e-11	2	MUC5B
INTS61	5.65501e-16	0.11859	0.275	0.208	1.22957e-11	2	INTS6
RP11-479G22.8	6.30759e-16	0.0528269	0.061	0.028	1.37146e-11	2	RP11-479G22.8
EGFR	6.31627e-16	0.138336	0.232	0.169	1.37335e-11	2	EGFR
SULF2	6.42303e-16	0.102689	0.25	0.184	1.39656e-11	2	SULF2
TMEM120B	6.49264e-16	0.118947	0.165	0.109	1.4117e-11	2	TMEM120B
PRDM1	6.62677e-16	0.0733215	0.109	0.063	1.44086e-11	2	PRDM1
ITGB5	6.74797e-16	0.116361	0.331	0.26	1.46721e-11	2	ITGB5
STK10	7.33889e-16	0.0747382	0.128	0.079	1.5957e-11	2	STK10
SKI	7.43193e-16	0.083596	0.192	0.133	1.61592e-11	2	SKI
PHKB	7.95677e-16	0.141689	0.281	0.216	1.73004e-11	2	PHKB
PLEKHM1	8.41198e-16	0.116025	0.174	0.118	1.82902e-11	2	PLEKHM1
ZFYVE27	8.52428e-16	0.137086	0.215	0.155	1.85343e-11	2	ZFYVE27
UNC13D	8.71092e-16	0.184515	0.208	0.151	1.89402e-11	2	UNC13D
FMN1	9.32723e-16	0.0732181	0.143	0.091	2.02802e-11	2	FMN1
MSL1	9.44942e-16	0.143233	0.272	0.207	2.05459e-11	2	MSL1
LTBP4	1.02549e-15	0.0664996	0.234	0.168	2.22973e-11	2	LTBP4
ZNF701	1.12391e-15	0.0550295	0.116	0.069	2.44372e-11	2	ZNF701
LONP2	1.18378e-15	0.133972	0.335	0.266	2.5739e-11	2	LONP2
FAM65A	1.18444e-15	0.0818184	0.145	0.093	2.57533e-11	2	FAM65A
FAM83E	1.32076e-15	0.0534703	0.091	0.05	2.87173e-11	2	FAM83E
HIVEP2	1.36469e-15	0.0592394	0.135	0.084	2.96725e-11	2	HIVEP2
AC009133.14	1.39281e-15	0.0588944	0.089	0.049	3.0284e-11	2	AC009133.14
SKIL	1.59569e-15	0.241638	0.44	0.382	3.46951e-11	2	SKIL
TPM1	1.60635e-15	0.280464	0.713	0.712	3.49269e-11	2	TPM1
FRMD8	1.68982e-15	0.149562	0.273	0.208	3.67417e-11	2	FRMD8
BMPR2	1.75248e-15	0.130308	0.291	0.223	3.81041e-11	2	BMPR2
SOCS1	1.79357e-15	0.0924645	0.142	0.091	3.89977e-11	2	SOCS1
ARHGAP21	1.80988e-15	0.139131	0.235	0.174	3.93523e-11	2	ARHGAP21
EHD1	2.00961e-15	0.120771	0.304	0.237	4.36949e-11	2	EHD1
RHBDF2	2.0156e-15	0.133382	0.189	0.133	4.38252e-11	2	RHBDF2
LFNG	2.0825e-15	0.0896136	0.213	0.15	4.52799e-11	2	LFNG
GNAS	2.14544e-15	0.131067	0.687	0.656	4.66482e-11	2	GNAS
DAAM1	2.16678e-15	0.147634	0.356	0.288	4.71123e-11	2	DAAM1
C10orf54	2.21235e-15	0.112441	0.221	0.159	4.81031e-11	2	C10orf54
CAMSAP1	2.29339e-15	0.0864767	0.168	0.113	4.98652e-11	2	CAMSAP1
MAML2	2.29692e-15	0.135181	0.205	0.145	4.9942e-11	2	MAML2
MROH1	2.40979e-15	0.144254	0.27	0.208	5.23961e-11	2	MROH1
YWHAZ	2.59607e-15	0.134564	0.885	0.868	5.64463e-11	2	YWHAZ
SKIV2L	2.59969e-15	0.0721611	0.132	0.083	5.6525e-11	2	SKIV2L
LNPEP	2.61787e-15	0.111772	0.276	0.211	5.69203e-11	2	LNPEP
ADAR	2.65138e-15	0.181368	0.534	0.487	5.7649e-11	2	ADAR
S100A161	2.87224e-15	0.154442	0.748	0.68	6.24512e-11	2	S100A16
IFNGR1	2.92613e-15	0.132817	0.318	0.251	6.36228e-11	2	IFNGR1
ARHGEF10	3.12833e-15	0.0963694	0.143	0.093	6.80192e-11	2	ARHGEF10
NCK1	3.16363e-15	0.0949383	0.297	0.23	6.87868e-11	2	NCK1
PTK6	3.18802e-15	0.0973845	0.174	0.119	6.93172e-11	2	PTK6
EFNA5	3.21945e-15	0.120294	0.3	0.232	7.00004e-11	2	EFNA5
REC8	3.32594e-15	0.0643466	0.069	0.035	7.23159e-11	2	REC8
TPCN1	3.35571e-15	0.121012	0.214	0.155	7.29633e-11	2	TPCN1
GRAMD3	3.37965e-15	0.095252	0.215	0.153	7.34838e-11	2	GRAMD3
RP11-485G4.2	3.7357e-15	0.0684314	0.137	0.087	8.12253e-11	2	RP11-485G4.2
RBMS1	3.9696e-15	0.15474	0.409	0.348	8.6311e-11	2	RBMS1
LINC00685	3.98346e-15	0.104483	0.132	0.083	8.66123e-11	2	LINC00685
KDM5C	4.01691e-15	0.0828129	0.181	0.123	8.73396e-11	2	KDM5C
GTPBP2	4.10312e-15	0.0663101	0.096	0.055	8.92142e-11	2	GTPBP2
ITFG1	4.17399e-15	0.110845	0.321	0.256	9.0755e-11	2	ITFG1
MINK1	4.22436e-15	0.077539	0.131	0.082	9.18502e-11	2	MINK1
RNF19A	4.43477e-15	0.148175	0.347	0.281	9.64253e-11	2	RNF19A
NCK2	4.44431e-15	0.118124	0.215	0.155	9.66327e-11	2	NCK2
TOR4A	4.72632e-15	0.121079	0.248	0.185	1.02764e-10	2	TOR4A
PLEKHA6	4.77572e-15	0.121474	0.21	0.15	1.03838e-10	2	PLEKHA6
H6PD	4.86207e-15	0.0749748	0.174	0.118	1.05716e-10	2	H6PD
CD81	4.89353e-15	0.174742	0.462	0.404	1.064e-10	2	CD81
NFE2L1	4.91146e-15	0.187779	0.405	0.336	1.0679e-10	2	NFE2L1
MYO9B	5.03968e-15	0.0997376	0.18	0.125	1.09578e-10	2	MYO9B
LRCH1	5.156e-15	0.11473	0.192	0.135	1.12107e-10	2	LRCH1
TCIRG1	5.2393e-15	0.141957	0.356	0.29	1.13918e-10	2	TCIRG1
TANC1	5.58129e-15	0.0903155	0.202	0.144	1.21354e-10	2	TANC1
BRD21	6.22044e-15	0.183008	0.61	0.579	1.35251e-10	2	BRD2
RP1-313I6.121	6.22509e-15	0.170206	0.251	0.185	1.35352e-10	2	RP1-313I6.12
GOLGA3	6.37177e-15	0.112103	0.277	0.212	1.38541e-10	2	GOLGA3
CYP4F3	6.77269e-15	0.0790436	0.121	0.075	1.47259e-10	2	CYP4F3
PIP4K2C	6.83218e-15	0.101554	0.173	0.118	1.48552e-10	2	PIP4K2C
SWAP70	7.05999e-15	0.0669402	0.192	0.134	1.53505e-10	2	SWAP70
OGDH	7.53724e-15	0.103808	0.217	0.159	1.63882e-10	2	OGDH
CBFB	7.63233e-15	0.129334	0.303	0.234	1.6595e-10	2	CBFB
MGRN1	7.68085e-15	0.0988445	0.2	0.142	1.67005e-10	2	MGRN1
LY6D1	7.69277e-15	0.281572	0.439	0.356	1.67264e-10	2	LY6D
CDHR5	8.12341e-15	0.0895027	0.138	0.088	1.76627e-10	2	CDHR5
IER3	8.88392e-15	0.191669	0.649	0.624	1.93163e-10	2	IER3
SOX9	1.01634e-14	0.221723	0.478	0.427	2.20982e-10	2	SOX9
LINC00657	1.0307e-14	0.137681	0.556	0.5	2.24104e-10	2	LINC00657
PPP6R3	1.04035e-14	0.138746	0.289	0.224	2.26203e-10	2	PPP6R3
YPEL3	1.04927e-14	0.128137	0.353	0.286	2.28143e-10	2	YPEL3
ARHGEF5	1.06674e-14	0.0858618	0.159	0.105	2.31941e-10	2	ARHGEF5
SNX33	1.07897e-14	0.0583207	0.105	0.062	2.34601e-10	2	SNX33
ATG13	1.08657e-14	0.0944828	0.206	0.148	2.36253e-10	2	ATG13
ALOX5	1.13882e-14	0.121624	0.168	0.115	2.47613e-10	2	ALOX5
CEP170B	1.15128e-14	0.120442	0.242	0.181	2.50324e-10	2	CEP170B
MAP3K7	1.18642e-14	0.0910396	0.179	0.123	2.57964e-10	2	MAP3K7
NEK7	1.1907e-14	0.156299	0.328	0.261	2.58893e-10	2	NEK7
DUSP6	1.19955e-14	0.218538	0.42	0.361	2.60819e-10	2	DUSP6
ACTN1	1.2333e-14	0.205505	0.47	0.414	2.68156e-10	2	ACTN1
PRKAG2	1.30397e-14	0.0804836	0.147	0.097	2.83523e-10	2	PRKAG2
INSIG1	1.41891e-14	0.20135	0.256	0.198	3.08513e-10	2	INSIG1
MIB1	1.42428e-14	0.0891823	0.203	0.145	3.0968e-10	2	MIB1
RELB	1.46686e-14	0.121301	0.23	0.17	3.18939e-10	2	RELB
LTBP3	1.59957e-14	0.159444	0.395	0.332	3.47795e-10	2	LTBP3
ARL141	1.65762e-14	0.231052	0.334	0.27	3.60417e-10	2	ARL14
DOK4	1.69962e-14	0.114098	0.24	0.178	3.69549e-10	2	DOK4
SERINC3	1.71656e-14	0.149442	0.502	0.45	3.73232e-10	2	SERINC3
POLG	1.73442e-14	0.0784749	0.162	0.109	3.77115e-10	2	POLG
RSAD2	1.92759e-14	0.0939096	0.06	0.029	4.19115e-10	2	RSAD2
NFKBID	2.03943e-14	0.0931532	0.118	0.073	4.43433e-10	2	NFKBID
OFD1	2.12675e-14	0.151406	0.426	0.364	4.62419e-10	2	OFD1
TMBIM6	2.21405e-14	0.185539	0.874	0.883	4.814e-10	2	TMBIM6
PTPRR	2.22127e-14	0.059124	0.134	0.085	4.8297e-10	2	PTPRR
NSMF	2.26345e-14	0.120961	0.183	0.129	4.92142e-10	2	NSMF
LA16c-431H6.6	2.32624e-14	0.0711248	0.103	0.06	5.05794e-10	2	LA16c-431H6.6
MBNL1	2.35589e-14	0.138604	0.474	0.413	5.12242e-10	2	MBNL1
ANKRD36	2.35999e-14	0.174654	0.286	0.226	5.13132e-10	2	ANKRD36
BICC1	2.40452e-14	0.0634979	0.103	0.06	5.22815e-10	2	BICC1
CLSTN3	2.44756e-14	0.0930463	0.115	0.071	5.32174e-10	2	CLSTN3
GSDMB1	2.52869e-14	0.103951	0.189	0.132	5.49814e-10	2	GSDMB
PPTC7	2.60919e-14	0.0949137	0.186	0.131	5.67317e-10	2	PPTC7
MAP3K8	2.69325e-14	0.0803232	0.123	0.077	5.85594e-10	2	MAP3K8
AGO4	2.72921e-14	0.0565538	0.082	0.045	5.93412e-10	2	AGO4
RASAL2	2.77174e-14	0.162739	0.202	0.147	6.02658e-10	2	RASAL2
ARHGEF2	2.83338e-14	0.132568	0.189	0.134	6.16063e-10	2	ARHGEF2
OSBPL3	2.92351e-14	0.120467	0.222	0.164	6.35659e-10	2	OSBPL3
KIF13B	3.45289e-14	0.117172	0.245	0.184	7.50761e-10	2	KIF13B
RNASET21	3.50732e-14	0.221159	0.68	0.638	7.62596e-10	2	RNASET2
RBM38	3.58502e-14	0.0634078	0.138	0.09	7.7949e-10	2	RBM38
GAK	3.60294e-14	0.134284	0.349	0.286	7.83388e-10	2	GAK
PTPRE	3.86269e-14	0.126502	0.217	0.16	8.39865e-10	2	PTPRE
PFKFB3	3.90801e-14	0.0763389	0.178	0.123	8.49718e-10	2	PFKFB3
POGZ	4.07062e-14	0.153096	0.417	0.354	8.85076e-10	2	POGZ
PDCD6IP	4.32049e-14	0.139021	0.384	0.321	9.39405e-10	2	PDCD6IP
FOXQ11	4.34201e-14	0.120887	0.284	0.22	9.44083e-10	2	FOXQ1
TMEM87A	4.73514e-14	0.158278	0.496	0.442	1.02956e-09	2	TMEM87A
GRN1	4.79222e-14	0.13951	0.65	0.616	1.04197e-09	2	GRN
JARID2	4.90982e-14	0.0784584	0.161	0.11	1.06754e-09	2	JARID2
ATP13A3	4.91787e-14	0.141882	0.362	0.299	1.06929e-09	2	ATP13A3
GABRP1	4.95282e-14	0.300843	0.275	0.212	1.07689e-09	2	GABRP
TSC2	5.19789e-14	0.124031	0.223	0.164	1.13018e-09	2	TSC2
NUMA1	5.28656e-14	0.131106	0.358	0.295	1.14946e-09	2	NUMA1
ZDHHC5	5.29135e-14	0.0990261	0.222	0.163	1.1505e-09	2	ZDHHC5
DNAJC5	5.43223e-14	0.138079	0.268	0.208	1.18113e-09	2	DNAJC5
SLC22A181	5.44656e-14	0.151422	0.396	0.332	1.18425e-09	2	SLC22A18
EXOC4	5.60743e-14	0.081874	0.223	0.163	1.21922e-09	2	EXOC4
SS18L1	5.72805e-14	0.078458	0.124	0.079	1.24545e-09	2	SS18L1
GOLGA6L4	5.79398e-14	0.0517665	0.07	0.037	1.25979e-09	2	GOLGA6L4
IKZF2	5.87543e-14	0.0677254	0.102	0.061	1.27749e-09	2	IKZF2
CTSA	6.04501e-14	0.156398	0.482	0.427	1.31437e-09	2	CTSA
LRCH4	6.07092e-14	0.0817953	0.22	0.161	1.32e-09	2	LRCH4
MAPKAPK2	6.23911e-14	0.121969	0.295	0.233	1.35657e-09	2	MAPKAPK2
ZFYVE16	6.58872e-14	0.121106	0.2	0.144	1.43258e-09	2	ZFYVE16
TNIP1	7.04621e-14	0.132474	0.45	0.389	1.53206e-09	2	TNIP1
AFAP1	7.05871e-14	0.0675275	0.143	0.094	1.53477e-09	2	AFAP1
TTC9	7.0708e-14	0.0612227	0.111	0.068	1.5374e-09	2	TTC9
KLHL36	7.34566e-14	0.109468	0.221	0.163	1.59717e-09	2	KLHL36
RP11-347P5.1	7.57128e-14	0.0730324	0.068	0.035	1.64622e-09	2	RP11-347P5.1
B3GNT71	7.62229e-14	0.0991778	0.132	0.086	1.65732e-09	2	B3GNT7
ATXN1	7.70326e-14	0.0980768	0.222	0.163	1.67492e-09	2	ATXN1
PROM2	8.04921e-14	0.147477	0.265	0.207	1.75014e-09	2	PROM2
GOLGA8B	8.0607e-14	0.0877939	0.168	0.116	1.75264e-09	2	GOLGA8B
CLTB1	8.07228e-14	0.228452	0.659	0.657	1.75516e-09	2	CLTB
SMPD3	8.07852e-14	0.0520402	0.088	0.05	1.75651e-09	2	SMPD3
QSOX1	8.33431e-14	0.154705	0.687	0.655	1.81213e-09	2	QSOX1
MEMO1	8.40222e-14	0.104574	0.146	0.097	1.82689e-09	2	MEMO1
DAGLB	8.79033e-14	0.0507716	0.1	0.06	1.91128e-09	2	DAGLB
STK17B	8.85523e-14	0.0961289	0.189	0.134	1.92539e-09	2	STK17B
PDLIM7	1.03086e-13	0.173898	0.447	0.389	2.24141e-09	2	PDLIM7
RAB21	1.04271e-13	0.12302	0.342	0.274	2.26715e-09	2	RAB21
TMEM170A	1.04293e-13	0.106196	0.275	0.213	2.26765e-09	2	TMEM170A
VSIG21	1.11765e-13	0.0737637	0.344	0.265	2.43012e-09	2	VSIG2
MYD88	1.17446e-13	0.0858749	0.19	0.135	2.55363e-09	2	MYD88
NOTCH2	1.18934e-13	0.0806703	0.195	0.139	2.58598e-09	2	NOTCH2
RP11-462G2.11	1.2205e-13	0.112493	0.419	0.331	2.65373e-09	2	RP11-462G2.1
TRIM56	1.22085e-13	0.122451	0.231	0.174	2.65449e-09	2	TRIM56
PACS1	1.35497e-13	0.0781655	0.179	0.125	2.94611e-09	2	PACS1
CTSZ	1.39509e-13	0.201272	0.465	0.417	3.03335e-09	2	CTSZ
SERPINB5	1.47675e-13	0.139617	0.254	0.194	3.2109e-09	2	SERPINB5
FAT1	1.50696e-13	0.15444	0.388	0.329	3.27659e-09	2	FAT1
ANTXR2	1.53185e-13	0.127218	0.267	0.202	3.33071e-09	2	ANTXR2
TMPRSS2	1.5418e-13	0.158555	0.268	0.212	3.35233e-09	2	TMPRSS2
PTBP1	1.60063e-13	0.137673	0.532	0.488	3.48026e-09	2	PTBP1
NOL31	1.6361e-13	0.113508	0.327	0.26	3.55737e-09	2	NOL3
BIRC6	1.69864e-13	0.156784	0.362	0.3	3.69334e-09	2	BIRC6
PITPNM1	1.71357e-13	0.0793078	0.149	0.1	3.72582e-09	2	PITPNM1
KCNK5	1.72633e-13	0.0501582	0.105	0.063	3.75357e-09	2	KCNK5
ZNF587	1.74613e-13	0.0757939	0.162	0.11	3.79662e-09	2	ZNF587
TCN11	1.82348e-13	0.137169	0.265	0.202	3.9648e-09	2	TCN1
2020-03-06	1.83191e-13	0.148033	0.463	0.407	3.98312e-09	2	2020-03-06
TRPM41	1.86878e-13	0.0971971	0.194	0.14	4.06329e-09	2	TRPM4
SLC25A29	1.88708e-13	0.0892695	0.141	0.094	4.10308e-09	2	SLC25A29
RHPN1	2.04085e-13	0.144971	0.237	0.18	4.43743e-09	2	RHPN1
GPC1	2.06653e-13	0.0795768	0.23	0.172	4.49326e-09	2	GPC1
SGK1	2.09925e-13	0.127059	0.238	0.178	4.5644e-09	2	SGK1
KIAA1683	2.1173e-13	0.0691684	0.097	0.058	4.60364e-09	2	KIAA1683
PAPD4	2.27475e-13	0.115975	0.222	0.167	4.94599e-09	2	PAPD4
TNFRSF10A	2.3056e-13	0.0871703	0.14	0.092	5.01306e-09	2	TNFRSF10A
SLC8B1	2.43924e-13	0.08982	0.15	0.101	5.30364e-09	2	SLC8B1
TFCP2L1	2.46991e-13	0.103142	0.179	0.127	5.37032e-09	2	TFCP2L1
IER5L	2.57082e-13	0.112436	0.222	0.165	5.58974e-09	2	IER5L
PRKCD	2.68621e-13	0.0541835	0.11	0.068	5.84063e-09	2	PRKCD
GEM1	2.79627e-13	0.0596659	0.195	0.139	6.07993e-09	2	GEM
CD401	2.82391e-13	0.0680142	0.151	0.102	6.14003e-09	2	CD40
TMEM30B	2.86596e-13	0.12974	0.28	0.22	6.23146e-09	2	TMEM30B
ATRX	2.92687e-13	0.146304	0.528	0.473	6.36388e-09	2	ATRX
HIP1R	2.97504e-13	0.129572	0.232	0.175	6.46864e-09	2	HIP1R
FOXL1	3.10189e-13	0.0937329	0.116	0.074	6.74445e-09	2	FOXL1
RASSF6	3.25568e-13	0.133186	0.298	0.237	7.07882e-09	2	RASSF6
RP11-496I9.1	3.27458e-13	0.0598537	0.081	0.046	7.11993e-09	2	RP11-496I9.1
OSBPL7	3.42991e-13	0.0709749	0.112	0.07	7.45764e-09	2	OSBPL7
LUCAT1	3.58122e-13	0.0661214	0.075	0.042	7.78665e-09	2	LUCAT1
ARRDC1	3.5847e-13	0.159708	0.474	0.415	7.79421e-09	2	ARRDC1
NHS	3.6395e-13	0.134925	0.157	0.108	7.91336e-09	2	NHS
PRKD2	3.65943e-13	0.114461	0.229	0.172	7.95669e-09	2	PRKD2
TMEM176A1	3.68691e-13	0.205482	0.401	0.337	8.01646e-09	2	TMEM176A
EFHC1	3.77062e-13	0.16854	0.272	0.215	8.19845e-09	2	EFHC1
SRGAP1	3.80519e-13	0.14571	0.232	0.177	8.27363e-09	2	SRGAP1
EVPL	3.86887e-13	0.130654	0.199	0.146	8.41208e-09	2	EVPL
CUL4A	3.92044e-13	0.105865	0.289	0.229	8.52421e-09	2	CUL4A
RP11-611L7.1	4.0174e-13	0.0699148	0.109	0.067	8.73502e-09	2	RP11-611L7.1
LY75	4.0352e-13	0.124227	0.193	0.14	8.77373e-09	2	LY75
CD82	4.09553e-13	0.178789	0.457	0.407	8.90492e-09	2	CD82
ERN21	4.17777e-13	0.0960889	0.203	0.146	9.08373e-09	2	ERN2
LGALS41	4.32029e-13	0.0806034	0.586	0.493	9.3936e-09	2	LGALS4
DDX60	4.6513e-13	0.139327	0.175	0.124	1.01133e-08	2	DDX60
DUOX1	5.02023e-13	0.0916399	0.093	0.055	1.09155e-08	2	DUOX1
SLC35C1	5.05688e-13	0.119927	0.182	0.13	1.09952e-08	2	SLC35C1
SLC35E2B	5.19985e-13	0.0822282	0.196	0.142	1.1306e-08	2	SLC35E2B
RAC11	5.22193e-13	0.135677	0.862	0.889	1.1354e-08	2	RAC1
TMEM41B	5.36606e-13	0.132855	0.327	0.265	1.16674e-08	2	TMEM41B
C16orf52	5.42565e-13	0.094424	0.159	0.109	1.1797e-08	2	C16orf52
SH3RF2	5.4886e-13	0.0779616	0.146	0.098	1.19339e-08	2	SH3RF2
PSD3	5.5764e-13	0.091789	0.202	0.147	1.21248e-08	2	PSD3
SLC6A6	5.7507e-13	0.0659085	0.18	0.127	1.25037e-08	2	SLC6A6
EIF4G1	6.22785e-13	0.165962	0.533	0.481	1.35412e-08	2	EIF4G1
NBEAL2	6.24518e-13	0.0970414	0.163	0.114	1.35789e-08	2	NBEAL2
PPP1R12C	6.56767e-13	0.0882134	0.143	0.097	1.42801e-08	2	PPP1R12C
ERGIC1	6.69688e-13	0.13241	0.392	0.334	1.4561e-08	2	ERGIC1
RAB8B	6.89212e-13	0.07103	0.143	0.096	1.49855e-08	2	RAB8B
ITGB2	7.08007e-13	0.0655621	0.147	0.098	1.53942e-08	2	ITGB2
STK38	7.45862e-13	0.0812342	0.183	0.131	1.62173e-08	2	STK38
CES21	7.62341e-13	0.119794	0.247	0.188	1.65756e-08	2	CES2
MKNK2	7.87148e-13	0.180058	0.383	0.33	1.7115e-08	2	MKNK2
XRN1	7.88465e-13	0.127757	0.22	0.164	1.71436e-08	2	XRN1
EPHB6	8.98647e-13	0.110746	0.111	0.07	1.95393e-08	2	EPHB6
RAB22A	9.02068e-13	0.100698	0.313	0.25	1.96137e-08	2	RAB22A
SETD5	9.28224e-13	0.130308	0.421	0.369	2.01824e-08	2	SETD5
SPOPL	9.47524e-13	0.095811	0.22	0.163	2.0602e-08	2	SPOPL
NFKBIB	9.59699e-13	0.104667	0.25	0.192	2.08667e-08	2	NFKBIB
ERV3-1	9.61669e-13	0.106596	0.236	0.18	2.09096e-08	2	ERV3-1
ARAP2	9.66632e-13	0.143203	0.216	0.159	2.10175e-08	2	ARAP2
PTPRU	9.75942e-13	0.0678144	0.128	0.083	2.12199e-08	2	PTPRU
DTX3L	9.87535e-13	0.0926609	0.262	0.202	2.1472e-08	2	DTX3L
RP11-640M9.1	9.89995e-13	0.180727	0.329	0.271	2.15255e-08	2	RP11-640M9.1
SLCO4A1	1.0383e-12	0.130414	0.334	0.272	2.25758e-08	2	SLCO4A1
PINK1	1.10145e-12	0.0645255	0.206	0.151	2.39488e-08	2	PINK1
RNPEPL1	1.23182e-12	0.127452	0.372	0.312	2.67835e-08	2	RNPEPL1
MAFG	1.25473e-12	0.114694	0.284	0.228	2.72815e-08	2	MAFG
TANC2	1.27584e-12	0.116941	0.13	0.086	2.77406e-08	2	TANC2
NDRG11	1.2921e-12	0.320164	0.532	0.491	2.80942e-08	2	NDRG1
ACAP3	1.29852e-12	0.0895729	0.142	0.096	2.82338e-08	2	ACAP3
MBTPS1	1.30099e-12	0.120498	0.289	0.231	2.82873e-08	2	MBTPS1
ANO1	1.30619e-12	0.111405	0.166	0.117	2.84005e-08	2	ANO1
CDS1	1.37689e-12	0.119253	0.275	0.215	2.99377e-08	2	CDS1
GPBP11	1.43588e-12	0.140963	0.626	0.58	3.12204e-08	2	GPBP1
SULT1C21	1.45826e-12	0.15376	0.179	0.127	3.17069e-08	2	SULT1C2
ECE1	1.49369e-12	0.15341	0.341	0.284	3.24773e-08	2	ECE1
GRIPAP1	1.50931e-12	0.09572	0.208	0.154	3.28168e-08	2	GRIPAP1
AMFR	1.51491e-12	0.106027	0.211	0.156	3.29387e-08	2	AMFR
POF1B	1.53728e-12	0.0844774	0.198	0.144	3.3425e-08	2	POF1B
FRK	1.56113e-12	0.0817698	0.192	0.138	3.39436e-08	2	FRK
AP1S3	1.5739e-12	0.113149	0.241	0.183	3.42213e-08	2	AP1S3
BHLHE411	1.59198e-12	0.0639309	0.163	0.113	3.46145e-08	2	BHLHE41
PTK2	1.6173e-12	0.141509	0.388	0.329	3.51648e-08	2	PTK2
MMP23B1	1.62481e-12	0.0675108	0.155	0.106	3.53282e-08	2	MMP23B
TRA2A	1.65069e-12	0.179024	0.472	0.419	3.58909e-08	2	TRA2A
CD741	1.71852e-12	0.156531	0.627	0.577	3.73658e-08	2	CD74
ABHD17C1	1.75905e-12	0.141538	0.375	0.318	3.82469e-08	2	ABHD17C
TMEM41A	1.7694e-12	0.164385	0.342	0.286	3.8472e-08	2	TMEM41A
B4GALT1	1.77088e-12	0.11284	0.411	0.348	3.85042e-08	2	B4GALT1
LGALS91	1.77839e-12	0.109064	0.268	0.21	3.86675e-08	2	LGALS9
MEF2D	1.81663e-12	0.0708566	0.213	0.156	3.94989e-08	2	MEF2D
WWC1	1.83087e-12	0.103638	0.2	0.145	3.98085e-08	2	WWC1
PABPC1L	1.86485e-12	0.0831293	0.128	0.084	4.05475e-08	2	PABPC1L
UBE2G2	1.88367e-12	0.146108	0.303	0.246	4.09566e-08	2	UBE2G2
RAB5B	1.89191e-12	0.097926	0.308	0.249	4.11359e-08	2	RAB5B
ENO2	1.96863e-12	0.0878681	0.169	0.119	4.28039e-08	2	ENO2
RYK	1.98461e-12	0.150271	0.276	0.218	4.31513e-08	2	RYK
ELMSAN1	2.02e-12	0.104473	0.196	0.143	4.39208e-08	2	ELMSAN1
SCAF4	2.02975e-12	0.0992066	0.175	0.126	4.41328e-08	2	SCAF4
MYO9A	2.03636e-12	0.0829297	0.182	0.131	4.42766e-08	2	MYO9A
GPR56	2.29755e-12	0.141265	0.322	0.264	4.99557e-08	2	GPR56
CCL281	2.40687e-12	0.0700955	0.13	0.086	5.23327e-08	2	CCL28
PPFIA1	2.4202e-12	0.138278	0.299	0.241	5.26223e-08	2	PPFIA1
MIR181A1HG	2.43433e-12	0.0896584	0.083	0.049	5.29296e-08	2	MIR181A1HG
BCAR3	2.43724e-12	0.0721253	0.127	0.084	5.29928e-08	2	BCAR3
SORBS2	2.4761e-12	0.219735	0.298	0.241	5.38378e-08	2	SORBS2
AP1G1	2.48016e-12	0.0874727	0.257	0.198	5.3926e-08	2	AP1G1
KIAA1033	2.51107e-12	0.141918	0.282	0.227	5.45982e-08	2	KIAA1033
LMTK3	2.60374e-12	0.111951	0.178	0.126	5.66132e-08	2	LMTK3
PVR	2.61682e-12	0.137776	0.158	0.11	5.68976e-08	2	PVR
HMGCR	2.62203e-12	0.113243	0.209	0.157	5.70108e-08	2	HMGCR
RDH10	2.6536e-12	0.154853	0.304	0.247	5.76973e-08	2	RDH10
CMTR2	2.72194e-12	0.134771	0.232	0.177	5.9183e-08	2	CMTR2
MLXIP1	2.88022e-12	0.15276	0.453	0.399	6.26246e-08	2	MLXIP
CLOCK	2.97463e-12	0.131844	0.217	0.163	6.46774e-08	2	CLOCK
ZDHHC14	3.14976e-12	0.117409	0.179	0.13	6.84853e-08	2	ZDHHC14
SRSF6	3.20422e-12	0.149562	0.457	0.404	6.96694e-08	2	SRSF6
RASSF71	3.2175e-12	0.151948	0.477	0.425	6.99581e-08	2	RASSF7
FAM134C	3.26136e-12	0.138937	0.248	0.194	7.09117e-08	2	FAM134C
PLXNA2	3.5256e-12	0.108495	0.211	0.158	7.66571e-08	2	PLXNA2
RP11-841O20.2	3.59221e-12	0.123831	0.185	0.134	7.81055e-08	2	RP11-841O20.2
THSD4	3.73822e-12	0.0719861	0.11	0.071	8.12802e-08	2	THSD4
ZNF117	3.7886e-12	0.0652851	0.142	0.096	8.23754e-08	2	ZNF117
CXCL6	3.81162e-12	0.081405	0.062	0.033	8.2876e-08	2	CXCL6
GPR87	3.92865e-12	0.0526714	0.071	0.039	8.54206e-08	2	GPR87
TNFRSF141	4.17021e-12	0.126141	0.35	0.29	9.06728e-08	2	TNFRSF14
CD276	4.23243e-12	0.092935	0.208	0.156	9.20257e-08	2	CD276
MON1B	4.26613e-12	0.0776911	0.191	0.138	9.27585e-08	2	MON1B
SEC61A1	4.27836e-12	0.16135	0.494	0.446	9.30245e-08	2	SEC61A1
GALNT10	4.30066e-12	0.133645	0.22	0.168	9.35093e-08	2	GALNT10
KIF1B	4.34394e-12	0.10725	0.216	0.163	9.44504e-08	2	KIF1B
SLC22A3	4.39435e-12	0.141316	0.154	0.109	9.55463e-08	2	SLC22A3
RP11-83A24.21	4.54228e-12	0.0998843	0.241	0.183	9.87629e-08	2	RP11-83A24.2
TSC22D31	4.60259e-12	0.086001	0.322	0.26	1.00074e-07	2	TSC22D3
ACAP2	4.75956e-12	0.134337	0.393	0.332	1.03487e-07	2	ACAP2
FAM160B2	4.87565e-12	0.0738488	0.117	0.076	1.06011e-07	2	FAM160B2
TECPR1	4.9206e-12	0.0564467	0.135	0.091	1.06989e-07	2	TECPR1
IRGQ	5.02918e-12	0.0564412	0.106	0.067	1.09349e-07	2	IRGQ
HERC6	5.06314e-12	0.095454	0.118	0.077	1.10088e-07	2	HERC6
KIF13A	5.08544e-12	0.0619281	0.147	0.101	1.10573e-07	2	KIF13A
ATL3	5.12128e-12	0.0815261	0.333	0.274	1.11352e-07	2	ATL3
DOPEY2	5.13187e-12	0.0581733	0.109	0.07	1.11582e-07	2	DOPEY2
TMTC2	5.2648e-12	0.102877	0.203	0.15	1.14472e-07	2	TMTC2
PRR12	5.37545e-12	0.0536062	0.082	0.048	1.16879e-07	2	PRR12
IFIT3	5.40791e-12	0.225227	0.148	0.103	1.17584e-07	2	IFIT3
NRAS	5.51752e-12	0.0813473	0.209	0.156	1.19967e-07	2	NRAS
OSMR	5.61992e-12	0.106879	0.23	0.176	1.22194e-07	2	OSMR
AGFG1	5.99437e-12	0.0839616	0.234	0.18	1.30336e-07	2	AGFG1
ZNF224	6.18835e-12	0.0605392	0.171	0.121	1.34553e-07	2	ZNF224
UBD	6.20524e-12	0.0813879	0.104	0.066	1.34921e-07	2	UBD
KIAA1147	6.40003e-12	0.0593798	0.14	0.094	1.39156e-07	2	KIAA1147
ENPP4	6.45243e-12	0.0597029	0.134	0.089	1.40295e-07	2	ENPP4
PRKCA	6.57702e-12	0.161479	0.302	0.247	1.43004e-07	2	PRKCA
IL17RE	7.12294e-12	0.0911797	0.161	0.113	1.54874e-07	2	IL17RE
TAB3	7.20693e-12	0.0809954	0.116	0.075	1.567e-07	2	TAB3
PPP2R2A	7.2179e-12	0.120247	0.328	0.268	1.56939e-07	2	PPP2R2A
ATXN2	7.39429e-12	0.169421	0.311	0.258	1.60774e-07	2	ATXN2
EHD4	7.52126e-12	0.12265	0.232	0.178	1.63535e-07	2	EHD4
PLEKHG2	7.73147e-12	0.123544	0.125	0.084	1.68105e-07	2	PLEKHG2
NRARP	7.87731e-12	0.101401	0.186	0.136	1.71276e-07	2	NRARP
SNRK	8.08265e-12	0.0668549	0.133	0.09	1.75741e-07	2	SNRK
CD97	8.10389e-12	0.109584	0.282	0.224	1.76203e-07	2	CD97
DOCK6	8.26457e-12	0.0840665	0.182	0.132	1.79697e-07	2	DOCK6
ZNF2811	8.37807e-12	0.141605	0.282	0.226	1.82164e-07	2	ZNF281
TAP2.1	8.58338e-12	0.0969303	0.187	0.138	1.86628e-07	2	TAP2.1
ETS2	8.78152e-12	0.162779	0.417	0.363	1.90937e-07	2	ETS2
ARHGAP29	8.91058e-12	0.132878	0.221	0.167	1.93743e-07	2	ARHGAP29
CDC42BPA	9.09482e-12	0.153057	0.4	0.345	1.97749e-07	2	CDC42BPA
AC026806.2	9.13584e-12	0.0528063	0.085	0.05	1.98641e-07	2	AC026806.2
GPATCH2L	9.1571e-12	0.135923	0.28	0.226	1.99103e-07	2	GPATCH2L
CCNG2	9.30935e-12	0.0766965	0.215	0.162	2.02413e-07	2	CCNG2
LURAP1L	9.67344e-12	0.0908542	0.179	0.129	2.1033e-07	2	LURAP1L
IGFBP3	1.02509e-11	0.249561	0.242	0.188	2.22885e-07	2	IGFBP3
KCNQ1OT11	1.03645e-11	0.403985	0.495	0.46	2.25355e-07	2	KCNQ1OT1
RPGR	1.03964e-11	0.085794	0.138	0.094	2.26048e-07	2	RPGR
DDX60L	1.0535e-11	0.110262	0.185	0.136	2.29062e-07	2	DDX60L
TGOLN2	1.08777e-11	0.141497	0.601	0.569	2.36514e-07	2	TGOLN2
C16orf72	1.09159e-11	0.0858398	0.223	0.17	2.37344e-07	2	C16orf72
WDR26	1.09981e-11	0.124973	0.32	0.263	2.39131e-07	2	WDR26
RP11-268J15.5	1.11162e-11	0.0607981	0.06	0.032	2.41699e-07	2	RP11-268J15.5
NRIP1	1.16215e-11	0.122891	0.221	0.168	2.52687e-07	2	NRIP1
ZCCHC2	1.17485e-11	0.0511069	0.093	0.057	2.55448e-07	2	ZCCHC2
HP1BP3	1.17545e-11	0.137021	0.551	0.498	2.55578e-07	2	HP1BP3
NISCH	1.18528e-11	0.0777305	0.146	0.101	2.57716e-07	2	NISCH
AGO2	1.20675e-11	0.101801	0.223	0.172	2.62383e-07	2	AGO2
EIF4G2	1.22664e-11	0.106989	0.769	0.76	2.66709e-07	2	EIF4G2
AHCYL1	1.26277e-11	0.131426	0.44	0.389	2.74565e-07	2	AHCYL1
RBM4	1.2902e-11	0.117883	0.273	0.219	2.80529e-07	2	RBM4
UACA	1.29936e-11	0.119832	0.273	0.217	2.8252e-07	2	UACA
TNFAIP8	1.3351e-11	0.0749385	0.209	0.155	2.9029e-07	2	TNFAIP8
ZC3H12A	1.37309e-11	0.153899	0.336	0.282	2.9855e-07	2	ZC3H12A
YAP1	1.39914e-11	0.118797	0.333	0.278	3.04216e-07	2	YAP1
TMEM65	1.44476e-11	0.0529833	0.088	0.053	3.14135e-07	2	TMEM65
SCD	1.53126e-11	0.22682	0.402	0.351	3.32942e-07	2	SCD
G0S2	1.55908e-11	0.236144	0.326	0.274	3.38991e-07	2	G0S2
SEZ6L2	1.56878e-11	0.100719	0.368	0.315	3.41101e-07	2	SEZ6L2
CASK	1.69548e-11	0.0753907	0.195	0.143	3.68649e-07	2	CASK
TBC1D17	1.70421e-11	0.0807441	0.204	0.152	3.70545e-07	2	TBC1D17
FOXP4	1.70782e-11	0.0516888	0.144	0.099	3.7133e-07	2	FOXP4
STARD4	1.7195e-11	0.0545078	0.097	0.061	3.7387e-07	2	STARD4
KLK6	1.73911e-11	0.273177	0.374	0.32	3.78134e-07	2	KLK6
MBNL2	1.74285e-11	0.120772	0.345	0.285	3.78947e-07	2	MBNL2
BCL6	1.77248e-11	0.0764035	0.184	0.134	3.85391e-07	2	BCL6
PHF1	1.77365e-11	0.0716048	0.226	0.173	3.85645e-07	2	PHF1
ARHGAP42	1.79768e-11	0.064936	0.119	0.078	3.9087e-07	2	ARHGAP42
SLC25A23	1.82333e-11	0.0757055	0.166	0.118	3.96446e-07	2	SLC25A23
TSPYL21	1.82607e-11	0.0790538	0.175	0.127	3.97043e-07	2	TSPYL2
SLC25A25	1.84155e-11	0.0854605	0.228	0.175	4.00407e-07	2	SLC25A25
RP2	1.8695e-11	0.0650085	0.118	0.078	4.06485e-07	2	RP2
TNFSF101	1.91972e-11	0.197805	0.371	0.316	4.17404e-07	2	TNFSF10
BSDC1	1.98252e-11	0.14055	0.315	0.261	4.3106e-07	2	BSDC1
PFKFB2	2.03997e-11	0.0835089	0.136	0.093	4.43551e-07	2	PFKFB2
HPS4	2.13281e-11	0.12807	0.223	0.172	4.63737e-07	2	HPS4
SLC35A31	2.16215e-11	0.0898247	0.282	0.226	4.70116e-07	2	SLC35A3
C10orf10	2.2029e-11	0.110682	0.304	0.243	4.78976e-07	2	C10orf10
RECQL5	2.28625e-11	0.0758211	0.107	0.069	4.97099e-07	2	RECQL5
PER1	2.31325e-11	0.0628821	0.141	0.097	5.02969e-07	2	PER1
AQP31	2.32787e-11	0.0778826	0.15	0.106	5.0615e-07	2	AQP3
EME2	2.35103e-11	0.052869	0.069	0.039	5.11184e-07	2	EME2
PSD4	2.41599e-11	0.0990128	0.234	0.18	5.25309e-07	2	PSD4
DDI2	2.43429e-11	0.0921281	0.182	0.134	5.29289e-07	2	DDI2
CATSPER2	2.54126e-11	0.0598912	0.106	0.068	5.52547e-07	2	CATSPER2
SEC24A	2.60469e-11	0.0914089	0.186	0.139	5.66337e-07	2	SEC24A
TBL1X	2.73229e-11	0.0555887	0.143	0.098	5.94083e-07	2	TBL1X
MICAL2	2.75238e-11	0.0901568	0.159	0.114	5.9845e-07	2	MICAL2
SLC15A1	2.82619e-11	0.149799	0.141	0.098	6.14499e-07	2	SLC15A1
FBXL4	2.88962e-11	0.0556379	0.115	0.075	6.28291e-07	2	FBXL4
HIPK2	2.92824e-11	0.144925	0.321	0.268	6.36687e-07	2	HIPK2
LYPD21	2.95261e-11	0.201124	0.076	0.044	6.41987e-07	2	LYPD2
OSTM1	3.00594e-11	0.0571428	0.115	0.075	6.53581e-07	2	OSTM1
MED15	3.02512e-11	0.13307	0.254	0.202	6.57752e-07	2	MED15
WFDC3	3.1312e-11	0.0551523	0.144	0.099	6.80816e-07	2	WFDC3
IFI44	3.23715e-11	0.143735	0.218	0.167	7.03853e-07	2	IFI44
KDM5A	3.35692e-11	0.144825	0.365	0.307	7.29895e-07	2	KDM5A
GAREM	3.39811e-11	0.0673817	0.157	0.111	7.38851e-07	2	GAREM
RIPK1	3.58216e-11	0.0591755	0.143	0.099	7.78869e-07	2	RIPK1
CRTC3	3.61195e-11	0.0678193	0.158	0.111	7.85347e-07	2	CRTC3
CTTNBP2NL	3.64002e-11	0.081225	0.232	0.177	7.91449e-07	2	CTTNBP2NL
CANX	3.69835e-11	0.129903	0.781	0.764	8.04133e-07	2	CANX
LRRC1	3.75371e-11	0.140309	0.262	0.208	8.1617e-07	2	LRRC1
STK40	3.80667e-11	0.080159	0.171	0.123	8.27684e-07	2	STK40
TTC7A	3.86393e-11	0.0628449	0.136	0.094	8.40135e-07	2	TTC7A
INPPL1	3.86514e-11	0.103519	0.185	0.137	8.40396e-07	2	INPPL1
PDGFA	4.13088e-11	0.0682184	0.22	0.167	8.98176e-07	2	PDGFA
FAM135A	4.3994e-11	0.14263	0.218	0.168	9.56562e-07	2	FAM135A
TBL1XR1	4.47099e-11	0.141716	0.462	0.417	9.72128e-07	2	TBL1XR1
IREB2	4.49636e-11	0.10968	0.254	0.201	9.77643e-07	2	IREB2
CPSF7	4.56038e-11	0.0837681	0.196	0.145	9.91564e-07	2	CPSF7
LTBR	4.57982e-11	0.170363	0.482	0.433	9.95791e-07	2	LTBR
LNX2	4.59866e-11	0.0553477	0.123	0.082	9.99886e-07	2	LNX2
PAK4	4.6348e-11	0.127657	0.311	0.254	1.00775e-06	2	PAK4
VASN	4.69178e-11	0.066545	0.077	0.045	1.02013e-06	2	VASN
RALGAPB	4.74601e-11	0.0705762	0.172	0.125	1.03192e-06	2	RALGAPB
DAB2	4.81427e-11	0.111746	0.153	0.109	1.04677e-06	2	DAB2
SEL1L3	5.00485e-11	0.126067	0.33	0.275	1.0882e-06	2	SEL1L3
AKT2	5.02026e-11	0.10399	0.233	0.182	1.09156e-06	2	AKT2
PKHD1	5.21854e-11	0.0610161	0.06	0.032	1.13467e-06	2	PKHD1
CAMK2G	5.23181e-11	0.0983637	0.216	0.166	1.13755e-06	2	CAMK2G
INTS1	5.36227e-11	0.0995602	0.203	0.154	1.16592e-06	2	INTS1
SERINC5	5.38138e-11	0.0781812	0.126	0.086	1.17007e-06	2	SERINC5
LYPD3	5.38923e-11	0.0706153	0.093	0.059	1.17178e-06	2	LYPD3
LMNA1	5.40013e-11	0.166132	0.866	0.875	1.17415e-06	2	LMNA
KCTD11	5.41598e-11	0.0555393	0.102	0.065	1.1776e-06	2	KCTD11
SRSF51	5.65108e-11	0.174395	0.652	0.647	1.22871e-06	2	SRSF5
MYO5B	5.76665e-11	0.0653466	0.208	0.156	1.25384e-06	2	MYO5B
CCNT2	5.82414e-11	0.0807739	0.245	0.19	1.26634e-06	2	CCNT2
MMP15	5.85573e-11	0.0614602	0.15	0.106	1.27321e-06	2	MMP15
TRIB11	5.90176e-11	0.16443	0.443	0.394	1.28322e-06	2	TRIB1
ARL8A	5.99666e-11	0.0828838	0.214	0.164	1.30385e-06	2	ARL8A
ATF31	6.01505e-11	0.259061	0.602	0.585	1.30785e-06	2	ATF3
SEC24D	6.36532e-11	0.129366	0.243	0.194	1.38401e-06	2	SEC24D
2020-09-09	6.39642e-11	0.156433	0.528	0.478	1.39077e-06	2	2020-09-09
KDSR	6.42463e-11	0.111617	0.277	0.223	1.39691e-06	2	KDSR
OAS2	6.42997e-11	0.121842	0.163	0.119	1.39807e-06	2	OAS2
TNS4	6.7115e-11	0.0898354	0.114	0.076	1.45928e-06	2	TNS4
GRAMD1B	6.81178e-11	0.0714391	0.104	0.067	1.48108e-06	2	GRAMD1B
ZNF276	6.89973e-11	0.0897753	0.131	0.09	1.50021e-06	2	ZNF276
WDR60	7.18956e-11	0.135298	0.308	0.252	1.56323e-06	2	WDR60
KIAA2026	7.26603e-11	0.105302	0.214	0.165	1.57985e-06	2	KIAA2026
KATNBL1	7.32341e-11	0.171466	0.329	0.276	1.59233e-06	2	KATNBL1
GABARAPL1	7.41167e-11	0.0764475	0.229	0.175	1.61152e-06	2	GABARAPL1
C1RL	7.50661e-11	0.0584791	0.135	0.093	1.63216e-06	2	C1RL
NFIB	7.51022e-11	0.134369	0.26	0.208	1.63295e-06	2	NFIB
STX7	7.77492e-11	0.107445	0.359	0.302	1.6905e-06	2	STX7
NRP1	8.12554e-11	0.116076	0.154	0.111	1.76674e-06	2	NRP1
ZNF451	8.24312e-11	0.115275	0.276	0.224	1.7923e-06	2	ZNF451
GGA1	8.38544e-11	0.091456	0.302	0.246	1.82325e-06	2	GGA1
NADK	8.5914e-11	0.0967458	0.245	0.193	1.86803e-06	2	NADK
ADAM15	8.75987e-11	0.130574	0.398	0.345	1.90466e-06	2	ADAM15
TRIM8	8.80066e-11	0.130618	0.307	0.253	1.91353e-06	2	TRIM8
CLIC4	9.23448e-11	0.0600549	0.205	0.152	2.00785e-06	2	CLIC4
ABCA7	9.28171e-11	0.0850106	0.2	0.15	2.01812e-06	2	ABCA7
ETV6	9.65977e-11	0.0936771	0.244	0.191	2.10032e-06	2	ETV6
USP9X	9.6682e-11	0.129805	0.309	0.256	2.10216e-06	2	USP9X
ATP11A	9.92509e-11	0.124876	0.277	0.224	2.15801e-06	2	ATP11A
PPP1R14B	1.02816e-10	0.185239	0.479	0.447	2.23552e-06	2	PPP1R14B
TXNRD1	1.06516e-10	0.134191	0.36	0.298	2.31598e-06	2	TXNRD1
EPS15	1.08466e-10	0.0993159	0.227	0.177	2.35838e-06	2	EPS15
RP11-138A9.2	1.08943e-10	0.0927688	0.124	0.083	2.36875e-06	2	RP11-138A9.2
MGAT4A	1.12569e-10	0.0752205	0.086	0.053	2.44759e-06	2	MGAT4A
NECAP2	1.15675e-10	0.0909695	0.285	0.231	2.51512e-06	2	NECAP2
RRAGC	1.17609e-10	0.0618471	0.175	0.128	2.55716e-06	2	RRAGC
DOCK9	1.17849e-10	0.0734681	0.161	0.116	2.56239e-06	2	DOCK9
CENPT	1.23004e-10	0.0684879	0.145	0.103	2.67447e-06	2	CENPT
POLR2A	1.25901e-10	0.14145	0.297	0.247	2.73747e-06	2	POLR2A
GRB10	1.27792e-10	0.0875634	0.115	0.078	2.77858e-06	2	GRB10
KIAA0930	1.3082e-10	0.0675601	0.171	0.125	2.84441e-06	2	KIAA0930
GRINA	1.34938e-10	0.148535	0.439	0.396	2.93395e-06	2	GRINA
MAPK1	1.39997e-10	0.097254	0.295	0.24	3.04396e-06	2	MAPK1
CLK11	1.40566e-10	0.119501	0.53	0.477	3.05632e-06	2	CLK1
CTGF	1.477e-10	0.127145	0.276	0.218	3.21144e-06	2	CTGF
RSPH3	1.56308e-10	0.0927164	0.21	0.16	3.3986e-06	2	RSPH3
NT5E	1.56445e-10	0.174196	0.341	0.288	3.40158e-06	2	NT5E
KIAA0319L	1.57962e-10	0.119895	0.283	0.23	3.43457e-06	2	KIAA0319L
RRBP1	1.58466e-10	0.151074	0.721	0.693	3.44553e-06	2	RRBP1
VWA5A	1.58729e-10	0.0828818	0.176	0.13	3.45125e-06	2	VWA5A
PI31	1.62908e-10	0.152501	0.138	0.096	3.54212e-06	2	PI3
SLC15A4	1.7087e-10	0.0985393	0.164	0.12	3.71524e-06	2	SLC15A4
SLC37A3	1.75556e-10	0.0882094	0.19	0.143	3.81712e-06	2	SLC37A3
ADPGK	1.76764e-10	0.110031	0.267	0.215	3.84337e-06	2	ADPGK
MMP71	1.8744e-10	0.258693	0.702	0.697	4.0755e-06	2	MMP7
RBM47	1.92841e-10	0.136928	0.538	0.507	4.19293e-06	2	RBM47
PRKAA1	1.95571e-10	0.0983224	0.366	0.31	4.25231e-06	2	PRKAA1
GFOD1	1.96832e-10	0.0693496	0.07	0.042	4.27971e-06	2	GFOD1
FAM43A	2.07621e-10	0.0839224	0.138	0.098	4.51429e-06	2	FAM43A
ATL2	2.11164e-10	0.0888394	0.171	0.126	4.59133e-06	2	ATL2
PHIP	2.1293e-10	0.139605	0.414	0.363	4.62974e-06	2	PHIP
SH3BGRL21	2.15219e-10	0.0723982	0.232	0.179	4.6795e-06	2	SH3BGRL2
RP11-66N24.4	2.24484e-10	0.0846883	0.159	0.115	4.88096e-06	2	RP11-66N24.4
MTMR9	2.30115e-10	0.0725112	0.118	0.08	5.00339e-06	2	MTMR9
TRPC4AP	2.34941e-10	0.092129	0.213	0.164	5.10831e-06	2	TRPC4AP
KBTBD6	2.4197e-10	0.108883	0.089	0.057	5.26115e-06	2	KBTBD6
STK38L	2.43151e-10	0.148214	0.342	0.289	5.28684e-06	2	STK38L
CFB1	2.46985e-10	0.0739231	0.12	0.081	5.37019e-06	2	CFB
TRAPPC10	2.48374e-10	0.081279	0.169	0.124	5.4004e-06	2	TRAPPC10
ID11	2.4941e-10	0.140839	0.496	0.447	5.42293e-06	2	ID1
OTUD7B	2.52283e-10	0.0872781	0.218	0.167	5.4854e-06	2	OTUD7B
NFX1	2.6086e-10	0.0982232	0.175	0.131	5.67188e-06	2	NFX1
PIK3IP1	2.63347e-10	0.0512682	0.142	0.099	5.72596e-06	2	PIK3IP1
HOXB3	2.66257e-10	0.117283	0.145	0.104	5.78924e-06	2	HOXB3
CSAD	2.67027e-10	0.0937427	0.21	0.162	5.80598e-06	2	CSAD
SMOX	2.71294e-10	0.0664376	0.135	0.094	5.89874e-06	2	SMOX
CAPN11	2.78943e-10	0.113063	0.438	0.388	6.06505e-06	2	CAPN1
MOV10	2.8819e-10	0.0913115	0.149	0.107	6.26612e-06	2	MOV10
CDC42EP2	2.92614e-10	0.105907	0.215	0.167	6.36231e-06	2	CDC42EP2
MGAT3	2.98181e-10	0.0725119	0.122	0.083	6.48335e-06	2	MGAT3
YTHDF1	3.02039e-10	0.0899506	0.228	0.179	6.56723e-06	2	YTHDF1
SRSF11	3.05758e-10	0.159045	0.667	0.649	6.64809e-06	2	SRSF11
TMOD3	3.10946e-10	0.133221	0.424	0.375	6.76089e-06	2	TMOD3
FBXW7	3.12272e-10	0.07684	0.191	0.143	6.78973e-06	2	FBXW7
RGL3	3.19321e-10	0.063606	0.138	0.097	6.943e-06	2	RGL3
MEX3D	3.28057e-10	0.0728771	0.115	0.077	7.13294e-06	2	MEX3D
SEC16A	3.40498e-10	0.10612	0.302	0.25	7.40344e-06	2	SEC16A
EHD2	3.40708e-10	0.0896456	0.155	0.112	7.40802e-06	2	EHD2
FOXO1	3.43488e-10	0.0517616	0.141	0.099	7.46846e-06	2	FOXO1
KDM7A	3.47566e-10	0.0590045	0.141	0.1	7.55714e-06	2	KDM7A
DENND1B	3.51213e-10	0.117932	0.255	0.204	7.63643e-06	2	DENND1B
PLAT	3.56816e-10	0.393398	0.218	0.168	7.75825e-06	2	PLAT
DOT1L	3.61435e-10	0.0769147	0.126	0.087	7.85868e-06	2	DOT1L
SIAH1	3.72532e-10	0.0750493	0.162	0.118	8.09997e-06	2	SIAH1
AP5Z1	3.72825e-10	0.064065	0.124	0.085	8.10634e-06	2	AP5Z1
NFATC3	3.74009e-10	0.0992337	0.341	0.285	8.13208e-06	2	NFATC3
CMTM3	3.75589e-10	0.0772662	0.142	0.101	8.16642e-06	2	CMTM3
KLC1	3.78004e-10	0.109524	0.236	0.187	8.21894e-06	2	KLC1
EMP31	3.88225e-10	0.0857709	0.367	0.305	8.44117e-06	2	EMP3
IGSF3	3.99544e-10	0.0629895	0.106	0.07	8.68727e-06	2	IGSF3
PXDC1	4.05919e-10	0.0519328	0.156	0.113	8.8259e-06	2	PXDC1
SLC44A1	4.17901e-10	0.143417	0.506	0.468	9.08642e-06	2	SLC44A1
TTLL3	4.19111e-10	0.0575885	0.102	0.066	9.11274e-06	2	TTLL3
THBD	4.26561e-10	0.0957322	0.085	0.053	9.27471e-06	2	THBD
AVIL	4.44819e-10	0.0851693	0.099	0.064	9.67171e-06	2	AVIL
BRD1	4.46098e-10	0.054263	0.111	0.074	9.69951e-06	2	BRD1
KANSL1	4.49715e-10	0.125012	0.255	0.208	9.77815e-06	2	KANSL1
SNAP23	4.76567e-10	0.117464	0.324	0.275	1.0362e-05	2	SNAP23
FCHSD1	4.95858e-10	0.0557351	0.081	0.05	1.07814e-05	2	FCHSD1
PLEKHB2	5.27164e-10	0.111719	0.427	0.38	1.14621e-05	2	PLEKHB2
P4HA2	5.36646e-10	0.0956243	0.302	0.249	1.16683e-05	2	P4HA2
NBPF10	5.39502e-10	0.137388	0.289	0.238	1.17304e-05	2	NBPF10
C1RL-AS1	5.57806e-10	0.0801722	0.1	0.066	1.21284e-05	2	C1RL-AS1
PARP12	5.68747e-10	0.0700969	0.166	0.122	1.23663e-05	2	PARP12
PIK3C2B	5.75058e-10	0.0747037	0.151	0.108	1.25035e-05	2	PIK3C2B
UBXN7	5.82047e-10	0.0953884	0.246	0.196	1.26555e-05	2	UBXN7
PURB	5.90969e-10	0.111749	0.278	0.227	1.28494e-05	2	PURB
PLA2R1	5.93308e-10	0.107343	0.129	0.091	1.29003e-05	2	PLA2R1
HLA-DRA1	6.047e-10	0.0637415	0.394	0.331	1.3148e-05	2	HLA-DRA
TNFRSF10D	6.06819e-10	0.09202	0.142	0.102	1.31941e-05	2	TNFRSF10D
ABR	6.09289e-10	0.0993672	0.209	0.161	1.32478e-05	2	ABR
GTPBP1	6.24955e-10	0.0674639	0.17	0.125	1.35884e-05	2	GTPBP1
SETX	6.57054e-10	0.11121	0.279	0.227	1.42863e-05	2	SETX
RP11-349A22.5	6.73943e-10	0.140348	0.385	0.337	1.46535e-05	2	RP11-349A22.5
C4orf48	6.83525e-10	0.173226	0.635	0.604	1.48619e-05	2	C4orf48
MAP3K6	7.11732e-10	0.082096	0.13	0.091	1.54752e-05	2	MAP3K6
TNPO2	7.18527e-10	0.0915321	0.169	0.125	1.56229e-05	2	TNPO2
AGAP3	7.5133e-10	0.0803167	0.167	0.123	1.63362e-05	2	AGAP3
GADD45A	7.86108e-10	0.115128	0.317	0.268	1.70923e-05	2	GADD45A
C6orf106	7.89127e-10	0.068441	0.178	0.133	1.7158e-05	2	C6orf106
CSTB1	7.91845e-10	0.144117	0.898	0.916	1.72171e-05	2	CSTB
NPEPL1	7.95378e-10	0.0838156	0.151	0.11	1.72939e-05	2	NPEPL1
SLC17A9	8.02144e-10	0.0670325	0.16	0.118	1.7441e-05	2	SLC17A9
ATP9A	8.409e-10	0.0849754	0.245	0.196	1.82837e-05	2	ATP9A
ADCY6	8.58056e-10	0.0889913	0.129	0.09	1.86567e-05	2	ADCY6
ZBTB44	8.77103e-10	0.109436	0.352	0.3	1.90708e-05	2	ZBTB44
PHLDB1	8.92261e-10	0.101296	0.147	0.106	1.94004e-05	2	PHLDB1
RC3H2	9.01274e-10	0.0797368	0.198	0.152	1.95964e-05	2	RC3H2
PELI1	9.74478e-10	0.093438	0.254	0.203	2.11881e-05	2	PELI1
ZDHHC13	9.79452e-10	0.0506449	0.154	0.111	2.12962e-05	2	ZDHHC13
KIAA1199	9.82112e-10	0.110626	0.15	0.109	2.13541e-05	2	KIAA1199
DYNC1H1	9.87399e-10	0.121438	0.42	0.367	2.1469e-05	2	DYNC1H1
DNAJB14	1.02673e-09	0.132656	0.325	0.274	2.23243e-05	2	DNAJB14
SH3RF1	1.03221e-09	0.10933	0.327	0.277	2.24433e-05	2	SH3RF1
LUC7L3	1.03386e-09	0.147564	0.669	0.641	2.24793e-05	2	LUC7L3
GNA15	1.04374e-09	0.0933578	0.139	0.1	2.26941e-05	2	GNA15
ATF6B	1.04638e-09	0.114143	0.334	0.282	2.27515e-05	2	ATF6B
PDP1	1.04753e-09	0.0701148	0.164	0.121	2.27764e-05	2	PDP1
VPS13D	1.07142e-09	0.0709452	0.134	0.095	2.3296e-05	2	VPS13D
SPRY4	1.08304e-09	0.103156	0.151	0.11	2.35486e-05	2	SPRY4
HSF4	1.0859e-09	0.0554177	0.076	0.047	2.36108e-05	2	HSF4
MMP281	1.13155e-09	0.0814888	0.171	0.126	2.46032e-05	2	MMP28
NCOR2	1.13172e-09	0.141983	0.347	0.295	2.46071e-05	2	NCOR2
AVL9	1.14639e-09	0.100321	0.225	0.179	2.4926e-05	2	AVL9
CDK12	1.1589e-09	0.151933	0.382	0.335	2.51979e-05	2	CDK12
ZDHHC21	1.17959e-09	0.0893259	0.125	0.087	2.56479e-05	2	ZDHHC21
LINC000351	1.18575e-09	0.0666364	0.293	0.234	2.57818e-05	2	LINC00035
TSC22D11	1.22458e-09	0.150275	0.628	0.617	2.6626e-05	2	TSC22D1
SYMPK	1.23682e-09	0.101409	0.245	0.197	2.68922e-05	2	SYMPK
IGF2BP3	1.24004e-09	0.102111	0.19	0.146	2.69622e-05	2	IGF2BP3
PATL1	1.28035e-09	0.0662123	0.155	0.114	2.78388e-05	2	PATL1
FAM73B	1.31154e-09	0.0624929	0.101	0.067	2.85168e-05	2	FAM73B
HECA	1.31391e-09	0.0578814	0.165	0.121	2.85684e-05	2	HECA
TMC8	1.3342e-09	0.0721594	0.074	0.045	2.90094e-05	2	TMC8
PLOD3	1.33952e-09	0.131515	0.372	0.326	2.91252e-05	2	PLOD3
GJC2	1.33969e-09	0.0567123	0.061	0.035	2.91289e-05	2	GJC2
TNFRSF1A	1.35129e-09	0.150693	0.46	0.416	2.9381e-05	2	TNFRSF1A
MFGE81	1.35778e-09	0.0920562	0.232	0.184	2.95223e-05	2	MFGE8
SIPA1L2	1.38529e-09	0.0934904	0.169	0.127	3.01203e-05	2	SIPA1L2
FZD5	1.41344e-09	0.0636849	0.21	0.162	3.07324e-05	2	FZD5
LMTK2	1.42018e-09	0.0682865	0.131	0.093	3.08789e-05	2	LMTK2
RNPC3	1.42077e-09	0.082039	0.178	0.133	3.08918e-05	2	RNPC3
ABLIM3	1.42434e-09	0.0783256	0.138	0.1	3.09695e-05	2	ABLIM3
ENTPD4	1.4339e-09	0.0991813	0.158	0.117	3.11772e-05	2	ENTPD4
LATS2	1.46648e-09	0.052989	0.138	0.099	3.18858e-05	2	LATS2
GIPC1	1.47107e-09	0.129743	0.439	0.394	3.19854e-05	2	GIPC1
PJA2	1.53408e-09	0.0870838	0.326	0.272	3.33555e-05	2	PJA2
BTBD7	1.63316e-09	0.119619	0.27	0.22	3.55099e-05	2	BTBD7
ZNF609	1.63376e-09	0.0699711	0.16	0.118	3.55228e-05	2	ZNF609
RPN1	1.65686e-09	0.144814	0.533	0.502	3.6025e-05	2	RPN1
MARK2	1.67841e-09	0.0816145	0.233	0.183	3.64936e-05	2	MARK2
AFF1	1.69957e-09	0.0612241	0.172	0.127	3.69538e-05	2	AFF1
CDR2	1.7378e-09	0.0815349	0.166	0.123	3.77849e-05	2	CDR2
CTSD	1.75786e-09	0.173407	0.774	0.781	3.82212e-05	2	CTSD
ZNF320	1.78821e-09	0.0529821	0.092	0.06	3.8881e-05	2	ZNF320
SOCS3	1.79974e-09	0.0845086	0.25	0.202	3.91316e-05	2	SOCS3
ITCH	1.80778e-09	0.0767002	0.164	0.122	3.93065e-05	2	ITCH
RELA	1.82061e-09	0.0605639	0.262	0.212	3.95856e-05	2	RELA
HOOK2	1.83088e-09	0.175252	0.557	0.532	3.98089e-05	2	HOOK2
MAP1LC3B	1.83102e-09	0.127191	0.541	0.507	3.98118e-05	2	MAP1LC3B
TPP1	1.8566e-09	0.116111	0.357	0.307	4.0368e-05	2	TPP1
CDV3	1.866e-09	0.11846	0.386	0.335	4.05725e-05	2	CDV3
FAM127A	1.88328e-09	0.0775945	0.248	0.198	4.09481e-05	2	FAM127A
PCGF3	1.91678e-09	0.0727965	0.215	0.167	4.16766e-05	2	PCGF3
AP1G2	1.97579e-09	0.129276	0.245	0.198	4.29596e-05	2	AP1G2
AGPAT3	2.02296e-09	0.0774752	0.19	0.146	4.39853e-05	2	AGPAT3
DCP1A	2.04522e-09	0.0715848	0.211	0.165	4.44693e-05	2	DCP1A
PIK3CA	2.06596e-09	0.0592968	0.181	0.137	4.49202e-05	2	PIK3CA
ZNF185	2.1007e-09	0.0638575	0.118	0.081	4.56754e-05	2	ZNF185
THADA	2.10863e-09	0.0673403	0.13	0.092	4.58479e-05	2	THADA
EXOC7	2.14308e-09	0.143987	0.313	0.266	4.65969e-05	2	EXOC7
SAMD1	2.1515e-09	0.061939	0.141	0.101	4.67801e-05	2	SAMD1
TACC1	2.18378e-09	0.0955385	0.198	0.153	4.7482e-05	2	TACC1
ZNRF1	2.1919e-09	0.0615919	0.144	0.104	4.76585e-05	2	ZNRF1
CTSE1	2.22539e-09	0.15541	0.446	0.389	4.83866e-05	2	CTSE
RN7SL1	2.23148e-09	0.115507	0.166	0.124	4.85192e-05	2	RN7SL1
SDC3	2.26843e-09	0.0594262	0.11	0.075	4.93224e-05	2	SDC3
TMEM245	2.2986e-09	0.136462	0.381	0.337	4.99786e-05	2	TMEM245
RALGAPA1	2.30058e-09	0.084187	0.239	0.19	5.00214e-05	2	RALGAPA1
RASEF1	2.36499e-09	0.130036	0.34	0.29	5.14219e-05	2	RASEF
TRIM66	2.40676e-09	0.0525716	0.083	0.053	5.23302e-05	2	TRIM66
FAM219A	2.4962e-09	0.0539225	0.069	0.042	5.42749e-05	2	FAM219A
ACOT11	2.51175e-09	0.0765326	0.147	0.108	5.4613e-05	2	ACOT11
PTBP2	2.51474e-09	0.0773887	0.083	0.052	5.4678e-05	2	PTBP2
FMR1	2.52183e-09	0.0576733	0.188	0.142	5.48322e-05	2	FMR1
UBE2B1	2.55894e-09	0.0973199	0.651	0.656	5.56391e-05	2	UBE2B
PFKP	2.58517e-09	0.108217	0.325	0.273	5.62093e-05	2	PFKP
TMCC1	2.63052e-09	0.0913405	0.191	0.145	5.71955e-05	2	TMCC1
KLF3	2.63676e-09	0.123087	0.442	0.391	5.7331e-05	2	KLF3
POFUT2	2.7871e-09	0.0626397	0.159	0.118	6.06e-05	2	POFUT2
STX3	2.86267e-09	0.0985133	0.276	0.226	6.22431e-05	2	STX3
FUT6	2.90559e-09	0.063083	0.082	0.052	6.31762e-05	2	FUT6
SNX14	2.92074e-09	0.0872165	0.227	0.18	6.35056e-05	2	SNX14
EPHB4	2.9221e-09	0.0742715	0.162	0.12	6.35352e-05	2	EPHB4
AC007246.3	2.94837e-09	0.0697124	0.155	0.114	6.41065e-05	2	AC007246.3
TMEM173	2.98806e-09	0.102397	0.287	0.238	6.49694e-05	2	TMEM173
PCMTD2	2.99961e-09	0.0801894	0.195	0.15	6.52206e-05	2	PCMTD2
GPRC5B	3.02566e-09	0.0637581	0.094	0.062	6.57869e-05	2	GPRC5B
PTGDS	3.03432e-09	0.148523	0.12	0.083	6.59752e-05	2	PTGDS
RTP41	3.15028e-09	0.068023	0.141	0.102	6.84966e-05	2	RTP4
SYNJ2	3.16256e-09	0.11287	0.209	0.165	6.87635e-05	2	SYNJ2
SLC44A2	3.20237e-09	0.0956885	0.246	0.198	6.96292e-05	2	SLC44A2
SLC37A1	3.22786e-09	0.104315	0.216	0.171	7.01834e-05	2	SLC37A1
PTPN3	3.29909e-09	0.0974727	0.187	0.144	7.17322e-05	2	PTPN3
HIST2H2BE1	3.31338e-09	0.107314	0.237	0.187	7.20429e-05	2	HIST2H2BE
MARVELD3	3.46241e-09	0.0902691	0.198	0.153	7.52833e-05	2	MARVELD3
SLC7A1	3.48094e-09	0.115513	0.263	0.215	7.5686e-05	2	SLC7A1
TCF7	3.75619e-09	0.110756	0.195	0.151	8.16707e-05	2	TCF7
HLA-DRB11	3.77919e-09	0.0606415	0.4	0.34	8.21709e-05	2	HLA-DRB1
SLC9A3R2	4.05082e-09	0.121123	0.337	0.287	8.8077e-05	2	SLC9A3R2
LYPD6B	4.09717e-09	0.106915	0.116	0.081	8.90848e-05	2	LYPD6B
KRT15	4.17504e-09	0.0751705	0.134	0.096	9.07778e-05	2	KRT15
FARP2	4.20513e-09	0.0891754	0.26	0.212	9.14322e-05	2	FARP2
UBR2	4.21219e-09	0.0997425	0.192	0.15	9.15857e-05	2	UBR2
G3BP1	4.25785e-09	0.130654	0.493	0.452	9.25784e-05	2	G3BP1
SLC14A11	4.27855e-09	0.0907765	0.073	0.045	9.30285e-05	2	SLC14A1
DUSP18	4.39878e-09	0.0646618	0.165	0.124	9.56426e-05	2	DUSP18
FSCN1	4.40407e-09	0.0783189	0.255	0.206	9.57576e-05	2	FSCN1
RP11-350J20.121	4.43967e-09	0.104637	0.289	0.235	9.65318e-05	2	RP11-350J20.12
NBPF9	4.49105e-09	0.0924489	0.094	0.063	9.7649e-05	2	NBPF9
GPR125	4.5702e-09	0.0825611	0.172	0.13	9.93699e-05	2	GPR125
CLTC	4.60814e-09	0.134288	0.54	0.501	0.000100195	2	CLTC
RNF44	4.75755e-09	0.101125	0.233	0.186	0.000103443	2	RNF44
NCKAP1	4.76676e-09	0.107144	0.507	0.458	0.000103644	2	NCKAP1
SFTA21	4.78994e-09	0.0740782	0.5	0.427	0.000104148	2	SFTA2
EIF3J-AS1	4.79649e-09	0.0975842	0.22	0.172	0.00010429	2	EIF3J-AS1
SMPD1	4.87578e-09	0.0764462	0.163	0.122	0.000106014	2	SMPD1
SGSM2	4.96713e-09	0.0634695	0.098	0.066	0.000108	2	SGSM2
ZNF335	4.97373e-09	0.05376	0.12	0.084	0.000108144	2	ZNF335
MAN2B2	5.12589e-09	0.0602448	0.152	0.112	0.000111452	2	MAN2B2
RDH5	5.40541e-09	0.0512075	0.094	0.063	0.00011753	2	RDH5
RAI1	6.06681e-09	0.0543091	0.122	0.086	0.000131911	2	RAI1
USP4	6.24724e-09	0.058623	0.136	0.099	0.000135834	2	USP4
SSBP3	6.35496e-09	0.0634491	0.216	0.168	0.000138176	2	SSBP3
SERPINB8	6.47478e-09	0.0501221	0.075	0.047	0.000140781	2	SERPINB8
CCDC12	6.4974e-09	0.115919	0.4	0.355	0.000141273	2	CCDC12
EXOC1	6.58289e-09	0.117701	0.256	0.209	0.000143132	2	EXOC1
IFRD11	6.80026e-09	0.191063	0.498	0.461	0.000147858	2	IFRD1
STAT1	6.94946e-09	0.161848	0.403	0.359	0.000151102	2	STAT1
HDAC6	7.29143e-09	0.0757705	0.128	0.092	0.000158537	2	HDAC6
COG7	7.40827e-09	0.0617566	0.148	0.109	0.000161078	2	COG7
SNRNP200	7.43628e-09	0.110132	0.355	0.308	0.000161687	2	SNRNP200
MOGS	7.53213e-09	0.0808539	0.173	0.132	0.000163771	2	MOGS
SDC1	8.09253e-09	0.140042	0.506	0.472	0.000175956	2	SDC1
TMED7	8.1261e-09	0.107196	0.397	0.35	0.000176686	2	TMED7
RAF1	8.27393e-09	0.0825541	0.257	0.211	0.0001799	2	RAF1
LINC00672	8.27527e-09	0.0560815	0.083	0.054	0.000179929	2	LINC00672
PHKA2	8.50204e-09	0.0595069	0.112	0.078	0.00018486	2	PHKA2
RAB9A	8.54653e-09	0.0821011	0.252	0.206	0.000185827	2	RAB9A
KIAA2013	8.5595e-09	0.073729	0.279	0.231	0.000186109	2	KIAA2013
PAFAH1B2	8.96608e-09	0.114004	0.435	0.394	0.00019495	2	PAFAH1B2
ORAI2	9.00821e-09	0.0910595	0.16	0.12	0.000195865	2	ORAI2
MADD	9.20966e-09	0.0541717	0.142	0.103	0.000200246	2	MADD
KLHL241	9.22278e-09	0.0846512	0.251	0.202	0.000200531	2	KLHL24
LCOR	9.30127e-09	0.117021	0.322	0.277	0.000202238	2	LCOR
TMEM2	9.3451e-09	0.106671	0.273	0.224	0.000203191	2	TMEM2
PAG1	9.35767e-09	0.0673339	0.134	0.097	0.000203464	2	PAG1
LAMC1	9.40862e-09	0.109234	0.301	0.253	0.000204572	2	LAMC1
RFFL	9.42363e-09	0.0749576	0.151	0.112	0.000204898	2	RFFL
EPS8L31	9.52333e-09	0.0954667	0.284	0.235	0.000207066	2	EPS8L3
CHD21	9.58605e-09	0.127331	0.45	0.406	0.000208429	2	CHD2
TTPAL	9.59578e-09	0.0794274	0.128	0.092	0.000208641	2	TTPAL
HRH1	9.64167e-09	0.0930764	0.165	0.125	0.000209639	2	HRH1
TRPS1	9.8618e-09	0.058092	0.115	0.08	0.000214425	2	TRPS1
SREBF1	9.87961e-09	0.0707646	0.144	0.106	0.000214812	2	SREBF1
KIAA1468	1.00752e-08	0.0557579	0.081	0.052	0.000219065	2	KIAA1468
TSC22D4	1.01141e-08	0.114233	0.302	0.256	0.00021991	2	TSC22D4
TRAM1	1.01812e-08	0.182998	0.66	0.644	0.00022137	2	TRAM1
ANO6	1.04443e-08	0.0889222	0.219	0.174	0.000227091	2	ANO6
AIM1	1.04754e-08	0.106949	0.147	0.109	0.000227767	2	AIM1
FOXP1	1.05043e-08	0.123232	0.481	0.443	0.000228395	2	FOXP1
CEBPB1	1.09421e-08	0.215777	0.524	0.504	0.000237913	2	CEBPB
STIM1	1.13697e-08	0.0778918	0.131	0.095	0.000247212	2	STIM1
TEP1	1.14793e-08	0.0655686	0.107	0.074	0.000249595	2	TEP1
GGT7	1.1495e-08	0.0665263	0.105	0.072	0.000249937	2	GGT7
RFNG	1.15065e-08	0.0637391	0.119	0.085	0.000250186	2	RFNG
KCTD5	1.19514e-08	0.0995477	0.2	0.158	0.00025986	2	KCTD5
ARHGEF7	1.19518e-08	0.0824537	0.169	0.128	0.000259867	2	ARHGEF7
FUT21	1.21901e-08	0.0809442	0.25	0.202	0.00026505	2	FUT2
MORF4L21	1.24566e-08	0.116274	0.698	0.691	0.000270845	2	MORF4L2
DNAJC16	1.2676e-08	0.0767795	0.151	0.113	0.000275613	2	DNAJC16
LACTB	1.27827e-08	0.0684318	0.172	0.131	0.000277933	2	LACTB
MYOM1	1.2835e-08	0.0524735	0.075	0.047	0.000279072	2	MYOM1
FHL2	1.32384e-08	0.158259	0.524	0.492	0.000287842	2	FHL2
DHCR24	1.34306e-08	0.112837	0.273	0.229	0.000292022	2	DHCR24
GNA13	1.34517e-08	0.0697122	0.158	0.118	0.000292481	2	GNA13
DPP9	1.36095e-08	0.0798969	0.194	0.152	0.000295912	2	DPP9
TMEM1591	1.36464e-08	0.0893007	0.242	0.196	0.000296713	2	TMEM159
KTN1	1.36846e-08	0.127536	0.715	0.699	0.000297545	2	KTN1
ARID2	1.38022e-08	0.0810069	0.172	0.131	0.000300102	2	ARID2
NAPB	1.39136e-08	0.0556073	0.079	0.051	0.000302524	2	NAPB
SMURF2	1.39898e-08	0.0887614	0.203	0.16	0.00030418	2	SMURF2
NR1D2	1.41067e-08	0.0543699	0.182	0.139	0.000306722	2	NR1D2
FADS3	1.41351e-08	0.0555704	0.137	0.1	0.00030734	2	FADS3
NUP160	1.41432e-08	0.100506	0.174	0.135	0.000307516	2	NUP160
COLGALT1	1.45019e-08	0.122966	0.239	0.197	0.000315315	2	COLGALT1
MEPCE	1.45599e-08	0.0551868	0.175	0.134	0.000316576	2	MEPCE
DGKD	1.47018e-08	0.0643746	0.126	0.092	0.000319661	2	DGKD
MX1	1.49959e-08	0.175594	0.271	0.226	0.000326056	2	MX1
VEZF1	1.52762e-08	0.105421	0.291	0.243	0.00033215	2	VEZF1
WASF2	1.53845e-08	0.0971759	0.551	0.527	0.000334505	2	WASF2
PEX26	1.62817e-08	0.100777	0.196	0.155	0.000354013	2	PEX26
ARL6IP5	1.63819e-08	0.124467	0.548	0.524	0.000356192	2	ARL6IP5
TMEM184B	1.65274e-08	0.0938141	0.222	0.179	0.000359356	2	TMEM184B
NR4A11	1.65509e-08	0.175726	0.464	0.427	0.000359867	2	NR4A1
WAC1	1.82287e-08	0.108636	0.388	0.341	0.000396348	2	WAC
RARRES31	1.83408e-08	0.157569	0.466	0.417	0.000398785	2	RARRES3
TMEM168	1.83766e-08	0.0608956	0.185	0.142	0.000399563	2	TMEM168
PPP1R3B	1.83975e-08	0.087252	0.14	0.104	0.000400017	2	PPP1R3B
DMTF1	1.88264e-08	0.0790499	0.144	0.106	0.000409342	2	DMTF1
PHC2	1.89499e-08	0.107459	0.259	0.215	0.000412027	2	PHC2
RASSF8	1.90249e-08	0.0502516	0.063	0.038	0.000413659	2	RASSF8
USP25	2.01719e-08	0.0535717	0.12	0.086	0.000438598	2	USP25
ZNF440	2.0201e-08	0.0677236	0.1	0.068	0.000439229	2	ZNF440
INSIG2	2.02358e-08	0.104833	0.343	0.297	0.000439987	2	INSIG2
PAQR81	2.05448e-08	0.0617883	0.168	0.128	0.000446706	2	PAQR8
ENTPD6	2.13273e-08	0.122371	0.297	0.253	0.00046372	2	ENTPD6
MCU	2.21346e-08	0.0918151	0.246	0.201	0.000481273	2	MCU
SLC16A4	2.22766e-08	0.104105	0.194	0.154	0.000484361	2	SLC16A4
TMEM66	2.23091e-08	0.0973019	0.615	0.591	0.000485067	2	TMEM66
PISD	2.27536e-08	0.0607438	0.143	0.106	0.000494732	2	PISD
ARHGEF35	2.40625e-08	0.100072	0.245	0.199	0.000523192	2	ARHGEF35
GALC	2.41236e-08	0.0675105	0.166	0.125	0.00052452	2	GALC
SOD2	2.41761e-08	0.236218	0.487	0.468	0.000525661	2	SOD2
CXorf23	2.52137e-08	0.0585463	0.103	0.071	0.000548221	2	CXorf23
KLHL3	2.55154e-08	0.0501468	0.088	0.058	0.000554782	2	KLHL3
RAB3GAP1	2.56252e-08	0.105593	0.265	0.22	0.000557169	2	RAB3GAP1
EPCAM	2.63451e-08	0.20534	0.809	0.817	0.000572822	2	EPCAM
CYR611	2.64701e-08	0.122136	0.303	0.255	0.000575539	2	CYR61
RASA1	2.71559e-08	0.127926	0.259	0.215	0.000590451	2	RASA1
GPBP1L1	2.73099e-08	0.118304	0.317	0.272	0.000593798	2	GPBP1L1
EXT1	2.75248e-08	0.110916	0.236	0.193	0.000598472	2	EXT1
PRDM21	2.80572e-08	0.05985	0.21	0.164	0.000610048	2	PRDM2
LSS	2.83772e-08	0.0667244	0.109	0.077	0.000617006	2	LSS
USP32	2.85379e-08	0.0780616	0.125	0.091	0.0006205	2	USP32
RBM25	2.88995e-08	0.155358	0.579	0.548	0.000628362	2	RBM25
FBXO34	2.91135e-08	0.0619415	0.173	0.132	0.000633014	2	FBXO34
HUWE1	3.03754e-08	0.0953143	0.294	0.245	0.000660451	2	HUWE1
HSPH11	3.06915e-08	0.194923	0.673	0.658	0.000667326	2	HSPH1
AGPAT9	3.15855e-08	0.098004	0.162	0.123	0.000686764	2	AGPAT9
NDEL1	3.18749e-08	0.0753647	0.16	0.121	0.000693055	2	NDEL1
RPS6KA4	3.19875e-08	0.088229	0.176	0.136	0.000695505	2	RPS6KA4
DYNC2H1	3.23917e-08	0.105498	0.146	0.108	0.000704292	2	DYNC2H1
VHL	3.27535e-08	0.0864279	0.18	0.14	0.00071216	2	VHL
COTL11	3.30467e-08	0.0811912	0.468	0.408	0.000718535	2	COTL1
TNRC6B	3.34075e-08	0.115187	0.475	0.436	0.00072638	2	TNRC6B
TNFAIP1	3.37417e-08	0.0650019	0.168	0.129	0.000733646	2	TNFAIP1
NFKBIA1	3.39453e-08	0.226275	0.529	0.498	0.000738072	2	NFKBIA
HEXDC	3.41494e-08	0.0751325	0.137	0.102	0.000742509	2	HEXDC
GBA2	3.42485e-08	0.0595829	0.137	0.1	0.000744666	2	GBA2
ATG4B	3.46797e-08	0.147434	0.327	0.284	0.000754041	2	ATG4B
CAPG1	3.64031e-08	0.0663873	0.532	0.467	0.000791513	2	CAPG
BACE21	3.69735e-08	0.126244	0.576	0.551	0.000803914	2	BACE2
FAM91A1	3.69979e-08	0.11196	0.353	0.304	0.000804446	2	FAM91A1
ZNF91	3.69997e-08	0.066205	0.16	0.12	0.000804484	2	ZNF91
TSPAN81	3.84623e-08	0.10518	0.745	0.726	0.000836287	2	TSPAN8
SAV11	3.88377e-08	0.0890808	0.278	0.232	0.000844448	2	SAV1
CMPK2	3.91486e-08	0.129858	0.093	0.063	0.000851209	2	CMPK2
ATF41	3.92738e-08	0.10615	0.737	0.73	0.00085393	2	ATF4
ARIH1	3.93684e-08	0.0809621	0.236	0.191	0.000855988	2	ARIH1
RP11-37B2.1	4.02798e-08	0.0582194	0.082	0.054	0.000875803	2	RP11-37B2.1
PLEKHG3	4.17363e-08	0.0895216	0.138	0.101	0.000907473	2	PLEKHG3
DCBLD1	4.24041e-08	0.0970876	0.154	0.118	0.000921993	2	DCBLD1
RBM23	4.26066e-08	0.0952895	0.27	0.228	0.000926396	2	RBM23
ACOX1	4.41479e-08	0.102929	0.232	0.188	0.000959908	2	ACOX1
TRIM22	4.44643e-08	0.0774222	0.134	0.098	0.000966787	2	TRIM22
SCAMP1	4.48345e-08	0.0969986	0.292	0.247	0.000974836	2	SCAMP1
TMEM181	4.49767e-08	0.126545	0.399	0.358	0.000977929	2	TMEM181
ALCAM	4.53526e-08	0.143724	0.365	0.329	0.000986102	2	ALCAM
EFCAB4A1	4.63574e-08	0.112676	0.357	0.311	0.00100795	2	EFCAB4A
MPRIP-AS1	4.7288e-08	0.0649314	0.053	0.031	0.00102818	2	MPRIP-AS1
ZNF12	4.85645e-08	0.0604403	0.15	0.114	0.00105594	2	ZNF12
SRGAP2	4.86964e-08	0.0566724	0.163	0.124	0.00105881	2	SRGAP2
RHOA1	5.03139e-08	0.107845	0.661	0.661	0.00109398	2	RHOA
DSG3	5.06019e-08	0.103528	0.089	0.061	0.00110024	2	DSG3
MAP1LC3A	5.11914e-08	0.0920836	0.29	0.244	0.00111306	2	MAP1LC3A
SPG11	5.16497e-08	0.0866426	0.223	0.181	0.00112302	2	SPG11
PBX2	5.25742e-08	0.0623794	0.146	0.109	0.00114312	2	PBX2
BCO2	5.67936e-08	0.0723092	0.081	0.053	0.00123486	2	BCO2
PRKAR2A	5.73888e-08	0.0937799	0.27	0.226	0.0012478	2	PRKAR2A
COG3	5.81091e-08	0.0783506	0.132	0.097	0.00126347	2	COG3
CAPZA1	5.86629e-08	0.116432	0.545	0.512	0.00127551	2	CAPZA1
TNKS2	5.88052e-08	0.108259	0.265	0.22	0.0012786	2	TNKS2
ARFGAP2	5.8894e-08	0.0960026	0.261	0.216	0.00128053	2	ARFGAP2
RALGDS1	5.89889e-08	0.0705888	0.222	0.179	0.0012826	2	RALGDS
PDXK	6.11974e-08	0.133015	0.442	0.402	0.00133061	2	PDXK
MIB2	6.32396e-08	0.0767264	0.19	0.151	0.00137502	2	MIB2
WDR59	6.36381e-08	0.0790475	0.159	0.122	0.00138368	2	WDR59
RRAS2	6.40846e-08	0.0722225	0.165	0.126	0.00139339	2	RRAS2
NXF1	6.79996e-08	0.0766421	0.238	0.194	0.00147851	2	NXF1
JUNB1	7.26921e-08	0.138901	0.681	0.67	0.00158054	2	JUNB
RP11-629O1.2	7.3255e-08	0.0536248	0.057	0.035	0.00159278	2	RP11-629O1.2
MIR22HG1	7.41887e-08	0.0658588	0.224	0.18	0.00161309	2	MIR22HG
FAM219B	7.46182e-08	0.0675003	0.169	0.13	0.00162242	2	FAM219B
LYNX11	7.53255e-08	0.0822355	0.093	0.064	0.0016378	2	LYNX1
EMB	7.61273e-08	0.108914	0.19	0.15	0.00165524	2	EMB
PTRF1	7.6961e-08	0.0619277	0.177	0.137	0.00167336	2	PTRF
DLG5	8.06124e-08	0.0848946	0.197	0.156	0.00175276	2	DLG5
RP11-343N15.5	8.26757e-08	0.0601819	0.143	0.107	0.00179762	2	RP11-343N15.5
LAMP1	8.29871e-08	0.113358	0.563	0.545	0.00180439	2	LAMP1
MORC3	8.41372e-08	0.0511922	0.148	0.111	0.0018294	2	MORC3
KDM3A	8.4446e-08	0.0652087	0.177	0.137	0.00183611	2	KDM3A
KHNYN	8.57253e-08	0.0633026	0.155	0.118	0.00186393	2	KHNYN
RALGAPA2	8.63127e-08	0.0829865	0.273	0.226	0.0018767	2	RALGAPA2
MAP2K7	8.65488e-08	0.0760383	0.235	0.191	0.00188183	2	MAP2K7
STRN4	8.68727e-08	0.0801214	0.177	0.138	0.00188887	2	STRN4
KLF10	9.09724e-08	0.180858	0.297	0.258	0.00197801	2	KLF10
UNKL	9.28128e-08	0.0690159	0.123	0.09	0.00201803	2	UNKL
MAN2A1	9.32852e-08	0.0828448	0.24	0.197	0.0020283	2	MAN2A1
MSMO1	9.34599e-08	0.219562	0.327	0.29	0.0020321	2	MSMO1
BCL2L11	9.63741e-08	0.0567818	0.155	0.117	0.00209546	2	BCL2L11
HECTD4	9.9542e-08	0.0590808	0.126	0.093	0.00216434	2	HECTD4
DEFB11	1.01313e-07	0.103775	0.192	0.151	0.00220284	2	DEFB1
CLASP1	1.04342e-07	0.0731223	0.129	0.096	0.00226871	2	CLASP1
GTF2H2	1.06279e-07	0.0883757	0.179	0.141	0.00231081	2	GTF2H2
RETSAT	1.07246e-07	0.0927606	0.242	0.2	0.00233185	2	RETSAT
ELK3	1.13161e-07	0.15003	0.189	0.151	0.00246046	2	ELK3
PIAS1	1.16518e-07	0.074325	0.222	0.179	0.00253346	2	PIAS1
OTUD4	1.18954e-07	0.0656081	0.198	0.157	0.00258642	2	OTUD4
MVP	1.22174e-07	0.127936	0.546	0.522	0.00265643	2	MVP
ABCD3	1.22594e-07	0.0811378	0.237	0.194	0.00266557	2	ABCD3
PAN3	1.23066e-07	0.0519362	0.174	0.135	0.00267581	2	PAN3
NAA25	1.24016e-07	0.116214	0.207	0.168	0.00269648	2	NAA25
VPS8	1.24368e-07	0.0664795	0.14	0.105	0.00270413	2	VPS8
FAM134B1	1.24955e-07	0.0584327	0.155	0.118	0.00271689	2	FAM134B
SNRNP70	1.34558e-07	0.140805	0.497	0.466	0.00292569	2	SNRNP70
ERICH1	1.37448e-07	0.12451	0.3	0.257	0.00298854	2	ERICH1
SLC7A7	1.38676e-07	0.0625356	0.12	0.088	0.00301523	2	SLC7A7
GNAQ	1.39545e-07	0.122573	0.433	0.397	0.00303412	2	GNAQ
HIC2	1.40587e-07	0.053343	0.104	0.073	0.00305679	2	HIC2
ADD3	1.42083e-07	0.132523	0.49	0.457	0.00308932	2	ADD3
PHC3	1.4225e-07	0.10136	0.223	0.183	0.00309294	2	PHC3
LINC00704	1.42282e-07	0.0593276	0.094	0.065	0.00309363	2	LINC00704
PHLDB2	1.46037e-07	0.0715885	0.074	0.049	0.00317528	2	PHLDB2
SREK1	1.47053e-07	0.122935	0.463	0.426	0.00319738	2	SREK1
HSH2D	1.49712e-07	0.0515488	0.11	0.078	0.00325518	2	HSH2D
UVSSA	1.52607e-07	0.0646735	0.125	0.092	0.00331813	2	UVSSA
SKAP2	1.55265e-07	0.116237	0.412	0.37	0.00337592	2	SKAP2
VPS4B	1.57105e-07	0.107514	0.322	0.278	0.00341594	2	VPS4B
SREBF2	1.58614e-07	0.0855218	0.243	0.203	0.00344874	2	SREBF2
TMED4	1.58704e-07	0.0824523	0.452	0.416	0.00345069	2	TMED4
LTB	1.61662e-07	0.294262	0.15	0.116	0.00351501	2	LTB
BCR	1.62312e-07	0.082629	0.229	0.188	0.00352914	2	BCR
NRP2	1.63322e-07	0.127198	0.247	0.208	0.0035511	2	NRP2
HERPUD11	1.66709e-07	0.144064	0.521	0.491	0.00362476	2	HERPUD1
KMT2D	1.69411e-07	0.0650715	0.121	0.088	0.0036835	2	KMT2D
C16orf62	1.69749e-07	0.0708997	0.122	0.09	0.00369084	2	C16orf62
PLAC81	1.69772e-07	0.188354	0.407	0.371	0.00369134	2	PLAC8
IGF2R	1.69902e-07	0.0927349	0.23	0.19	0.00369419	2	IGF2R
WWC2	1.71176e-07	0.0525047	0.138	0.104	0.00372189	2	WWC2
ABLIM1	1.71317e-07	0.100919	0.338	0.295	0.00372494	2	ABLIM1
TAB2	1.71996e-07	0.0592706	0.204	0.163	0.00373971	2	TAB2
TM7SF2	1.72195e-07	0.0789043	0.16	0.123	0.00374405	2	TM7SF2
PHGR11	1.74978e-07	0.194135	0.158	0.121	0.00380454	2	PHGR1
TAF13	1.78259e-07	0.0680654	0.173	0.134	0.00387588	2	TAF13
E4F1	1.78325e-07	0.0603324	0.131	0.097	0.00387733	2	E4F1
B3GNT2	1.8077e-07	0.0678927	0.206	0.165	0.00393049	2	B3GNT2
PTPLB	1.81304e-07	0.0859083	0.243	0.201	0.0039421	2	PTPLB
TPRG1L	1.84157e-07	0.0684131	0.201	0.162	0.00400413	2	TPRG1L
RUFY3	1.84425e-07	0.0911028	0.182	0.145	0.00400995	2	RUFY3
BNIP2	1.84986e-07	0.0915925	0.261	0.217	0.00402215	2	BNIP2
SLC2A10	1.86075e-07	0.0723879	0.134	0.1	0.00404583	2	SLC2A10
MON2	1.87766e-07	0.0697203	0.168	0.13	0.0040826	2	MON2
CARM1	1.89423e-07	0.0763229	0.118	0.086	0.00411862	2	CARM1
FAM213B1	1.91083e-07	0.0812592	0.258	0.214	0.00415473	2	FAM213B
GPRC5C	1.95346e-07	0.0772967	0.313	0.27	0.00424741	2	GPRC5C
EXOC3L4	2.00661e-07	0.0596384	0.061	0.038	0.00436296	2	EXOC3L4
TNNC2	2.032e-07	0.0678259	0.134	0.1	0.00441817	2	TNNC2
INTS3	2.03292e-07	0.106504	0.23	0.19	0.00442018	2	INTS3
PRKAA2	2.05598e-07	0.0547671	0.094	0.065	0.00447032	2	PRKAA2
DKK1	2.09641e-07	0.174321	0.199	0.161	0.00455823	2	DKK1
PDXDC1	2.13062e-07	0.122172	0.396	0.355	0.0046326	2	PDXDC1
PRRC2A	2.17522e-07	0.0725941	0.247	0.205	0.00472958	2	PRRC2A
C5orf42	2.20466e-07	0.0753577	0.115	0.084	0.00479359	2	C5orf42
ZNF3	2.26024e-07	0.076964	0.157	0.122	0.00491444	2	ZNF3
SEC23A	2.26594e-07	0.0725626	0.217	0.177	0.00492682	2	SEC23A
RXRA	2.29729e-07	0.0745216	0.202	0.162	0.00499501	2	RXRA
DYRK1A	2.34274e-07	0.0674998	0.17	0.132	0.00509382	2	DYRK1A
ATG16L2	2.36037e-07	0.0538525	0.068	0.044	0.00513215	2	ATG16L2
TNFRSF11A	2.43662e-07	0.0507575	0.086	0.058	0.00529793	2	TNFRSF11A
MAP4K3	2.4725e-07	0.0887079	0.152	0.116	0.00537595	2	MAP4K3
MDFI	2.4936e-07	0.0888178	0.177	0.139	0.00542184	2	MDFI
NFATC2	2.57935e-07	0.0559583	0.099	0.07	0.00560827	2	NFATC2
DGCR2	2.6339e-07	0.0890853	0.23	0.19	0.00572688	2	DGCR2
GALNT3	2.65757e-07	0.130898	0.464	0.432	0.00577836	2	GALNT3
TM9SF4	2.76499e-07	0.0787501	0.221	0.181	0.00601192	2	TM9SF4
TM4SF11	2.77255e-07	0.0672058	0.908	0.907	0.00602835	2	TM4SF1
IFITM21	2.83053e-07	0.0667968	0.57	0.512	0.00615443	2	IFITM2
COPG1	3.08973e-07	0.0742452	0.265	0.223	0.006718	2	COPG1
TBC1D20	3.15372e-07	0.0751145	0.16	0.124	0.00685714	2	TBC1D20
[truncated: 872 more rows]

## Sheet: Cluster 3
Genes	p_val	avg_logFC	pct.1	pct.2	p_val_adj	cluster	gene
UBE2C	0	1.41242	0.674	0.107	0	3	UBE2C
PTTG1	0	1.40284	0.745	0.183	0	3	PTTG1
TOP2A	0	1.36332	0.694	0.08	0	3	TOP2A
HMGB2	0	1.33103	0.841	0.277	0	3	HMGB2
TUBA1B	0	1.29109	0.968	0.711	0	3	TUBA1B
STMN1	0	1.26432	0.839	0.306	0	3	STMN1
H2AFZ	0	1.2146	0.962	0.738	0	3	H2AFZ
CENPF	0	1.20351	0.669	0.086	0	3	CENPF
KIAA0101	0	1.17235	0.741	0.163	0	3	KIAA0101
MKI67	0	1.11344	0.694	0.082	0	3	MKI67
HMGB1	0	1.01429	0.986	0.882	0	3	HMGB1
SMC4	0	0.960657	0.766	0.272	0	3	SMC4
CCNB1	0	0.934669	0.558	0.069	0	3	CCNB1
CDK1	0	0.901817	0.561	0.052	0	3	CDK1
BIRC5	0	0.88635	0.635	0.088	0	3	BIRC5
ASPM	0	0.880233	0.523	0.042	0	3	ASPM
RRM2	0	0.836163	0.513	0.057	0	3	RRM2
CENPW	0	0.835495	0.671	0.122	0	3	CENPW
NUSAP1	0	0.820232	0.544	0.059	0	3	NUSAP1
PRC1	0	0.76327	0.584	0.068	0	3	PRC1
CDKN3	0	0.725428	0.506	0.056	0	3	CDKN3
KIF20B	0	0.72504	0.535	0.076	0	3	KIF20B
TK1	0	0.716964	0.566	0.106	0	3	TK1
TPX2	0	0.709158	0.56	0.058	0	3	TPX2
ZWINT	0	0.698285	0.552	0.079	0	3	ZWINT
UBE2T	0	0.693392	0.555	0.1	0	3	UBE2T
CDC20	0	0.690073	0.453	0.044	0	3	CDC20
MAD2L1	0	0.642427	0.53	0.073	0	3	MAD2L1
HMMR	0	0.63825	0.457	0.034	0	3	HMMR
ANLN	0	0.635076	0.501	0.058	0	3	ANLN
GTSE1	0	0.52633	0.431	0.036	0	3	GTSE1
CCNB2	0	0.523781	0.408	0.041	0	3	CCNB2
NUF2	0	0.498563	0.352	0.023	0	3	NUF2
CENPE	0	0.488127	0.38	0.031	0	3	CENPE
CENPK	0	0.483397	0.454	0.071	0	3	CENPK
CDCA3	0	0.477019	0.41	0.031	0	3	CDCA3
AURKA	0	0.465999	0.377	0.044	0	3	AURKA
CKAP2	0	0.465616	0.399	0.059	0	3	CKAP2
NEK2	0	0.454141	0.385	0.028	0	3	NEK2
LMNB1	0	0.446799	0.411	0.055	0	3	LMNB1
RAD51AP1	0	0.443903	0.37	0.046	0	3	RAD51AP1
SGOL2	0	0.443063	0.354	0.035	0	3	SGOL2
AURKB	0	0.442354	0.359	0.023	0	3	AURKB
CCNA2	0	0.440821	0.376	0.026	0	3	CCNA2
CEP55	0	0.431343	0.411	0.037	0	3	CEP55
SPC25	0	0.422448	0.322	0.019	0	3	SPC25
PLK1	0	0.415041	0.332	0.029	0	3	PLK1
CENPA	0	0.407713	0.323	0.02	0	3	CENPA
HJURP	0	0.400518	0.324	0.02	0	3	HJURP
PRR11	0	0.389487	0.344	0.039	0	3	PRR11
RACGAP1	0	0.387394	0.362	0.038	0	3	RACGAP1
KIF23	0	0.385753	0.34	0.022	0	3	KIF23
DEPDC1	0	0.385597	0.326	0.014	0	3	DEPDC1
ARHGAP11A	0	0.37312	0.344	0.035	0	3	ARHGAP11A
FOXM1	0	0.359203	0.376	0.047	0	3	FOXM1
KIF14	0	0.35304	0.29	0.018	0	3	KIF14
SGOL1	0	0.347963	0.354	0.037	0	3	SGOL1
PBK	0	0.338981	0.32	0.026	0	3	PBK
DLGAP5	0	0.325107	0.3	0.016	0	3	DLGAP5
NCAPG	0	0.300419	0.255	0.016	0	3	NCAPG
KIF4A	0	0.27507	0.297	0.025	0	3	KIF4A
KIF2C	0	0.253376	0.266	0.02	0	3	KIF2C
KIF11	9.74415e-303	0.222882	0.267	0.022	2.11867e-298	3	KIF11
CASC5	1.56025e-301	0.327289	0.284	0.027	3.39244e-297	3	CASC5
CDCA8	8.46768e-299	0.309958	0.31	0.034	1.84113e-294	3	CDCA8
TROAP	1.92754e-296	0.388591	0.339	0.043	4.19105e-292	3	TROAP
DTYMK	6.56381e-291	0.784454	0.687	0.245	1.42717e-286	3	DTYMK
BUB1	7.2597e-290	0.238007	0.225	0.014	1.57848e-285	3	BUB1
CENPU	2.53602e-287	0.43953	0.392	0.062	5.51407e-283	3	CENPU
KNSTRN	4.69843e-286	0.263164	0.295	0.032	1.02158e-281	3	KNSTRN
BUB1B	6.69506e-285	0.187808	0.208	0.012	1.45571e-280	3	BUB1B
CENPN	3.97896e-283	0.468445	0.464	0.094	8.65145e-279	3	CENPN
IQGAP3	1.08853e-282	0.52631	0.306	0.035	2.36679e-278	3	IQGAP3
NDC80	3.75548e-277	0.268954	0.253	0.022	8.16553e-273	3	NDC80
SMC2	1.01777e-275	0.499325	0.516	0.12	2.21294e-271	3	SMC2
TACC3	2.8161e-275	0.414279	0.407	0.071	6.12304e-271	3	TACC3
PHF19	3.22499e-267	0.472942	0.462	0.098	7.01209e-263	3	PHF19
OIP5	3.08147e-266	0.170888	0.222	0.016	6.70003e-262	3	OIP5
MELK	1.85347e-262	0.244887	0.249	0.023	4.03e-258	3	MELK
ATAD2	2.75994e-262	0.715882	0.49	0.109	6.00095e-258	3	ATAD2
CDCA5	3.22819e-262	0.265334	0.273	0.029	7.01906e-258	3	CDCA5
CDCA2	2.98305e-259	0.171318	0.193	0.011	6.48605e-255	3	CDCA2
KPNA2	2.59273e-255	0.736068	0.572	0.172	5.63738e-251	3	KPNA2
MYBL2	2.30267e-250	0.332655	0.306	0.041	5.0067e-246	3	MYBL2
KIF20A	8.91203e-249	0.169128	0.174	0.009	1.93774e-244	3	KIF20A
CENPM	1.73418e-244	0.459467	0.477	0.111	3.77063e-240	3	CENPM
CKAP2L	3.37026e-244	0.197534	0.211	0.017	7.32795e-240	3	CKAP2L
NCAPH	8.36237e-239	0.149936	0.196	0.014	1.81823e-234	3	NCAPH
DIAPH3	2.75155e-238	0.294401	0.246	0.026	5.9827e-234	3	DIAPH3
CKS21	3.21596e-238	0.940473	0.806	0.427	6.99246e-234	3	CKS2
TYMS	8.31165e-236	0.498792	0.461	0.109	1.8072e-231	3	TYMS
BRCA1	7.29373e-235	0.330782	0.341	0.056	1.58588e-230	3	BRCA1
NCAPD2	2.99316e-227	0.327435	0.327	0.055	6.50802e-223	3	NCAPD2
CIT	1.01929e-222	0.247219	0.234	0.025	2.21625e-218	3	CIT
ARHGAP11B	1.22527e-220	0.387542	0.306	0.048	2.66411e-216	3	ARHGAP11B
MND1	2.14568e-218	0.207766	0.232	0.025	4.66534e-214	3	MND1
SKA3	3.28828e-218	0.201039	0.214	0.02	7.14971e-214	3	SKA3
H2AFV	9.11573e-217	0.736964	0.859	0.587	1.98203e-212	3	H2AFV
ECT2	1.41781e-216	0.49328	0.55	0.173	3.08274e-212	3	ECT2
KIF18B	1.39427e-215	0.141976	0.158	0.009	3.03157e-211	3	KIF18B
KIFC1	1.04646e-214	0.180292	0.184	0.014	2.27532e-210	3	KIFC1
TTK	7.20783e-211	0.165066	0.163	0.01	1.5672e-206	3	TTK
FANCI	2.51027e-210	0.265447	0.293	0.046	5.45809e-206	3	FANCI
PSRC1	8.29709e-209	0.173066	0.168	0.011	1.80404e-204	3	PSRC1
ORC6	1.06064e-208	0.335429	0.306	0.051	2.30616e-204	3	ORC6
SPC24	2.357e-208	0.250188	0.211	0.021	5.12482e-204	3	SPC24
ASF1B	2.61836e-207	0.269585	0.277	0.041	5.6931e-203	3	ASF1B
PIF1	8.559e-206	0.31078	0.181	0.015	1.86098e-201	3	PIF1
PARPBP	5.48156e-203	0.232103	0.235	0.029	1.19185e-198	3	PARPBP
SKA2	2.5978e-202	0.491538	0.576	0.192	5.64839e-198	3	SKA2
SHCBP1	5.27253e-202	0.154483	0.187	0.016	1.14641e-197	3	SHCBP1
HMGB3	1.17954e-201	0.489016	0.479	0.136	2.56468e-197	3	HMGB3
PKMYT1	1.48079e-201	0.237489	0.227	0.027	3.21968e-197	3	PKMYT1
FAM83D	1.10394e-200	0.208029	0.215	0.024	2.4003e-196	3	FAM83D
CLSPN	1.26661e-200	0.385162	0.288	0.046	2.75398e-196	3	CLSPN
ATAD5	3.66926e-200	0.285554	0.29	0.047	7.97808e-196	3	ATAD5
UBE2S	1.02803e-198	0.788642	0.704	0.343	2.23524e-194	3	UBE2S
HMGN21	1.19933e-198	0.899091	0.887	0.643	2.6077e-194	3	HMGN2
CCNF	1.3992e-198	0.188031	0.194	0.018	3.04228e-194	3	CCNF
TMPO	2.9619e-196	0.625811	0.632	0.249	6.44005e-192	3	TMPO
HELLS	2.90329e-190	0.59466	0.438	0.118	6.31261e-186	3	HELLS
KIAA1524	3.74432e-189	0.195916	0.22	0.027	8.14127e-185	3	KIAA1524
CDC25C	1.59851e-186	0.103006	0.135	0.007	3.47564e-182	3	CDC25C
LSM5	9.80603e-186	0.652103	0.843	0.573	2.13212e-181	3	LSM5
RAN	1.01157e-184	0.661342	0.924	0.739	2.19946e-180	3	RAN
LMNB2	3.08871e-177	0.371813	0.451	0.13	6.71578e-173	3	LMNB2
SPAG5	1.91157e-176	0.145488	0.174	0.017	4.15632e-172	3	SPAG5
BRCA2	4.46439e-176	0.33111	0.289	0.054	9.70692e-172	3	BRCA2
TUBA1C	4.53714e-176	0.731206	0.834	0.546	9.86511e-172	3	TUBA1C
CDC6	7.7107e-176	0.348145	0.306	0.061	1.67654e-171	3	CDC6
DHFR	2.69996e-174	0.450033	0.464	0.143	5.87052e-170	3	DHFR
SPDL1	2.71278e-174	0.244257	0.279	0.05	5.89841e-170	3	SPDL1
DEPDC1B	3.00823e-173	0.17538	0.195	0.023	6.54079e-169	3	DEPDC1B
ESCO2	1.16932e-166	0.161885	0.155	0.014	2.54245e-162	3	ESCO2
PTMA	1.73798e-164	0.457272	0.993	0.985	3.77889e-160	3	PTMA
DSCC1	1.44384e-163	0.228871	0.214	0.031	3.13934e-159	3	DSCC1
RRM1	4.05625e-162	0.386511	0.44	0.135	8.81951e-158	3	RRM1
RAD21	1.3788e-159	0.650824	0.819	0.532	2.99793e-155	3	RAD21
GGH1	4.1384e-157	0.489897	0.444	0.139	8.99813e-153	3	GGH
SAPCD2	5.64381e-157	0.293488	0.269	0.053	1.22713e-152	3	SAPCD2
MXD3	2.27284e-155	0.233317	0.234	0.04	4.94183e-151	3	MXD3
KIF18A	4.66607e-155	0.141336	0.152	0.015	1.01454e-150	3	KIF18A
ANP32E	5.08738e-155	0.535059	0.656	0.31	1.10615e-150	3	ANP32E
TUBB1	1.37103e-154	0.791434	0.816	0.556	2.98103e-150	3	TUBB
CENPH	1.06653e-153	0.246178	0.293	0.063	2.31896e-149	3	CENPH
NUCKS1	2.15288e-153	0.655158	0.899	0.718	4.681e-149	3	NUCKS1
FEN1	5.44731e-153	0.271576	0.296	0.065	1.18441e-148	3	FEN1
KIF15	7.39303e-153	0.103869	0.109	0.006	1.60747e-148	3	KIF15
SNRPG	4.02863e-152	0.633213	0.923	0.746	8.75944e-148	3	SNRPG
RPA3	4.43344e-152	0.565359	0.746	0.426	9.63962e-148	3	RPA3
FAM72C	9.93487e-149	0.0767378	0.092	0.003	2.16014e-144	3	FAM72C
PLK4	9.44306e-148	0.123984	0.14	0.013	2.0532e-143	3	PLK4
NUDT1	1.80837e-147	0.391035	0.528	0.198	3.93195e-143	3	NUDT1
CKS1B1	1.76972e-146	0.706521	0.813	0.567	3.8479e-142	3	CKS1B
RANBP1	3.09997e-146	0.684251	0.803	0.552	6.74026e-142	3	RANBP1
POC1A	6.12005e-145	0.14723	0.188	0.027	1.33068e-140	3	POC1A
ARHGEF39	1.50952e-144	0.164553	0.18	0.024	3.28214e-140	3	ARHGEF39
VRK1	1.00768e-143	0.274325	0.304	0.071	2.19101e-139	3	VRK1
GINS2	2.4488e-143	0.290891	0.289	0.065	5.32442e-139	3	GINS2
NCAPD3	2.6842e-142	0.232767	0.286	0.064	5.83626e-138	3	NCAPD3
RFC3	1.98013e-141	0.255157	0.253	0.05	4.30539e-137	3	RFC3
CHEK1	2.42562e-141	0.240029	0.29	0.066	5.27402e-137	3	CHEK1
FAM64A	4.02858e-141	0.0830882	0.113	0.008	8.75934e-137	3	FAM64A
NCAPG2	8.34714e-141	0.162133	0.213	0.036	1.81492e-136	3	NCAPG2
POLQ	1.16637e-140	0.130227	0.136	0.013	2.53603e-136	3	POLQ
CCDC34	5.86577e-140	0.418707	0.554	0.227	1.27539e-135	3	CCDC34
DBF4	8.87463e-139	0.268209	0.366	0.105	1.92961e-134	3	DBF4
CSE1L	2.77988e-138	0.326385	0.439	0.148	6.04429e-134	3	CSE1L
TUBB4B1	1.07797e-137	0.703832	0.878	0.701	2.34382e-133	3	TUBB4B
DNMT1	2.3366e-137	0.455316	0.518	0.202	5.08046e-133	3	DNMT1
TMEM106C	1.72267e-136	0.504603	0.575	0.254	3.74561e-132	3	TMEM106C
SNRPF1	2.10797e-136	0.578166	0.874	0.613	4.58337e-132	3	SNRPF
MCM4	1.26634e-135	0.309879	0.35	0.097	2.75341e-131	3	MCM4
GPSM2	3.83328e-135	0.222055	0.276	0.063	8.33469e-131	3	GPSM2
TRIP13	8.17991e-135	0.154552	0.229	0.043	1.77856e-130	3	TRIP13
LRR1	1.13104e-134	0.198285	0.264	0.057	2.45923e-130	3	LRR1
HIST1H4C	3.72015e-133	0.927474	0.608	0.316	8.08873e-129	3	HIST1H4C
MIS18A	4.88262e-132	0.217283	0.28	0.066	1.06163e-127	3	MIS18A
DNAJC9	3.31051e-130	0.386379	0.448	0.159	7.19805e-126	3	DNAJC9
CKAP5	4.44879e-130	0.277038	0.375	0.116	9.673e-126	3	CKAP5
RNASEH2A	2.29518e-129	0.345505	0.367	0.112	4.99041e-125	3	RNASEH2A
C21orf58	1.86727e-128	0.218479	0.216	0.04	4.06e-124	3	C21orf58
RECQL4	2.90408e-127	0.232253	0.219	0.042	6.31434e-123	3	RECQL4
FAM72D	3.93538e-126	0.0743513	0.099	0.006	8.5567e-122	3	FAM72D
SNRPD1	7.79389e-125	0.550242	0.852	0.631	1.69463e-120	3	SNRPD1
LBR	1.73148e-123	0.484386	0.536	0.233	3.76477e-119	3	LBR
HNRNPA2B11	1.95458e-123	0.467458	0.943	0.841	4.24985e-119	3	HNRNPA2B1
GAS2L3	4.97113e-123	0.181849	0.205	0.038	1.08087e-118	3	GAS2L3
GINS1	5.85301e-123	0.116893	0.143	0.017	1.27262e-118	3	GINS1
ZWILCH	6.62865e-122	0.193441	0.281	0.07	1.44127e-117	3	ZWILCH
FANCD2	5.55717e-120	0.178573	0.21	0.041	1.2083e-115	3	FANCD2
TXN1	1.24378e-119	0.459025	0.953	0.911	2.70435e-115	3	TXN
PGP	3.22786e-119	0.37283	0.492	0.202	7.01834e-115	3	PGP
PPIA1	5.16964e-119	0.398639	0.968	0.923	1.12404e-114	3	PPIA
MTFR2	5.54943e-119	0.150694	0.155	0.022	1.20661e-114	3	MTFR2
CDT1	1.128e-118	0.233139	0.254	0.059	2.45262e-114	3	CDT1
MZT1	4.02693e-117	0.3762	0.471	0.191	8.75576e-113	3	MZT1
SKA1	2.39727e-116	0.0774832	0.113	0.01	5.21237e-112	3	SKA1
DEK	4.90674e-116	0.513743	0.79	0.552	1.06687e-111	3	DEK
SNRNP251	6.05482e-116	0.395383	0.588	0.275	1.3165e-111	3	SNRNP25
C11orf82	2.27212e-115	0.102576	0.103	0.009	4.94027e-111	3	C11orf82
BUB3	9.91554e-112	0.494902	0.649	0.367	2.15594e-107	3	BUB3
BORA	3.64394e-111	0.0899752	0.128	0.015	7.92302e-107	3	BORA
BCL2L12	1.53071e-110	0.313133	0.415	0.153	3.32823e-106	3	BCL2L12
SNRPB	3.83337e-110	0.498657	0.832	0.61	8.3349e-106	3	SNRPB
CBX5	3.26784e-109	0.408496	0.609	0.304	7.10527e-105	3	CBX5
FBXO5	6.39836e-108	0.118477	0.167	0.028	1.39119e-103	3	FBXO5
MRPL51	5.09911e-106	0.50224	0.866	0.713	1.1087e-101	3	MRPL51
RFC4	9.121e-106	0.208147	0.268	0.072	1.98318e-101	3	RFC4
MIS18BP1	9.79856e-106	0.300994	0.385	0.136	2.1305e-101	3	MIS18BP1
FANCA1	1.57274e-105	0.221157	0.255	0.066	3.41961e-101	3	FANCA
EZH2	6.57876e-105	0.284243	0.301	0.09	1.43042e-100	3	EZH2
PCNA	1.16842e-104	0.551744	0.501	0.228	2.5405e-100	3	PCNA
CDCA4	2.81196e-104	0.323532	0.298	0.088	6.11405e-100	3	CDCA4
FAM111B	3.85393e-104	0.160679	0.152	0.024	8.3796e-100	3	FAM111B
SMC1A	5.24503e-104	0.377855	0.518	0.237	1.14043e-99	3	SMC1A
BLM	1.52904e-103	0.130589	0.136	0.019	3.32458e-99	3	BLM
TEX30	1.69413e-103	0.214872	0.261	0.071	3.68354e-99	3	TEX30
LIG1	2.47903e-103	0.226497	0.249	0.064	5.39015e-99	3	LIG1
CDC25B	1.65972e-102	0.31245	0.383	0.138	3.60872e-98	3	CDC25B
FANCB	2.29757e-102	0.104244	0.131	0.018	4.99561e-98	3	FANCB
WHSC1	5.46383e-102	0.318512	0.411	0.157	1.188e-97	3	WHSC1
LSM4	1.46751e-101	0.454929	0.807	0.583	3.1908e-97	3	LSM4
CDC45	1.55994e-101	0.107312	0.115	0.014	3.39178e-97	3	CDC45
DTL	4.25409e-101	0.195033	0.15	0.024	9.24968e-97	3	DTL
PA2G4	7.8408e-101	0.509538	0.751	0.494	1.70482e-96	3	PA2G4
LSM3	2.24819e-100	0.458962	0.774	0.549	4.88823e-96	3	LSM3
REEP4	3.97742e-98	0.200972	0.278	0.081	8.64811e-94	3	REEP4
RPL39L	1.59369e-97	0.370195	0.431	0.181	3.46516e-93	3	RPL39L
KIF22	3.82108e-97	0.322958	0.442	0.183	8.30817e-93	3	KIF22
CHTF18	4.71118e-97	0.118448	0.177	0.035	1.02435e-92	3	CHTF18
MCM7	8.53754e-97	0.371244	0.442	0.183	1.85632e-92	3	MCM7
ANAPC11	1.79737e-96	0.473688	0.898	0.757	3.90802e-92	3	ANAPC11
TCF19	2.27036e-94	0.129001	0.149	0.026	4.93644e-90	3	TCF19
PRKDC	3.81437e-94	0.404089	0.57	0.293	8.2936e-90	3	PRKDC
MCM10	5.1843e-94	0.110549	0.118	0.016	1.12722e-89	3	MCM10
CHAF1A	1.0857e-93	0.219112	0.238	0.063	2.36064e-89	3	CHAF1A
HN1	2.35766e-92	0.614469	0.847	0.668	5.12625e-88	3	HN1
FAM111A	4.30873e-91	0.329724	0.401	0.16	9.36847e-87	3	FAM111A
EXOSC8	6.00647e-91	0.315097	0.436	0.186	1.30599e-86	3	EXOSC8
CBX3	1.08742e-90	0.402385	0.823	0.626	2.36437e-86	3	CBX3
CEP152	4.08906e-90	0.17973	0.227	0.06	8.89084e-86	3	CEP152
GGCT	1.36795e-89	0.396202	0.613	0.342	2.97433e-85	3	GGCT
SASS6	5.75268e-89	0.129221	0.201	0.048	1.25081e-84	3	SASS6
RAD51	7.03013e-89	0.118046	0.128	0.02	1.52856e-84	3	RAD51
TOPBP1	2.08151e-88	0.25148	0.346	0.128	4.52583e-84	3	TOPBP1
DDX39A	1.25074e-87	0.330693	0.502	0.236	2.71948e-83	3	DDX39A
SIVA11	1.33921e-87	0.5091	0.812	0.632	2.91184e-83	3	SIVA1
ARL6IP11	2.68621e-87	0.624892	0.868	0.733	5.84062e-83	3	ARL6IP1
NMU	1.58029e-86	0.249111	0.206	0.053	3.43603e-82	3	NMU
CEP78	2.69626e-86	0.185181	0.201	0.05	5.86247e-82	3	CEP78
UQCRQ1	3.10934e-86	0.383127	0.946	0.879	6.76065e-82	3	UQCRQ
HIST1H1D	4.80614e-86	0.113158	0.097	0.011	1.045e-81	3	HIST1H1D
GINS4	5.28669e-86	0.149832	0.181	0.041	1.14948e-81	3	GINS4
TIMELESS	5.73013e-86	0.178861	0.234	0.065	1.2459e-81	3	TIMELESS
STRA13	2.50367e-85	0.499231	0.694	0.451	5.44373e-81	3	STRA13
NME1	3.49141e-84	0.411274	0.749	0.51	7.59137e-80	3	NME1
GEN1	7.3169e-84	0.109997	0.151	0.03	1.59091e-79	3	GEN1
MZT2B1	8.92945e-84	0.388094	0.893	0.734	1.94153e-79	3	MZT2B
RCCD1	9.81541e-84	0.18335	0.289	0.096	2.13417e-79	3	RCCD1
RFC5	2.13384e-83	0.176106	0.186	0.044	4.63962e-79	3	RFC5
KNTC1	4.55796e-82	0.166277	0.171	0.038	9.91037e-78	3	KNTC1
POMP	8.77592e-82	0.403206	0.924	0.818	1.90815e-77	3	POMP
NUDT15	2.56203e-81	0.214614	0.334	0.124	5.57063e-77	3	NUDT15
TCOF1	5.53916e-80	0.248376	0.397	0.168	1.20438e-75	3	TCOF1
CHCHD21	2.50162e-79	0.33146	0.954	0.904	5.43926e-75	3	CHCHD2
RHNO1	5.3093e-79	0.220415	0.361	0.145	1.1544e-74	3	RHNO1
HNRNPA31	7.60776e-78	0.383748	0.851	0.711	1.65415e-73	3	HNRNPA3
PPIH	9.07551e-78	0.197268	0.391	0.164	1.97329e-73	3	PPIH
CNIH4	1.19989e-77	0.378666	0.766	0.547	2.60892e-73	3	CNIH4
NDUFS61	6.55505e-77	0.360068	0.887	0.745	1.42526e-72	3	NDUFS6
E2F8	7.5722e-77	0.069025	0.086	0.01	1.64642e-72	3	E2F8
TNFAIP8L1	1.10986e-76	0.151427	0.217	0.062	2.41318e-72	3	TNFAIP8L1
CCDC18	3.56691e-76	0.131167	0.151	0.033	7.75554e-72	3	CCDC18
ANP32B1	4.37198e-76	0.383659	0.778	0.577	9.506e-72	3	ANP32B
MPHOSPH9	5.87783e-76	0.149706	0.186	0.048	1.27802e-71	3	MPHOSPH9
TUBG11	1.67037e-75	0.236701	0.378	0.16	3.63188e-71	3	TUBG1
APOBEC3B1	2.33896e-75	0.193578	0.209	0.059	5.0856e-71	3	APOBEC3B
WDHD1	2.76826e-75	0.125173	0.126	0.023	6.01903e-71	3	WDHD1
SMC31	5.60062e-75	0.366507	0.56	0.308	1.21774e-70	3	SMC3
XRCC2	5.89193e-75	0.0916366	0.107	0.016	1.28108e-70	3	XRCC2
TFAM	5.99226e-75	0.275847	0.443	0.209	1.3029e-70	3	TFAM
WDR62	9.22473e-75	0.0712087	0.087	0.01	2.00573e-70	3	WDR62
NDC1	9.35632e-75	0.169292	0.242	0.076	2.03434e-70	3	NDC1
FABP5	5.31477e-74	0.380128	0.569	0.318	1.15559e-69	3	FABP5
STIL	6.66249e-74	0.104008	0.148	0.032	1.44862e-69	3	STIL
MZT2A1	1.13286e-73	0.41261	0.852	0.647	2.46317e-69	3	MZT2A
PAICS	1.31461e-73	0.310809	0.535	0.284	2.85836e-69	3	PAICS
INCENP	3.51841e-72	0.0801058	0.095	0.014	7.65009e-68	3	INCENP
PSME21	5.98585e-72	0.395467	0.853	0.665	1.3015e-67	3	PSME2
C1orf112	6.80197e-72	0.10871	0.13	0.026	1.47895e-67	3	C1orf112
PSMC3IP	1.71833e-71	0.161	0.166	0.041	3.73616e-67	3	PSMC3IP
EMC9	5.33069e-71	0.210548	0.319	0.126	1.15905e-66	3	EMC9
HYLS1	5.7866e-71	0.117835	0.149	0.034	1.25818e-66	3	HYLS1
ZDHHC12	6.61647e-71	0.360019	0.678	0.442	1.43862e-66	3	ZDHHC12
DUT	9.81075e-71	0.554209	0.712	0.504	2.13315e-66	3	DUT
TMEM97	1.04704e-70	0.25051	0.352	0.149	2.27659e-66	3	TMEM97
RTKN2	1.4124e-70	0.130721	0.14	0.03	3.07098e-66	3	RTKN2
SUV39H1	2.08935e-70	0.0762123	0.111	0.019	4.54288e-66	3	SUV39H1
KIAA1731	2.18454e-70	0.17368	0.218	0.066	4.74985e-66	3	KIAA1731
PSMA71	2.37232e-70	0.405615	0.898	0.807	5.15814e-66	3	PSMA7
EIF2S2	8.67154e-70	0.415572	0.834	0.668	1.88545e-65	3	EIF2S2
NEIL3	2.13964e-69	0.0536116	0.069	0.007	4.65222e-65	3	NEIL3
S100A10	6.9753e-69	0.283092	0.984	0.973	1.51664e-64	3	S100A10
KPNB11	7.34613e-69	0.361501	0.751	0.525	1.59727e-64	3	KPNB1
SCLT1	1.45247e-68	0.12314	0.189	0.053	3.15811e-64	3	SCLT1
TMEM194A	2.17356e-68	0.144209	0.155	0.037	4.72597e-64	3	TMEM194A
NCL1	2.37115e-68	0.412755	0.857	0.681	5.15559e-64	3	NCL
NASP	6.62365e-68	0.40063	0.588	0.339	1.44018e-63	3	NASP
WDR76	9.17272e-68	0.123276	0.144	0.033	1.99442e-63	3	WDR76
GMNN1	1.32558e-67	0.21131	0.414	0.186	2.8822e-63	3	GMNN
TTF2	4.67627e-67	0.15089	0.235	0.077	1.01676e-62	3	TTF2
NUP37	6.10909e-67	0.179239	0.317	0.127	1.3283e-62	3	NUP37
CDK5RAP2	6.35095e-67	0.151758	0.314	0.123	1.38089e-62	3	CDK5RAP2
COQ2	9.28753e-67	0.126349	0.233	0.076	2.01939e-62	3	COQ2
AP2B1	1.33337e-66	0.360734	0.585	0.346	2.89915e-62	3	AP2B1
ARL4C1	1.59617e-66	0.556032	0.541	0.31	3.47056e-62	3	ARL4C
ANKRD32	1.62926e-66	0.157956	0.203	0.061	3.5425e-62	3	ANKRD32
E2F7	1.65503e-66	0.131158	0.116	0.022	3.59852e-62	3	E2F7
DDX111	1.8536e-66	0.173695	0.259	0.091	4.03029e-62	3	DDX11
DCBLD21	3.92307e-66	0.570504	0.549	0.32	8.52993e-62	3	DCBLD2
PSIP1	4.84632e-66	0.233703	0.35	0.15	1.05373e-61	3	PSIP1
GAPDH1	1.29025e-65	0.289591	0.989	0.971	2.8054e-61	3	GAPDH
WDR34	2.79412e-65	0.325046	0.614	0.379	6.07525e-61	3	WDR34
CYCS1	5.48916e-65	0.337307	0.845	0.696	1.19351e-60	3	CYCS
MCM6	1.2607e-64	0.203868	0.217	0.071	2.74115e-60	3	MCM6
ESPL1	2.35549e-64	0.0653705	0.071	0.008	5.12155e-60	3	ESPL1
G2E3	2.78664e-64	0.170091	0.245	0.085	6.059e-60	3	G2E3
AP2S11	3.47254e-64	0.371099	0.779	0.564	7.55035e-60	3	AP2S1
APOLD1	5.31698e-64	0.135339	0.127	0.027	1.15607e-59	3	APOLD1
SNRPE1	8.70688e-64	0.347305	0.854	0.721	1.89314e-59	3	SNRPE
HNRNPAB1	9.893e-64	0.337892	0.677	0.465	2.15104e-59	3	HNRNPAB
RBBP7	1.39448e-63	0.277955	0.564	0.325	3.03202e-59	3	RBBP7
CENPO	1.49395e-63	0.0639268	0.109	0.02	3.24829e-59	3	CENPO
CENPJ	1.67219e-63	0.0913262	0.141	0.033	3.63584e-59	3	CENPJ
MNS1	1.69314e-63	0.1714	0.208	0.066	3.68139e-59	3	MNS1
E2F1	1.96857e-63	0.124919	0.135	0.031	4.28026e-59	3	E2F1
SET1	2.85735e-63	0.419771	0.877	0.701	6.21273e-59	3	SET
CMC2	2.92721e-63	0.24657	0.438	0.221	6.36463e-59	3	CMC2
TFDP1	3.85535e-63	0.289091	0.412	0.201	8.38268e-59	3	TFDP1
MAGOHB	4.21999e-63	0.275763	0.45	0.228	9.17552e-59	3	MAGOHB
EBP	9.31767e-63	0.29592	0.577	0.344	2.02594e-58	3	EBP
BRI3BP1	2.16095e-62	0.310473	0.592	0.345	4.69856e-58	3	BRI3BP
CCT21	3.2048e-62	0.313573	0.649	0.421	6.9682e-58	3	CCT2
SAE1	3.82479e-62	0.248675	0.368	0.169	8.31623e-58	3	SAE1
POLA2	4.28291e-62	0.123421	0.135	0.032	9.31232e-58	3	POLA2
TPI1	6.05658e-62	0.340176	0.95	0.875	1.31688e-57	3	TPI1
RAD54L	1.64352e-61	0.050367	0.069	0.008	3.57351e-57	3	RAD54L
PSMA4	1.88671e-61	0.370577	0.796	0.619	4.10228e-57	3	PSMA4
UQCC21	3.07006e-61	0.316453	0.652	0.421	6.67524e-57	3	UQCC2
NUP85	3.08941e-61	0.16992	0.251	0.091	6.7173e-57	3	NUP85
RNF26	3.79941e-61	0.171724	0.27	0.104	8.26105e-57	3	RNF26
LYAR1	5.0477e-61	0.19774	0.399	0.189	1.09752e-56	3	LYAR
EXO1	7.905e-61	0.0537631	0.069	0.008	1.71878e-56	3	EXO1
C14orf80	1.33058e-60	0.186197	0.225	0.077	2.89307e-56	3	C14orf80
ZNF367	1.65095e-60	0.0801699	0.087	0.014	3.58966e-56	3	ZNF367
HSP90B1	1.66403e-60	0.371235	0.917	0.808	3.61811e-56	3	HSP90B1
RMI2	2.87931e-60	0.16684	0.188	0.057	6.26048e-56	3	RMI2
COX7B1	3.2456e-60	0.352228	0.898	0.812	7.05692e-56	3	COX7B
ENY21	3.71874e-60	0.323933	0.878	0.752	8.08566e-56	3	ENY2
BARD1	4.42896e-60	0.222184	0.298	0.121	9.6299e-56	3	BARD1
MCM3	8.62972e-60	0.27601	0.362	0.169	1.87636e-55	3	MCM3
MCM5	9.24084e-60	0.223578	0.214	0.072	2.00924e-55	3	MCM5
COX6C1	2.65317e-59	0.309606	0.946	0.881	5.7688e-55	3	COX6C
MGME1	8.33617e-59	0.201969	0.281	0.112	1.81253e-54	3	MGME1
PDCD5	8.43679e-59	0.343439	0.767	0.567	1.83441e-54	3	PDCD5
DBI1	8.69724e-59	0.333846	0.86	0.736	1.89104e-54	3	DBI
APITD1	1.08013e-58	0.128161	0.244	0.089	2.34854e-54	3	APITD1
RANGAP1	1.15431e-58	0.201471	0.347	0.156	2.50981e-54	3	RANGAP1
CALM3	1.53992e-58	0.335676	0.793	0.601	3.34826e-54	3	CALM3
TOP1	3.67762e-58	0.360916	0.76	0.548	7.99626e-54	3	TOP1
SHFM11	4.5617e-58	0.365103	0.881	0.828	9.9185e-54	3	SHFM1
PSMD141	5.8515e-58	0.346567	0.628	0.403	1.27229e-53	3	PSMD14
CMSS11	8.36404e-58	0.231486	0.363	0.169	1.81859e-53	3	CMSS1
NRM	8.67032e-58	0.1056	0.181	0.055	1.88519e-53	3	NRM
RFC2	9.13489e-58	0.206054	0.277	0.11	1.9862e-53	3	RFC2
HMGN11	1.05141e-57	0.31604	0.892	0.787	2.28609e-53	3	HMGN1
HMGA1	1.48646e-57	0.346044	0.854	0.672	3.23201e-53	3	HMGA1
MANF	6.92704e-57	0.354387	0.71	0.484	1.50615e-52	3	MANF
WBP111	1.1079e-56	0.280772	0.49	0.269	2.40892e-52	3	WBP11
SSRP1	1.19465e-56	0.24555	0.547	0.317	2.59753e-52	3	SSRP1
POLE	1.19588e-56	0.138441	0.196	0.064	2.60019e-52	3	POLE
COX8A1	1.41342e-56	0.31911	0.876	0.807	3.07319e-52	3	COX8A
H2AFX	1.42502e-56	0.283209	0.479	0.264	3.09842e-52	3	H2AFX
HIRIP3	2.10346e-56	0.168757	0.272	0.108	4.57356e-52	3	HIRIP3
CLN6	2.32898e-56	0.231926	0.406	0.204	5.0639e-52	3	CLN6
CTSV	1.8542e-55	0.163958	0.179	0.055	4.03159e-51	3	CTSV
MTHFD2	1.96607e-55	0.298902	0.516	0.294	4.27483e-51	3	MTHFD2
IDH21	2.31912e-55	0.275234	0.506	0.291	5.04247e-51	3	IDH2
GTF2A21	6.12606e-55	0.316758	0.699	0.494	1.33199e-50	3	GTF2A2
RBMX	6.75029e-55	0.324375	0.731	0.524	1.46771e-50	3	RBMX
SLC7A5	1.44709e-54	0.345334	0.39	0.197	3.14641e-50	3	SLC7A5
DKC1	1.58101e-54	0.246854	0.464	0.249	3.43759e-50	3	DKC1
XPO11	1.99805e-54	0.263442	0.556	0.333	4.34436e-50	3	XPO1
NDUFAB11	2.05247e-54	0.303825	0.775	0.596	4.46268e-50	3	NDUFAB1
NDUFA121	2.82438e-54	0.287378	0.751	0.529	6.14105e-50	3	NDUFA12
ENO1	3.58859e-54	0.341497	0.878	0.743	7.80268e-50	3	ENO1
ATP5J21	3.84582e-54	0.355594	0.852	0.747	8.36197e-50	3	ATP5J2
ATP5L1	4.46356e-54	0.262856	0.901	0.87	9.70512e-50	3	ATP5L
HIST2H2AC	5.02846e-54	0.132001	0.153	0.044	1.09334e-49	3	HIST2H2AC
PXMP2	5.83024e-54	0.154879	0.304	0.132	1.26767e-49	3	PXMP2
SRSF31	7.2418e-54	0.295244	0.865	0.724	1.57458e-49	3	SRSF3
TBC1D31	1.40273e-53	0.0708463	0.112	0.025	3.04996e-49	3	TBC1D31
ACYP1	1.66474e-53	0.19797	0.35	0.164	3.61965e-49	3	ACYP1
MRPS16	2.02473e-53	0.320183	0.691	0.49	4.40238e-49	3	MRPS16
COX5A1	2.55381e-53	0.302615	0.872	0.75	5.55274e-49	3	COX5A
ALYREF	2.72072e-53	0.142593	0.222	0.082	5.91567e-49	3	ALYREF
PTGES31	2.85175e-53	0.310453	0.903	0.785	6.20056e-49	3	PTGES3
CCT51	3.15244e-53	0.30134	0.702	0.494	6.85436e-49	3	CCT5
IMMP1L1	3.69114e-53	0.181834	0.391	0.19	8.02565e-49	3	IMMP1L
MASTL	6.7397e-53	0.0819461	0.129	0.033	1.46541e-48	3	MASTL
KLK61	7.50693e-53	0.450121	0.533	0.311	1.63223e-48	3	KLK6
CENPQ	7.56128e-53	0.0759193	0.154	0.044	1.64405e-48	3	CENPQ
SLIRP1	1.79664e-52	0.3451	0.794	0.632	3.90643e-48	3	SLIRP
FIGNL1	2.56363e-52	0.105012	0.136	0.036	5.57411e-48	3	FIGNL1
PRIM1	2.98717e-52	0.0962378	0.149	0.043	6.49501e-48	3	PRIM1
U2SURP	3.09581e-52	0.350106	0.667	0.462	6.73122e-48	3	U2SURP
BRIP1	4.3988e-52	0.078658	0.088	0.016	9.56431e-48	3	BRIP1
NDUFC21	5.47526e-52	0.34506	0.844	0.693	1.19049e-47	3	NDUFC2
NDUFA41	8.58451e-52	0.281026	0.935	0.871	1.86653e-47	3	NDUFA4
EIF5A	1.24384e-51	0.377623	0.737	0.536	2.70447e-47	3	EIF5A
NOP56	1.74379e-51	0.29241	0.609	0.387	3.79152e-47	3	NOP56
PPM1G	2.20258e-51	0.354309	0.598	0.393	4.78907e-47	3	PPM1G
NUP155	2.77725e-51	0.141317	0.207	0.075	6.03857e-47	3	NUP155
EPB41L2	4.74058e-51	0.162395	0.299	0.131	1.03074e-46	3	EPB41L2
CYC11	5.04404e-51	0.321797	0.786	0.628	1.09672e-46	3	CYC1
RFWD3	5.20036e-51	0.128675	0.203	0.072	1.13071e-46	3	RFWD3
MCM2	7.2965e-51	0.124731	0.133	0.036	1.58648e-46	3	MCM2
NUP107	1.63731e-50	0.212569	0.318	0.145	3.55999e-46	3	NUP107
TAF15	2.37734e-50	0.250777	0.472	0.263	5.16904e-46	3	TAF15
MRPL12	3.61439e-50	0.274375	0.627	0.407	7.85876e-46	3	MRPL12
CDK41	3.69159e-50	0.344682	0.523	0.32	8.02663e-46	3	CDK4
SUB1	3.71841e-50	0.29051	0.889	0.792	8.08495e-46	3	SUB1
ATP5I	4.58712e-50	0.336684	0.875	0.788	9.97378e-46	3	ATP5I
POLR3K1	1.45311e-49	0.243816	0.464	0.258	3.1595e-45	3	POLR3K
CENPL	1.80017e-49	0.11737	0.202	0.072	3.91411e-45	3	CENPL
C16orf59	3.02493e-49	0.0557798	0.094	0.019	6.5771e-45	3	C16orf59
HIST1H1E	4.15758e-49	0.0700217	0.086	0.016	9.03983e-45	3	HIST1H1E
TONSL	7.14302e-49	0.135512	0.176	0.059	1.55311e-44	3	TONSL
TOMM5	7.67987e-49	0.288995	0.446	0.247	1.66983e-44	3	TOMM5
TRIM59	9.85392e-49	0.189551	0.168	0.055	2.14254e-44	3	TRIM59
CHAC2	1.11332e-48	0.116649	0.105	0.024	2.42068e-44	3	CHAC2
MCM8	1.59121e-48	0.0936786	0.114	0.028	3.45977e-44	3	MCM8
SLFN13	1.66689e-48	0.182798	0.222	0.085	3.62433e-44	3	SLFN13
HP1BP31	2.03268e-48	0.32801	0.681	0.492	4.41966e-44	3	HP1BP3
SUPT16H1	3.11468e-48	0.251739	0.454	0.254	6.77225e-44	3	SUPT16H
THOP1	4.65381e-48	0.122577	0.238	0.094	1.01188e-43	3	THOP1
NEURL1B	4.7016e-48	0.0910726	0.104	0.024	1.02227e-43	3	NEURL1B
HSPD11	5.55491e-48	0.316543	0.891	0.779	1.20781e-43	3	HSPD1
EFCAB11	6.14896e-48	0.0898858	0.176	0.059	1.33697e-43	3	EFCAB11
TCEA11	7.29542e-48	0.299039	0.753	0.551	1.58624e-43	3	TCEA1
ATP5G31	8.32932e-48	0.331138	0.835	0.765	1.81104e-43	3	ATP5G3
RDX1	1.08059e-47	0.331439	0.62	0.422	2.34953e-43	3	RDX
ATP5G11	1.27153e-47	0.363046	0.753	0.589	2.76468e-43	3	ATP5G1
POLD2	1.3163e-47	0.253586	0.509	0.307	2.86204e-43	3	POLD2
MSH2	1.80891e-47	0.138642	0.205	0.076	3.93311e-43	3	MSH2
RPL26L1	2.19222e-47	0.229841	0.584	0.373	4.76655e-43	3	RPL26L1
PCMT11	2.40434e-47	0.230888	0.574	0.36	5.22777e-43	3	PCMT1
RSRC1	2.44309e-47	0.243599	0.538	0.325	5.31201e-43	3	RSRC1
MTDH1	6.14183e-47	0.33444	0.865	0.752	1.33542e-42	3	MTDH
EIF3J1	6.79452e-47	0.28935	0.663	0.459	1.47733e-42	3	EIF3J
CALM2	7.59291e-47	0.328057	0.971	0.926	1.65093e-42	3	CALM2
SNRPD3	9.67442e-47	0.263884	0.704	0.51	2.10351e-42	3	SNRPD3
LRRC59	1.00377e-46	0.275977	0.606	0.397	2.18249e-42	3	LRRC59
PGAM1	1.13535e-46	0.293722	0.648	0.449	2.46859e-42	3	PGAM1
DKK11	1.93009e-46	0.291453	0.321	0.154	4.1966e-42	3	DKK1
SIGMAR1	2.35468e-46	0.196097	0.374	0.194	5.11979e-42	3	SIGMAR1
UCHL51	2.48549e-46	0.151935	0.352	0.173	5.4042e-42	3	UCHL5
PSMB3	3.02627e-46	0.282505	0.805	0.656	6.58002e-42	3	PSMB3
CCDC15	3.05939e-46	0.0689219	0.093	0.02	6.65202e-42	3	CCDC15
COA1	3.2158e-46	0.205542	0.465	0.262	6.99212e-42	3	COA1
POLE31	3.44919e-46	0.197981	0.467	0.265	7.49958e-42	3	POLE3
C19orf48	4.34254e-46	0.285364	0.44	0.246	9.44198e-42	3	C19orf48
USMG51	5.38221e-46	0.340813	0.865	0.782	1.17025e-41	3	USMG5
YWHAQ1	5.62983e-46	0.323576	0.774	0.63	1.22409e-41	3	YWHAQ
SLC25A51	5.67338e-46	0.348878	0.837	0.724	1.23356e-41	3	SLC25A5
YWHAB	6.30523e-46	0.26823	0.863	0.729	1.37095e-41	3	YWHAB
CTNNAL11	8.88327e-46	0.217603	0.524	0.313	1.93149e-41	3	CTNNAL1
ITGB3BP	9.93685e-46	0.171403	0.365	0.181	2.16057e-41	3	ITGB3BP
ITGAE	1.0715e-45	0.197268	0.434	0.238	2.32977e-41	3	ITGAE
ATPIF11	1.42286e-45	0.303747	0.806	0.673	3.09372e-41	3	ATPIF1
RNASEH2C	2.18531e-45	0.266584	0.651	0.455	4.75153e-41	3	RNASEH2C
COTL12	2.5257e-45	0.289938	0.604	0.403	5.49162e-41	3	COTL1
GSTO1	2.78744e-45	0.285278	0.743	0.561	6.06072e-41	3	GSTO1
PTMS	3.531e-45	0.419152	0.677	0.513	7.67745e-41	3	PTMS
DNA2	3.89729e-45	0.111077	0.088	0.018	8.47388e-41	3	DNA2
HNRNPM1	4.17293e-45	0.29924	0.708	0.524	9.0732e-41	3	HNRNPM
LRRCC1	4.30637e-45	0.161822	0.204	0.077	9.36334e-41	3	LRRCC1
TIMM101	5.15519e-45	0.245406	0.519	0.319	1.12089e-40	3	TIMM10
ERH1	5.28919e-45	0.253668	0.813	0.673	1.15003e-40	3	ERH
HSPB111	5.37658e-45	0.272842	0.585	0.383	1.16903e-40	3	HSPB11
TPRKB	7.53924e-45	0.210716	0.487	0.285	1.63926e-40	3	TPRKB
FANCG	7.98097e-45	0.0689797	0.123	0.034	1.7353e-40	3	FANCG
TOMM40	8.83561e-45	0.230036	0.461	0.267	1.92113e-40	3	TOMM40
SLC25A3	1.01766e-44	0.275208	0.859	0.718	2.21269e-40	3	SLC25A3
HNRNPR1	1.53716e-44	0.238472	0.649	0.449	3.34224e-40	3	HNRNPR
RP11-160O5.1	2.06331e-44	0.0566255	0.1	0.024	4.48625e-40	3	RP11-160O5.1
RPS261	2.13273e-44	0.28078	0.952	0.899	4.63719e-40	3	RPS26
SMC6	2.38654e-44	0.156388	0.276	0.124	5.18906e-40	3	SMC6
H2AFY	3.07033e-44	0.286124	0.74	0.567	6.67582e-40	3	H2AFY
NDUFB91	3.74593e-44	0.343496	0.899	0.801	8.14477e-40	3	NDUFB9
USP11	3.79616e-44	0.208304	0.404	0.22	8.25399e-40	3	USP1
CCDC150	4.24364e-44	0.0595149	0.076	0.014	9.22695e-40	3	CCDC150
VDAC31	5.62814e-44	0.449792	0.589	0.393	1.22373e-39	3	VDAC3
ACOT7	6.02752e-44	0.193376	0.323	0.157	1.31056e-39	3	ACOT7
PDAP1	6.97481e-44	0.29799	0.647	0.472	1.51653e-39	3	PDAP1
SYNCRIP1	8.01599e-44	0.235869	0.565	0.36	1.74292e-39	3	SYNCRIP
POLR2L1	8.70901e-44	0.258164	0.93	0.842	1.8936e-39	3	POLR2L
COMMD4	8.81649e-44	0.230642	0.485	0.29	1.91697e-39	3	COMMD4
DNAJC15	1.13707e-43	0.322311	0.703	0.518	2.47233e-39	3	DNAJC15
ARPC5L	1.23968e-43	0.276929	0.71	0.525	2.69544e-39	3	ARPC5L
BCAP29	1.24879e-43	0.238661	0.466	0.269	2.71525e-39	3	BCAP29
ASPH	1.31014e-43	0.578807	0.85	0.732	2.84864e-39	3	ASPH
CTPS1	2.01267e-43	0.152113	0.183	0.067	4.37616e-39	3	CTPS1
FOPNL	2.40324e-43	0.143025	0.344	0.173	5.22537e-39	3	FOPNL
CS	4.03364e-43	0.156954	0.387	0.205	8.77034e-39	3	CS
MYO19	4.98964e-43	0.213369	0.299	0.142	1.0849e-38	3	MYO19
CDC7	5.14705e-43	0.0575386	0.083	0.018	1.11912e-38	3	CDC7
SAC3D1	7.25306e-43	0.183082	0.259	0.115	1.57703e-38	3	SAC3D1
TPM31	1.29687e-42	0.305067	0.86	0.75	2.81979e-38	3	TPM3
LAMB1	2.2065e-42	0.244668	0.299	0.145	4.7976e-38	3	LAMB1
MMS22L	2.57436e-42	0.117001	0.149	0.049	5.59742e-38	3	MMS22L
USP13	2.91503e-42	0.0780157	0.107	0.028	6.33814e-38	3	USP13
SHMT2	3.29659e-42	0.17291	0.408	0.222	7.16778e-38	3	SHMT2
VPS29	1.1535e-41	0.265154	0.716	0.546	2.50805e-37	3	VPS29
DENR	1.21765e-41	0.233259	0.592	0.384	2.64754e-37	3	DENR
HNRNPA11	1.41426e-41	0.2675	0.939	0.879	3.07502e-37	3	HNRNPA1
MGST11	1.74299e-41	0.304338	0.802	0.657	3.78978e-37	3	MGST1
MKKS1	2.08633e-41	0.240686	0.563	0.368	4.53631e-37	3	MKKS
BOLA3	2.10319e-41	0.246109	0.538	0.348	4.57296e-37	3	BOLA3
ODF2	2.32181e-41	0.10487	0.217	0.088	5.04832e-37	3	ODF2
DAZAP1	2.32998e-41	0.19746	0.478	0.286	5.06608e-37	3	DAZAP1
TMA71	2.73756e-41	0.256493	0.892	0.8	5.95227e-37	3	TMA7
RAD51C	2.75682e-41	0.138541	0.231	0.097	5.99416e-37	3	RAD51C
GRK6	2.97341e-41	0.113696	0.274	0.126	6.46509e-37	3	GRK6
YBX11	3.61451e-41	0.290699	0.903	0.84	7.85902e-37	3	YBX1
IPO5	3.90946e-41	0.169563	0.364	0.189	8.50034e-37	3	IPO5
HSPE11	7.15886e-41	0.262078	0.937	0.893	1.55655e-36	3	HSPE1
POLE4	8.58889e-41	0.252833	0.601	0.405	1.86748e-36	3	POLE4
COX6A11	9.62711e-41	0.286295	0.928	0.86	2.09322e-36	3	COX6A1
CBX11	1.19512e-40	0.192406	0.41	0.228	2.59855e-36	3	CBX1
LIN9	1.45816e-40	0.0609645	0.102	0.026	3.17048e-36	3	LIN9
C4orf21	1.46293e-40	0.0701968	0.08	0.017	3.18086e-36	3	C4orf21
IMMT	1.61357e-40	0.162404	0.37	0.198	3.50839e-36	3	IMMT
PFN1	2.07677e-40	0.323317	0.939	0.867	4.51552e-36	3	PFN1
GCSH	2.37199e-40	0.252534	0.437	0.259	5.15743e-36	3	GCSH
SRRT	2.53192e-40	0.154847	0.335	0.169	5.50515e-36	3	SRRT
NFYB1	4.6534e-40	0.15308	0.313	0.155	1.01179e-35	3	NFYB
NAP1L11	4.69493e-40	0.248221	0.885	0.771	1.02082e-35	3	NAP1L1
CDK2	5.13443e-40	0.121348	0.148	0.05	1.11638e-35	3	CDK2
NCAPH2	5.78681e-40	0.126285	0.266	0.122	1.25823e-35	3	NCAPH2
COX17	6.10191e-40	0.305886	0.815	0.68	1.32674e-35	3	COX17
HDGF	6.25141e-40	0.209307	0.66	0.471	1.35925e-35	3	HDGF
SNRPA	6.53777e-40	0.186603	0.377	0.203	1.42151e-35	3	SNRPA
MRPS10	6.59637e-40	0.25525	0.567	0.367	1.43425e-35	3	MRPS10
VANGL1	7.68671e-40	0.0928201	0.217	0.09	1.67132e-35	3	VANGL1
RUVBL2	8.84647e-40	0.221666	0.455	0.274	1.92349e-35	3	RUVBL2
SUMO2	9.71e-40	0.236755	0.908	0.842	2.11124e-35	3	SUMO2
POLD3	1.04005e-39	0.175328	0.259	0.119	2.26139e-35	3	POLD3
C8orf59	1.19651e-39	0.296166	0.687	0.51	2.60157e-35	3	C8orf59
SMS	1.46794e-39	0.269613	0.663	0.483	3.19173e-35	3	SMS
CHEK2	1.66165e-39	0.0636377	0.112	0.032	3.61293e-35	3	CHEK2
PRKCDBP	1.78755e-39	0.314718	0.543	0.353	3.88667e-35	3	PRKCDBP
POLR2K1	1.8121e-39	0.27028	0.763	0.614	3.94006e-35	3	POLR2K
SERBP11	1.81333e-39	0.27674	0.793	0.668	3.94273e-35	3	SERBP1
DBF4B	1.82816e-39	0.0645627	0.07	0.014	3.97496e-35	3	DBF4B
SPA17	2.08137e-39	0.1313	0.24	0.106	4.52553e-35	3	SPA17
HMGA21	2.2877e-39	0.355122	0.372	0.205	4.97415e-35	3	HMGA2
ICMT	2.48003e-39	0.169412	0.365	0.196	5.39232e-35	3	ICMT
MRPS11	2.66166e-39	0.182826	0.542	0.339	5.78724e-35	3	MRPS11
NMT1	2.66925e-39	0.205976	0.477	0.287	5.80376e-35	3	NMT1
DDX21	2.9085e-39	0.306941	0.689	0.526	6.32395e-35	3	DDX21
CCT6A1	5.17252e-39	0.275921	0.738	0.574	1.12466e-34	3	CCT6A
NAP1L41	5.83621e-39	0.196476	0.495	0.308	1.26897e-34	3	NAP1L4
SF3B31	6.93704e-39	0.159092	0.325	0.168	1.50832e-34	3	SF3B3
OAS31	7.36738e-39	0.199693	0.319	0.163	1.60189e-34	3	OAS3
HLTF1	7.74349e-39	0.135044	0.317	0.158	1.68367e-34	3	HLTF
C12orf751	8.02292e-39	0.349928	0.818	0.634	1.74442e-34	3	C12orf75
IRAK1	8.05779e-39	0.19832	0.514	0.323	1.752e-34	3	IRAK1
COPS61	1.04297e-38	0.267488	0.63	0.445	2.26773e-34	3	COPS6
AURKAIP11	1.09856e-38	0.261745	0.818	0.702	2.3886e-34	3	AURKAIP1
ITGB11	1.65226e-38	0.418671	0.862	0.733	3.59251e-34	3	ITGB1
AC004381.6	2.05645e-38	0.055063	0.056	0.009	4.47134e-34	3	AC004381.6
CDKN2D	2.77526e-38	0.150372	0.195	0.081	6.03425e-34	3	CDKN2D
PSMB11	2.92304e-38	0.281099	0.837	0.725	6.35558e-34	3	PSMB1
PSMD1	3.16425e-38	0.191076	0.539	0.345	6.88004e-34	3	PSMD1
UQCRH1	3.25198e-38	0.230984	0.91	0.855	7.07077e-34	3	UQCRH
PSMC3	4.23678e-38	0.295163	0.604	0.422	9.21202e-34	3	PSMC3
CORO1C1	4.36286e-38	0.199892	0.433	0.252	9.48617e-34	3	CORO1C
RBM8A1	5.66864e-38	0.289145	0.826	0.698	1.23253e-33	3	RBM8A
SSBP1	1.07644e-37	0.271396	0.776	0.617	2.34051e-33	3	SSBP1
CCAR1	1.22105e-37	0.192026	0.481	0.291	2.65492e-33	3	CCAR1
RBP1	1.30884e-37	0.569068	0.644	0.477	2.8458e-33	3	RBP1
NUP2101	1.31852e-37	0.149821	0.204	0.085	2.86687e-33	3	NUP210
EIF4EBP11	1.49895e-37	0.294582	0.702	0.512	3.25917e-33	3	EIF4EBP1
MRPL17	1.57222e-37	0.244949	0.556	0.372	3.41847e-33	3	MRPL17
ILF21	1.76252e-37	0.287651	0.624	0.455	3.83225e-33	3	ILF2
BZW11	1.79157e-37	0.248833	0.753	0.584	3.89542e-33	3	BZW1
SNRPA11	2.1511e-37	0.197048	0.554	0.364	4.67714e-33	3	SNRPA1
RUVBL1	3.32219e-37	0.147512	0.338	0.179	7.22344e-33	3	RUVBL1
IFI27L1	3.32404e-37	0.141319	0.267	0.129	7.22746e-33	3	IFI27L1
MET1	4.18158e-37	0.349495	0.648	0.47	9.09201e-33	3	MET
PRIM2	4.53963e-37	0.0989324	0.148	0.052	9.87051e-33	3	PRIM2
PHGDH1	5.41018e-37	0.282808	0.321	0.168	1.17633e-32	3	PHGDH
ACAT2	6.99146e-37	0.130687	0.276	0.133	1.52015e-32	3	ACAT2
MRPL35	8.12385e-37	0.141804	0.317	0.164	1.76637e-32	3	MRPL35
FASN	9.47632e-37	0.124202	0.307	0.154	2.06044e-32	3	FASN
ATAD3A	9.67622e-37	0.129818	0.238	0.109	2.1039e-32	3	ATAD3A
BLOC1S11	1.08022e-36	0.271248	0.861	0.722	2.34873e-32	3	BLOC1S1
VBP1	1.2063e-36	0.19154	0.47	0.289	2.62285e-32	3	VBP1
RIF1	1.21304e-36	0.202354	0.438	0.259	2.63752e-32	3	RIF1
BUD31	1.59814e-36	0.247106	0.735	0.569	3.47485e-32	3	BUD31
LSM6	1.88112e-36	0.200238	0.569	0.378	4.09011e-32	3	LSM6
GPN3	2.17606e-36	0.120338	0.262	0.125	4.73142e-32	3	GPN3
NDUFB61	2.62146e-36	0.216277	0.632	0.435	5.69985e-32	3	NDUFB6
SPCS3	3.00143e-36	0.207817	0.648	0.454	6.526e-32	3	SPCS3
LY6D2	3.56566e-36	0.540947	0.533	0.359	7.75282e-32	3	LY6D
LRRC45	3.82896e-36	0.128362	0.174	0.068	8.3253e-32	3	LRRC45
AGPAT91	4.42978e-36	0.258334	0.249	0.12	9.63166e-32	3	AGPAT9
MRPL151	4.63415e-36	0.241606	0.498	0.314	1.0076e-31	3	MRPL15
ACTL6A	5.33028e-36	0.165447	0.438	0.26	1.15896e-31	3	ACTL6A
HAUS6	6.46216e-36	0.108821	0.155	0.057	1.40507e-31	3	HAUS6
FAM122B	7.45721e-36	0.152249	0.304	0.155	1.62142e-31	3	FAM122B
IKBIP	7.54123e-36	0.129758	0.192	0.08	1.63969e-31	3	IKBIP
UBE2N	8.51671e-36	0.246206	0.634	0.452	1.85179e-31	3	UBE2N
TMEM237	9.51454e-36	0.123973	0.199	0.083	2.06875e-31	3	TMEM237
POP5	1.09882e-35	0.180119	0.457	0.277	2.38917e-31	3	POP5
HPRT1	1.19009e-35	0.232398	0.444	0.273	2.58761e-31	3	HPRT1
ETFB1	1.19294e-35	0.262614	0.792	0.651	2.59382e-31	3	ETFB
HADH	1.5539e-35	0.120607	0.303	0.154	3.37864e-31	3	HADH
NUP205	1.63615e-35	0.090028	0.175	0.069	3.55748e-31	3	NUP205
SFR1	1.64197e-35	0.160207	0.272	0.133	3.57014e-31	3	SFR1
ITGB1BP11	1.89604e-35	0.176455	0.528	0.342	4.12257e-31	3	ITGB1BP1
CEP70	2.35901e-35	0.134434	0.216	0.095	5.12919e-31	3	CEP70
FAM72A	2.37094e-35	0.0584514	0.083	0.021	5.15513e-31	3	FAM72A
PDZD11	3.50558e-35	0.173466	0.486	0.301	7.62219e-31	3	PDZD11
METAP2	4.33566e-35	0.247981	0.68	0.497	9.42703e-31	3	METAP2
FKBP10	4.78915e-35	0.19355	0.367	0.203	1.04131e-30	3	FKBP10
SRSF71	5.44509e-35	0.22041	0.79	0.636	1.18393e-30	3	SRSF7
PRPS2	5.47578e-35	0.178094	0.334	0.181	1.1906e-30	3	PRPS2
ITGA61	5.63465e-35	0.296504	0.807	0.66	1.22514e-30	3	ITGA6
TIMM8A	6.05106e-35	0.115177	0.231	0.106	1.31568e-30	3	TIMM8A
ATP5B	6.9997e-35	0.242377	0.77	0.623	1.52194e-30	3	ATP5B
CHAF1B	7.84821e-35	0.0686749	0.098	0.028	1.70644e-30	3	CHAF1B
PDIA61	8.40454e-35	0.276458	0.821	0.692	1.8274e-30	3	PDIA6
BRIX11	1.16056e-34	0.150012	0.444	0.262	2.52341e-30	3	BRIX1
DCTN31	1.30186e-34	0.249398	0.533	0.361	2.83063e-30	3	DCTN3
RFC11	1.81309e-34	0.197848	0.451	0.277	3.94221e-30	3	RFC1
SETD8	1.82461e-34	0.127028	0.227	0.104	3.96725e-30	3	SETD8
TBCD	2.62524e-34	0.134813	0.285	0.145	5.70806e-30	3	TBCD
TXNDC171	2.93025e-34	0.211993	0.766	0.616	6.37123e-30	3	TXNDC17
MRPL471	2.9667e-34	0.18064	0.578	0.395	6.45049e-30	3	MRPL47
PRADC1	3.2303e-34	0.109951	0.256	0.125	7.02365e-30	3	PRADC1
FKBP31	3.56032e-34	0.210893	0.523	0.341	7.7412e-30	3	FKBP3
GAR11	3.77027e-34	0.126398	0.358	0.198	8.1977e-30	3	GAR1
RP11-38M8.1	3.79792e-34	0.0855619	0.137	0.049	8.25782e-30	3	RP11-38M8.1
NUDCD21	3.98323e-34	0.196954	0.47	0.3	8.66073e-30	3	NUDCD2
KDELC2	4.9561e-34	0.199458	0.222	0.102	1.07761e-29	3	KDELC2
PSMD7	5.70881e-34	0.275156	0.625	0.453	1.24127e-29	3	PSMD7
GMPS1	8.06068e-34	0.153842	0.393	0.228	1.75263e-29	3	GMPS
BAZ1B1	8.85492e-34	0.210406	0.539	0.351	1.92533e-29	3	BAZ1B
TMEM18	9.26742e-34	0.175325	0.441	0.274	2.01501e-29	3	TMEM18
ATP1B31	1.00815e-33	0.28202	0.585	0.401	2.19201e-29	3	ATP1B3
MSH6	1.01118e-33	0.132988	0.203	0.089	2.19861e-29	3	MSH6
NDUFB1	1.33393e-33	0.279495	0.773	0.64	2.90036e-29	3	NDUFB1
C9orf40	1.84134e-33	0.0564011	0.102	0.03	4.00364e-29	3	C9orf40
CCT71	1.91397e-33	0.23847	0.603	0.432	4.16155e-29	3	CCT7
LARS	2.63599e-33	0.184355	0.486	0.308	5.73144e-29	3	LARS
WDR90	3.21592e-33	0.118116	0.213	0.096	6.99237e-29	3	WDR90
PRELID11	3.80277e-33	0.261955	0.841	0.744	8.26836e-29	3	PRELID1
SKP2	4.77036e-33	0.0563252	0.113	0.036	1.03722e-28	3	SKP2
RABL6	5.78149e-33	0.167967	0.579	0.385	1.25707e-28	3	RABL6
CKLF1	5.92741e-33	0.353732	0.701	0.541	1.2888e-28	3	CKLF
SNRPC1	6.5185e-33	0.189052	0.621	0.438	1.41732e-28	3	SNRPC
FAM136A	6.81069e-33	0.190519	0.536	0.358	1.48085e-28	3	FAM136A
NUP50	7.16098e-33	0.147713	0.359	0.204	1.55701e-28	3	NUP50
DHX151	7.97101e-33	0.220673	0.607	0.422	1.73314e-28	3	DHX15
POP71	8.14867e-33	0.184733	0.502	0.329	1.77176e-28	3	POP7
ALG8	8.52007e-33	0.163492	0.339	0.188	1.85252e-28	3	ALG8
PRDX31	9.12189e-33	0.223346	0.668	0.508	1.98337e-28	3	PRDX3
PTPLAD1	1.02045e-32	0.246085	0.589	0.414	2.21877e-28	3	PTPLAD1
SDC11	1.26517e-32	0.296325	0.633	0.463	2.75086e-28	3	SDC1
DONSON	1.27139e-32	0.0902854	0.12	0.04	2.76439e-28	3	DONSON
KRR1	1.3747e-32	0.17731	0.416	0.248	2.98902e-28	3	KRR1
SNRPD21	1.48179e-32	0.233125	0.924	0.85	3.22186e-28	3	SNRPD2
NUDT21	1.83499e-32	0.169914	0.46	0.289	3.98983e-28	3	NUDT21
PRTFDC1	1.90194e-32	0.0893731	0.147	0.056	4.1354e-28	3	PRTFDC1
MLTK	2.1564e-32	0.197079	0.382	0.227	4.68865e-28	3	MLTK
PVRL11	2.19821e-32	0.136432	0.242	0.119	4.77956e-28	3	PVRL1
CD3EAP	2.20038e-32	0.106907	0.24	0.114	4.78428e-28	3	CD3EAP
RAD18	2.26348e-32	0.0656223	0.155	0.06	4.92149e-28	3	RAD18
PSMD21	2.51259e-32	0.235245	0.59	0.405	5.46313e-28	3	PSMD2
MDC1	2.87764e-32	0.068701	0.127	0.044	6.25686e-28	3	MDC1
DLEU2L	2.93099e-32	0.0510046	0.089	0.025	6.37285e-28	3	DLEU2L
SEC11A	3.45648e-32	0.241881	0.773	0.627	7.51542e-28	3	SEC11A
GTF3C6	3.66541e-32	0.198025	0.566	0.392	7.96971e-28	3	GTF3C6
DCK	3.94534e-32	0.108428	0.211	0.096	8.57835e-28	3	DCK
RECQL	3.94944e-32	0.199108	0.311	0.171	8.58727e-28	3	RECQL
TCTEX1D21	4.17246e-32	0.176684	0.378	0.22	9.07218e-28	3	TCTEX1D2
DCAF7	4.51991e-32	0.14762	0.468	0.292	9.82764e-28	3	DCAF7
DDX18	4.54185e-32	0.245166	0.684	0.518	9.87535e-28	3	DDX18
NPM31	5.05947e-32	0.185148	0.475	0.303	1.10008e-27	3	NPM3
GOT1	6.90869e-32	0.155564	0.267	0.135	1.50216e-27	3	GOT1
NDUFB21	7.88454e-32	0.225597	0.88	0.782	1.71433e-27	3	NDUFB2
MRPS231	8.03702e-32	0.182755	0.443	0.274	1.74749e-27	3	MRPS23
MRPL521	8.06759e-32	0.20367	0.747	0.593	1.75414e-27	3	MRPL52
VMA21	9.00578e-32	0.175146	0.49	0.313	1.95813e-27	3	VMA21
EIF5B	1.01227e-31	0.246967	0.775	0.633	2.20097e-27	3	EIF5B
RNASEH2B1	1.0131e-31	0.105671	0.296	0.156	2.20279e-27	3	RNASEH2B
UNG	1.02317e-31	0.16255	0.22	0.106	2.22468e-27	3	UNG
MRPS5	1.02677e-31	0.159082	0.549	0.367	2.23251e-27	3	MRPS5
NAA38	1.11405e-31	0.222629	0.649	0.467	2.42228e-27	3	NAA38
HAT11	1.15102e-31	0.217884	0.397	0.237	2.50267e-27	3	HAT1
WDR5	1.18175e-31	0.104079	0.24	0.116	2.56948e-27	3	WDR5
SMTN	1.18896e-31	0.113107	0.19	0.083	2.58515e-27	3	SMTN
GPAA1	1.32146e-31	0.261897	0.678	0.515	2.87324e-27	3	GPAA1
ALG5	1.34969e-31	0.215254	0.53	0.354	2.93464e-27	3	ALG5
C11orf48	1.53162e-31	0.201915	0.621	0.451	3.3302e-27	3	C11orf48
CHCHD1	1.56371e-31	0.190219	0.569	0.391	3.39997e-27	3	CHCHD1
SLBP1	1.66776e-31	0.264538	0.53	0.357	3.62622e-27	3	SLBP
ACLY	1.68159e-31	0.165123	0.416	0.252	3.65627e-27	3	ACLY
NT5E1	1.69176e-31	0.251762	0.451	0.284	3.6784e-27	3	NT5E
ICT1	1.74176e-31	0.136564	0.342	0.19	3.7871e-27	3	ICT1
BRD8	2.02605e-31	0.146808	0.302	0.161	4.40523e-27	3	BRD8
PSMB21	2.02829e-31	0.244117	0.674	0.516	4.41011e-27	3	PSMB2
CAV11	2.27891e-31	0.490262	0.389	0.246	4.95504e-27	3	CAV1
LSM21	2.30781e-31	0.212274	0.556	0.391	5.01787e-27	3	LSM2
TPM21	2.43656e-31	0.366756	0.602	0.434	5.29781e-27	3	TPM2
PBX3	2.47035e-31	0.052977	0.113	0.037	5.37128e-27	3	PBX3
ATP5E1	2.75398e-31	0.206648	0.927	0.926	5.98798e-27	3	ATP5E
DDX46	3.0858e-31	0.23004	0.72	0.559	6.70944e-27	3	DDX46
EXOSC31	3.83419e-31	0.114424	0.299	0.158	8.33668e-27	3	EXOSC3
POLA1	3.89355e-31	0.0584867	0.096	0.029	8.46574e-27	3	POLA1
ACP11	3.89399e-31	0.251243	0.732	0.586	8.4667e-27	3	ACP1
HMBS	4.21432e-31	0.109646	0.281	0.145	9.1632e-27	3	HMBS
HINT12	4.28431e-31	0.202078	0.946	0.908	9.31538e-27	3	HINT1
COX7A21	4.81151e-31	0.237386	0.914	0.854	1.04617e-26	3	COX7A2
ITGB41	4.99389e-31	0.27451	0.659	0.48	1.08582e-26	3	ITGB4
HSBP11	5.01224e-31	0.23271	0.826	0.723	1.08981e-26	3	HSBP1
CBR3	6.02902e-31	0.0783491	0.138	0.052	1.31089e-26	3	CBR3
TAF91	6.5637e-31	0.201407	0.642	0.471	1.42715e-26	3	TAF9
MLEC1	6.57676e-31	0.245446	0.78	0.632	1.42999e-26	3	MLEC
PKM	6.82196e-31	0.212923	0.929	0.867	1.4833e-26	3	PKM
NDUFA61	6.85286e-31	0.247913	0.747	0.612	1.49002e-26	3	NDUFA6
DDX54	6.88248e-31	0.180484	0.415	0.252	1.49646e-26	3	DDX54
ANAPC5	6.94597e-31	0.19436	0.532	0.353	1.51026e-26	3	ANAPC5
PARP2	8.86448e-31	0.063839	0.128	0.046	1.9274e-26	3	PARP2
PARK71	1.08381e-30	0.230378	0.818	0.712	2.35654e-26	3	PARK7
UBE2L31	1.16255e-30	0.233458	0.72	0.573	2.52773e-26	3	UBE2L3
SNX5	1.18738e-30	0.175644	0.464	0.296	2.58171e-26	3	SNX5
SUDS3	1.37586e-30	0.19047	0.529	0.355	2.99153e-26	3	SUDS3
PHB2	1.38243e-30	0.183401	0.582	0.408	3.00581e-26	3	PHB2
NAA201	1.42467e-30	0.162326	0.553	0.375	3.09766e-26	3	NAA20
PTPN11	1.442e-30	0.14271	0.384	0.226	3.13534e-26	3	PTPN11
HINT21	1.60218e-30	0.202915	0.577	0.405	3.48361e-26	3	HINT2
CPSF3	1.65154e-30	0.0852958	0.224	0.106	3.59095e-26	3	CPSF3
NOLC1	1.73147e-30	0.181384	0.432	0.27	3.76473e-26	3	NOLC1
GLRX3	1.82233e-30	0.170743	0.476	0.306	3.9623e-26	3	GLRX3
PHLDA12	2.06979e-30	0.288797	0.681	0.513	4.50033e-26	3	PHLDA1
GPATCH11	2.17951e-30	0.0704605	0.149	0.059	4.73891e-26	3	GPATCH11
KIF21A	2.52245e-30	0.149114	0.346	0.198	5.48456e-26	3	KIF21A
ARMC1	2.76553e-30	0.146253	0.337	0.191	6.0131e-26	3	ARMC1
C14orf21	2.83678e-30	0.240522	0.864	0.807	6.16801e-26	3	C14orf2
NDUFB111	3.03732e-30	0.217379	0.876	0.78	6.60405e-26	3	NDUFB11
TRIM281	3.25909e-30	0.200753	0.522	0.348	7.08623e-26	3	TRIM28
DDX10	3.32898e-30	0.111825	0.24	0.118	7.23819e-26	3	DDX10
TMEM19	3.33442e-30	0.122142	0.258	0.131	7.25003e-26	3	TMEM19
CNTRL1	3.38721e-30	0.0834323	0.224	0.105	7.36481e-26	3	CNTRL
POLR2D	3.49454e-30	0.08357	0.22	0.104	7.59818e-26	3	POLR2D
YWHAZ1	4.23155e-30	0.22838	0.918	0.867	9.20065e-26	3	YWHAZ
PTDSS1	4.31252e-30	0.15889	0.33	0.186	9.3767e-26	3	PTDSS1
PCBD2	4.73683e-30	0.117656	0.293	0.157	1.02993e-25	3	PCBD2
CHD4	4.74857e-30	0.187118	0.563	0.383	1.03248e-25	3	CHD4
HN1L1	5.60872e-30	0.191801	0.497	0.322	1.2195e-25	3	HN1L
GNG4	5.74658e-30	0.162672	0.174	0.076	1.24948e-25	3	GNG4
CFL11	5.80577e-30	0.215201	0.959	0.911	1.26235e-25	3	CFL1
KIAA0020	5.90246e-30	0.152682	0.286	0.152	1.28337e-25	3	KIAA0020
MINOS11	6.16833e-30	0.280584	0.764	0.667	1.34118e-25	3	MINOS1
C4orf46	6.37297e-30	0.0717902	0.099	0.031	1.38568e-25	3	C4orf46
AIMP2	6.4038e-30	0.110441	0.291	0.156	1.39238e-25	3	AIMP2
SSR31	6.78005e-30	0.234856	0.803	0.686	1.47419e-25	3	SSR3
UBALD21	9.33532e-30	0.190575	0.5	0.328	2.02978e-25	3	UBALD2
CWC15	9.45799e-30	0.192787	0.588	0.412	2.05645e-25	3	CWC15
CCNE2	9.64655e-30	0.0651243	0.082	0.023	2.09745e-25	3	CCNE2
SHMT1	9.82383e-30	0.0552061	0.141	0.054	2.136e-25	3	SHMT1
RHEB1	1.03719e-29	0.254018	0.715	0.589	2.25516e-25	3	RHEB
POLD1	1.06054e-29	0.0986525	0.131	0.049	2.30594e-25	3	POLD1
MRPL271	1.13393e-29	0.220252	0.679	0.516	2.46551e-25	3	MRPL27
TWISTNB1	1.2492e-29	0.112517	0.37	0.217	2.71614e-25	3	TWISTNB
UBE2V21	1.43796e-29	0.235302	0.54	0.37	3.12655e-25	3	UBE2V2
ERLIN1	1.44031e-29	0.141135	0.271	0.143	3.13167e-25	3	ERLIN1
TUBB61	1.46127e-29	0.149004	0.234	0.116	3.17723e-25	3	TUBB6
XRCC61	1.56939e-29	0.191666	0.665	0.503	3.41232e-25	3	XRCC6
RIBC2	1.5785e-29	0.0549802	0.079	0.022	3.43214e-25	3	RIBC2
HAUS1	1.80734e-29	0.0958421	0.188	0.084	3.9297e-25	3	HAUS1
UPF3A	1.90542e-29	0.149213	0.458	0.285	4.14295e-25	3	UPF3A
LDHA	1.99282e-29	0.183907	0.924	0.856	4.33298e-25	3	LDHA
CDKN2AIPNL	2.43633e-29	0.102945	0.277	0.146	5.2973e-25	3	CDKN2AIPNL
S100A162	2.48017e-29	0.253571	0.817	0.684	5.39263e-25	3	S100A16
RPA1	2.72375e-29	0.100846	0.25	0.127	5.92225e-25	3	RPA1
PARP11	3.45115e-29	0.203457	0.589	0.414	7.50384e-25	3	PARP1
HAUS2	4.74322e-29	0.109049	0.195	0.089	1.03132e-24	3	HAUS2
STOML21	5.09021e-29	0.204036	0.614	0.447	1.10676e-24	3	STOML2
CSTF3	5.19929e-29	0.120921	0.36	0.208	1.13048e-24	3	CSTF3
EMP2	5.38642e-29	0.20374	0.628	0.458	1.17117e-24	3	EMP2
LAT	5.62331e-29	0.124798	0.207	0.097	1.22268e-24	3	LAT
DCUN1D51	5.88774e-29	0.132879	0.36	0.211	1.28017e-24	3	DCUN1D5
DSN1	6.85732e-29	0.112507	0.148	0.059	1.49099e-24	3	DSN1
HMGN5	7.19325e-29	0.0647817	0.16	0.066	1.56403e-24	3	HMGN5
RBBP8	7.84733e-29	0.173922	0.296	0.165	1.70625e-24	3	RBBP8
CCDC137	8.77557e-29	0.157435	0.312	0.172	1.90807e-24	3	CCDC137
TALDO1	8.87539e-29	0.244875	0.73	0.594	1.92978e-24	3	TALDO1
AGPAT5	1.08704e-28	0.121381	0.219	0.106	2.36355e-24	3	AGPAT5
PTPMT1	1.11339e-28	0.242144	0.472	0.309	2.42085e-24	3	PTPMT1
TMEM194B	1.24058e-28	0.0593137	0.118	0.042	2.69739e-24	3	TMEM194B
MRPL131	1.25474e-28	0.234279	0.596	0.438	2.72817e-24	3	MRPL13
WBP4	1.29802e-28	0.167152	0.378	0.227	2.82228e-24	3	WBP4
RPS211	1.36843e-28	0.192636	0.972	0.94	2.97537e-24	3	RPS21
NUPL11	1.55714e-28	0.147648	0.313	0.174	3.38569e-24	3	NUPL1
ABCC4	1.6343e-28	0.133941	0.152	0.063	3.55346e-24	3	ABCC4
MRPS35	1.77417e-28	0.165643	0.549	0.37	3.85759e-24	3	MRPS35
HDAC21	2.17447e-28	0.171377	0.552	0.38	4.72795e-24	3	HDAC2
ANXA22	2.20566e-28	0.154955	0.981	0.957	4.79576e-24	3	ANXA2
MRPL221	2.30963e-28	0.189225	0.527	0.36	5.02183e-24	3	MRPL22
CNOT12	2.62773e-28	0.144291	0.362	0.217	5.71346e-24	3	CNOT1
DDX501	2.93851e-28	0.11683	0.283	0.152	6.38919e-24	3	DDX50
RPS19BP11	3.08424e-28	0.216745	0.754	0.606	6.70606e-24	3	RPS19BP1
CHCHD7	3.26107e-28	0.222279	0.562	0.399	7.09054e-24	3	CHCHD7
TIMM17B	3.42225e-28	0.201763	0.606	0.43	7.441e-24	3	TIMM17B
SH3KBP1	3.45396e-28	0.193193	0.527	0.353	7.50995e-24	3	SH3KBP1
C16orf74	4.05053e-28	0.12338	0.204	0.097	8.80707e-24	3	C16orf74
TIMM23	4.05757e-28	0.113308	0.304	0.168	8.82238e-24	3	TIMM23
IARS	4.23968e-28	0.150827	0.377	0.224	9.21835e-24	3	IARS
TPGS21	4.37388e-28	0.097364	0.356	0.206	9.51012e-24	3	TPGS2
PDIA41	4.68488e-28	0.217573	0.753	0.59	1.01863e-23	3	PDIA4
R3HDM1	4.92023e-28	0.0788548	0.196	0.091	1.06981e-23	3	R3HDM1
TBCA	5.02789e-28	0.205007	0.86	0.784	1.09321e-23	3	TBCA
FDPS	5.31164e-28	0.301791	0.66	0.516	1.15491e-23	3	FDPS
DHX9	5.31797e-28	0.150667	0.477	0.31	1.15629e-23	3	DHX9
DDC	5.62465e-28	0.0769987	0.117	0.043	1.22297e-23	3	DDC
DARS2	6.54252e-28	0.0560568	0.151	0.062	1.42254e-23	3	DARS2
MRPL181	6.90503e-28	0.19273	0.688	0.519	1.50136e-23	3	MRPL18
MTCH21	8.9463e-28	0.140296	0.484	0.321	1.94519e-23	3	MTCH2
TARS1	9.01301e-28	0.135517	0.411	0.251	1.9597e-23	3	TARS
TRIOBP1	9.21498e-28	0.112508	0.365	0.217	2.00361e-23	3	TRIOBP
BCCIP	9.98862e-28	0.133447	0.368	0.221	2.17182e-23	3	BCCIP
CPSF4	1.01418e-27	0.120398	0.203	0.097	2.20514e-23	3	CPSF4
UCHL3	1.11832e-27	0.139476	0.385	0.235	2.43156e-23	3	UCHL3
SLC43A3	1.11914e-27	0.157622	0.175	0.079	2.43335e-23	3	SLC43A3
IGF2BP31	1.14058e-27	0.109219	0.27	0.144	2.47996e-23	3	IGF2BP3
CD1091	1.16408e-27	0.118868	0.181	0.082	2.53105e-23	3	CD109
FAM96B1	1.1776e-27	0.238014	0.715	0.583	2.56045e-23	3	FAM96B
FERMT12	1.28869e-27	0.178769	0.467	0.302	2.802e-23	3	FERMT1
HAUS8	1.36645e-27	0.0525756	0.131	0.05	2.97107e-23	3	HAUS8
UPF3B	1.55504e-27	0.138065	0.381	0.231	3.38112e-23	3	UPF3B
FGFR1OP	1.72837e-27	0.121931	0.236	0.12	3.758e-23	3	FGFR1OP
MTHFD1	1.9551e-27	0.139387	0.218	0.109	4.25097e-23	3	MTHFD1
DCP2	2.1014e-27	0.115494	0.289	0.158	4.56907e-23	3	DCP2
SUZ12	2.42836e-27	0.134375	0.39	0.238	5.27997e-23	3	SUZ12
CDC27	2.62221e-27	0.140613	0.306	0.172	5.70147e-23	3	CDC27
FOXRED1	2.89629e-27	0.0696239	0.176	0.079	6.29741e-23	3	FOXRED1
EMG1	2.91443e-27	0.150781	0.45	0.291	6.33686e-23	3	EMG1
NABP2	2.99951e-27	0.120003	0.366	0.22	6.52184e-23	3	NABP2
CDCA71	3.14121e-27	0.151241	0.25	0.132	6.82993e-23	3	CDCA7
VPS351	3.79267e-27	0.179353	0.545	0.376	8.2464e-23	3	VPS35
USP14	4.28563e-27	0.130136	0.399	0.247	9.31824e-23	3	USP14
NUTF21	4.49831e-27	0.183424	0.541	0.376	9.78068e-23	3	NUTF2
SMIM4	4.90003e-27	0.0876471	0.301	0.167	1.06541e-22	3	SMIM4
MRPL110	4.90624e-27	0.134754	0.387	0.234	1.06676e-22	3	MRPL1
ORMDL2	5.20298e-27	0.217299	0.669	0.498	1.13128e-22	3	ORMDL2
HNRNPK1	5.63225e-27	0.208295	0.851	0.769	1.22462e-22	3	HNRNPK
PPP1CA	5.63372e-27	0.208254	0.722	0.573	1.22494e-22	3	PPP1CA
YWHAE1	5.83866e-27	0.2187	0.822	0.703	1.2695e-22	3	YWHAE
PPIL1	5.92343e-27	0.057822	0.198	0.093	1.28793e-22	3	PPIL1
TIMM8B1	6.06957e-27	0.18982	0.665	0.499	1.31971e-22	3	TIMM8B
NDUFA21	6.61067e-27	0.184969	0.796	0.666	1.43736e-22	3	NDUFA2
CALR1	7.05849e-27	0.239059	0.872	0.762	1.53473e-22	3	CALR
CEBPZ1	7.06868e-27	0.19791	0.449	0.289	1.53694e-22	3	CEBPZ
TMBIM61	7.5988e-27	0.195188	0.936	0.875	1.65221e-22	3	TMBIM6
HNRNPU1	7.64861e-27	0.180979	0.789	0.646	1.66304e-22	3	HNRNPU
SFTA22	8.13917e-27	0.238643	0.582	0.43	1.7697e-22	3	SFTA2
RAD54B	9.34798e-27	0.0755495	0.081	0.024	2.03253e-22	3	RAD54B
P4HB	9.74814e-27	0.238887	0.889	0.785	2.11954e-22	3	P4HB
C11orf24	1.04005e-26	0.0922232	0.27	0.146	2.26138e-22	3	C11orf24
ARL4D	1.0836e-26	0.151638	0.239	0.124	2.35608e-22	3	ARL4D
RNF431	1.12503e-26	0.244127	0.373	0.231	2.44616e-22	3	RNF43
C9orf64	1.14657e-26	0.0663933	0.128	0.05	2.49299e-22	3	C9orf64
PUS1	1.17097e-26	0.105058	0.241	0.126	2.54604e-22	3	PUS1
MRPS71	1.24515e-26	0.170297	0.548	0.378	2.70733e-22	3	MRPS7
NUP43	1.36753e-26	0.0843285	0.163	0.072	2.97341e-22	3	NUP43
XRCC51	1.39024e-26	0.206044	0.712	0.555	3.0228e-22	3	XRCC5
SNRNP401	1.40916e-26	0.125094	0.28	0.154	3.06394e-22	3	SNRNP40
ADAM151	1.47893e-26	0.219984	0.503	0.342	3.21564e-22	3	ADAM15
FAM83H1	1.51494e-26	0.169244	0.462	0.305	3.29393e-22	3	FAM83H
CDC23	2.04087e-26	0.0822897	0.207	0.101	4.43746e-22	3	CDC23
NT5DC2	2.07606e-26	0.069177	0.167	0.074	4.51398e-22	3	NT5DC2
CHAMP1	2.27553e-26	0.0852963	0.201	0.097	4.94769e-22	3	CHAMP1
TMEM189	2.59828e-26	0.0939151	0.319	0.183	5.64945e-22	3	TMEM189
ASUN1	2.62213e-26	0.11357	0.265	0.142	5.7013e-22	3	ASUN
CISD21	2.75359e-26	0.20497	0.659	0.502	5.98713e-22	3	CISD2
ANKRD111	2.80269e-26	0.253108	0.646	0.492	6.09389e-22	3	ANKRD11
MPHOSPH6	2.84673e-26	0.160333	0.311	0.178	6.18964e-22	3	MPHOSPH6
RP11-85M11.2	2.87972e-26	0.0623976	0.065	0.017	6.26138e-22	3	RP11-85M11.2
CETN3	3.15074e-26	0.122612	0.284	0.157	6.85065e-22	3	CETN3
NHP21	3.41227e-26	0.205058	0.753	0.624	7.4193e-22	3	NHP2
THOC7	3.46647e-26	0.178137	0.461	0.309	7.53714e-22	3	THOC7
SLC25A40	3.48307e-26	0.0804838	0.151	0.064	7.57325e-22	3	SLC25A40
PPP1CC	3.49181e-26	0.18846	0.604	0.435	7.59225e-22	3	PPP1CC
PLP21	3.70456e-26	0.233339	0.806	0.686	8.05482e-22	3	PLP2
PIN4	4.18866e-26	0.170279	0.62	0.454	9.10741e-22	3	PIN4
TCERG1	4.57878e-26	0.130738	0.401	0.251	9.95565e-22	3	TCERG1
MBD3	4.77239e-26	0.083247	0.24	0.124	1.03766e-21	3	MBD3
TOMM34	4.78867e-26	0.111736	0.234	0.12	1.0412e-21	3	TOMM34
PSMA1	5.17456e-26	0.206668	0.74	0.613	1.1251e-21	3	PSMA1
C2orf691	5.21277e-26	0.10137	0.253	0.134	1.13341e-21	3	C2orf69
CNTLN	5.48759e-26	0.0848311	0.111	0.041	1.19317e-21	3	CNTLN
RCN11	7.48669e-26	0.227927	0.562	0.399	1.62783e-21	3	RCN1
TMEM107	7.55801e-26	0.0981438	0.244	0.127	1.64334e-21	3	TMEM107
THOC21	8.25397e-26	0.204725	0.649	0.481	1.79466e-21	3	THOC2
NDUFC11	8.71027e-26	0.181121	0.76	0.624	1.89387e-21	3	NDUFC1
CCDC25	9.08421e-26	0.123914	0.357	0.213	1.97518e-21	3	CCDC25
COX4I11	1.01696e-25	0.216452	0.941	0.908	2.21118e-21	3	COX4I1
CCNE1	1.07634e-25	0.0835826	0.099	0.034	2.34029e-21	3	CCNE1
DNAJC2	1.18919e-25	0.141809	0.454	0.299	2.58565e-21	3	DNAJC2
ANAPC15	1.20582e-25	0.117467	0.363	0.219	2.62181e-21	3	ANAPC15
PPP5C	1.29027e-25	0.107992	0.229	0.117	2.80544e-21	3	PPP5C
PRDX41	1.35873e-25	0.211604	0.694	0.546	2.95429e-21	3	PRDX4
C12orf29	1.35956e-25	0.0725883	0.196	0.095	2.95609e-21	3	C12orf29
COX11	1.50144e-25	0.102275	0.315	0.181	3.26458e-21	3	COX11
NARS	1.61374e-25	0.152082	0.464	0.307	3.50875e-21	3	NARS
CAD	1.61685e-25	0.0894472	0.166	0.075	3.51552e-21	3	CAD
MRP631	1.76864e-25	0.261407	0.749	0.622	3.84555e-21	3	MRP63
PHB	1.99456e-25	0.186409	0.696	0.535	4.33677e-21	3	PHB
HNRNPD	2.00324e-25	0.186855	0.647	0.491	4.35564e-21	3	HNRNPD
OXCT1	2.00494e-25	0.0801356	0.115	0.044	4.35934e-21	3	OXCT1
THOC3	2.01211e-25	0.118535	0.251	0.135	4.37494e-21	3	THOC3
WDR4	2.01384e-25	0.0805228	0.147	0.063	4.37869e-21	3	WDR4
PIN1	2.01818e-25	0.191944	0.537	0.378	4.38813e-21	3	PIN1
CCDC88A	2.19392e-25	0.0667933	0.214	0.107	4.77024e-21	3	CCDC88A
MRTO41	2.22286e-25	0.0978719	0.313	0.18	4.83317e-21	3	MRTO4
TAF6	2.53208e-25	0.0935047	0.256	0.139	5.50551e-21	3	TAF6
TRMU	2.93904e-25	0.0514331	0.203	0.099	6.39035e-21	3	TRMU
SRM	3.13236e-25	0.138638	0.346	0.209	6.81069e-21	3	SRM
HNRNPUL1	3.38777e-25	0.173049	0.484	0.328	7.36602e-21	3	HNRNPUL1
HKDC11	3.66979e-25	0.136063	0.24	0.129	7.97923e-21	3	HKDC1
ERI2	4.04938e-25	0.0600727	0.141	0.059	8.80456e-21	3	ERI2
CHCHD3	4.0862e-25	0.125929	0.349	0.212	8.88461e-21	3	CHCHD3
NHSL1	4.18769e-25	0.145675	0.166	0.076	9.1053e-21	3	NHSL1
PDS5B	4.29847e-25	0.104475	0.278	0.153	9.34616e-21	3	PDS5B
ARHGDIB1	4.78615e-25	0.211726	0.432	0.288	1.04065e-20	3	ARHGDIB
IARS2	4.79632e-25	0.144406	0.442	0.292	1.04286e-20	3	IARS2
NPNT1	5.18238e-25	0.168187	0.256	0.141	1.12681e-20	3	NPNT
ATOX11	5.92965e-25	0.209496	0.778	0.653	1.28928e-20	3	ATOX1
VPS26A	6.15161e-25	0.152315	0.424	0.271	1.33755e-20	3	VPS26A
HSD17B101	6.15563e-25	0.163143	0.553	0.4	1.33842e-20	3	HSD17B10
POLR2H	6.28839e-25	0.194932	0.683	0.531	1.36728e-20	3	POLR2H
ERGIC2	7.04345e-25	0.168042	0.576	0.416	1.53146e-20	3	ERGIC2
TXNDC12	7.11072e-25	0.209501	0.53	0.375	1.54608e-20	3	TXNDC12
ANO11	7.37848e-25	0.124045	0.226	0.118	1.6043e-20	3	ANO1
PAK1IP11	7.86154e-25	0.0776527	0.217	0.11	1.70934e-20	3	PAK1IP1
TCP11	7.97869e-25	0.166136	0.614	0.454	1.73481e-20	3	TCP1
PSMB61	8.39663e-25	0.214828	0.679	0.549	1.82568e-20	3	PSMB6
KRT18	8.69314e-25	0.18535	0.955	0.919	1.89015e-20	3	KRT18
ACTB1	8.83707e-25	0.191845	0.991	0.974	1.92144e-20	3	ACTB
IPO9	9.15088e-25	0.149585	0.306	0.18	1.98968e-20	3	IPO9
TMTC3	9.44647e-25	0.0807601	0.183	0.087	2.05395e-20	3	TMTC3
KCTD9	1.12103e-24	0.0747189	0.214	0.108	2.43745e-20	3	KCTD9
NEDD8	1.14216e-24	0.205926	0.845	0.749	2.4834e-20	3	NEDD8
TUBA4A1	1.18866e-24	0.203421	0.589	0.423	2.5845e-20	3	TUBA4A
IL20RB1	1.22518e-24	0.151324	0.167	0.077	2.66391e-20	3	IL20RB
ATP2A21	1.23015e-24	0.290156	0.624	0.48	2.67472e-20	3	ATP2A2
MAPRE11	1.39305e-24	0.183556	0.491	0.335	3.02891e-20	3	MAPRE1
SLC38A12	1.41315e-24	0.171115	0.417	0.275	3.0726e-20	3	SLC38A1
MRPS341	1.50475e-24	0.199917	0.731	0.591	3.27178e-20	3	MRPS34
FBL	1.62777e-24	0.203848	0.639	0.491	3.53926e-20	3	FBL
XPOT	1.64636e-24	0.147169	0.291	0.167	3.57967e-20	3	XPOT
ANAPC7	1.72781e-24	0.106949	0.271	0.15	3.75677e-20	3	ANAPC7
NUCB21	1.752e-24	0.175748	0.502	0.35	3.80937e-20	3	NUCB2
SFT2D2	1.839e-24	0.144843	0.455	0.304	3.99853e-20	3	SFT2D2
MRPL231	1.84271e-24	0.241078	0.778	0.644	4.0066e-20	3	MRPL23
UBA2	1.86007e-24	0.164015	0.442	0.289	4.04436e-20	3	UBA2
C8orf331	1.88678e-24	0.14622	0.456	0.302	4.10243e-20	3	C8orf33
CEP97	1.93348e-24	0.0511718	0.113	0.043	4.20397e-20	3	CEP97
CEP192	2.09873e-24	0.057111	0.123	0.049	4.56328e-20	3	CEP192
RCC2	2.12115e-24	0.112656	0.329	0.196	4.61201e-20	3	RCC2
LAP3	2.17504e-24	0.124161	0.422	0.273	4.72919e-20	3	LAP3
AKR1B1	2.23e-24	0.120326	0.227	0.12	4.84868e-20	3	AKR1B1
MMAB	2.86546e-24	0.131867	0.365	0.228	6.23036e-20	3	MMAB
CYBA2	2.88629e-24	0.242096	0.956	0.897	6.27565e-20	3	CYBA
PSMD3	3.06361e-24	0.135547	0.482	0.321	6.66122e-20	3	PSMD3
PHTF2	3.19723e-24	0.0717664	0.134	0.056	6.95173e-20	3	PHTF2
MRPL111	3.27656e-24	0.159443	0.535	0.384	7.12421e-20	3	MRPL11
LTV1	3.28399e-24	0.0739547	0.233	0.121	7.14038e-20	3	LTV1
CCDC581	3.3114e-24	0.101581	0.292	0.165	7.19997e-20	3	CCDC58
CCDC591	3.47809e-24	0.151506	0.516	0.355	7.56241e-20	3	CCDC59
PAFAH1B3	3.6737e-24	0.152574	0.444	0.298	7.98772e-20	3	PAFAH1B3
KNOP1	3.83942e-24	0.124222	0.475	0.315	8.34806e-20	3	KNOP1
LARP11	4.15705e-24	0.153327	0.555	0.39	9.03867e-20	3	LARP1
ADRM11	4.16078e-24	0.200487	0.66	0.512	9.04679e-20	3	ADRM1
YEATS4	4.20032e-24	0.130357	0.293	0.168	9.13275e-20	3	YEATS4
PSAT11	5.01699e-24	0.203099	0.181	0.086	1.09084e-19	3	PSAT1
XRCC4	5.13846e-24	0.105844	0.273	0.153	1.11726e-19	3	XRCC4
ALDH7A1	5.29083e-24	0.1015	0.236	0.126	1.15038e-19	3	ALDH7A1
ECHS11	5.41455e-24	0.182078	0.587	0.427	1.17729e-19	3	ECHS1
RALB	5.44978e-24	0.154599	0.391	0.25	1.18494e-19	3	RALB
CALM11	5.56526e-24	0.202095	0.878	0.793	1.21006e-19	3	CALM1
DNAJB111	6.74084e-24	0.182582	0.641	0.482	1.46566e-19	3	DNAJB11
MRPS331	7.32928e-24	0.168696	0.602	0.443	1.59361e-19	3	MRPS33
M6PR	8.12647e-24	0.180251	0.504	0.346	1.76694e-19	3	M6PR
CHST11	8.26613e-24	0.105169	0.215	0.111	1.79731e-19	3	CHST11
NSMCE2	8.67163e-24	0.110148	0.34	0.204	1.88547e-19	3	NSMCE2
CBFB1	9.15789e-24	0.155253	0.375	0.238	1.9912e-19	3	CBFB
EIF5AL1	9.73791e-24	0.0868133	0.194	0.095	2.11731e-19	3	EIF5AL1
ILVBL	9.8201e-24	0.148128	0.357	0.218	2.13518e-19	3	ILVBL
PRNP1	9.91995e-24	0.199696	0.499	0.341	2.1569e-19	3	PRNP
ZCCHC17	1.02881e-23	0.126409	0.362	0.227	2.23695e-19	3	ZCCHC17
NAA10	1.033e-23	0.21608	0.597	0.446	2.24605e-19	3	NAA10
NDUFS8	1.09434e-23	0.188132	0.749	0.618	2.37943e-19	3	NDUFS8
SDF2L11	1.35834e-23	0.169451	0.588	0.431	2.95344e-19	3	SDF2L1
GOT2	1.47855e-23	0.114733	0.299	0.175	3.21481e-19	3	GOT2
NUP93	1.71106e-23	0.0727839	0.171	0.081	3.72037e-19	3	NUP93
MT2A1	1.74117e-23	0.468391	0.589	0.435	3.78583e-19	3	MT2A
UACA1	1.80149e-23	0.119475	0.353	0.217	3.91698e-19	3	UACA
COX6A1P21	2.24606e-23	0.182077	0.52	0.367	4.88362e-19	3	COX6A1P2
RP11-382A18.2	2.28066e-23	0.156145	0.132	0.057	4.95883e-19	3	RP11-382A18.2
PLGRKT	2.3664e-23	0.0970152	0.286	0.165	5.14526e-19	3	PLGRKT
NOM1	2.57011e-23	0.107174	0.262	0.146	5.58819e-19	3	NOM1
BRD7	2.63512e-23	0.10263	0.358	0.221	5.72953e-19	3	BRD7
PON2	2.64372e-23	0.289729	0.71	0.573	5.74825e-19	3	PON2
TCEB11	2.75486e-23	0.20701	0.751	0.635	5.98988e-19	3	TCEB1
AP1B1	2.9859e-23	0.0766237	0.269	0.151	6.49225e-19	3	AP1B1
CHRNA5	3.14772e-23	0.0956661	0.133	0.056	6.84409e-19	3	CHRNA5
EPT11	3.19005e-23	0.0848613	0.226	0.119	6.93613e-19	3	EPT1
PLAU1	3.31887e-23	0.304912	0.315	0.193	7.21622e-19	3	PLAU
BDP11	3.40262e-23	0.14555	0.474	0.321	7.39832e-19	3	BDP1
MRPL21	3.40791e-23	0.155009	0.571	0.411	7.40983e-19	3	MRPL21
GARS	3.49541e-23	0.189575	0.378	0.236	7.60008e-19	3	GARS
GTF3A1	3.68744e-23	0.172888	0.604	0.442	8.0176e-19	3	GTF3A
TPR1	3.81659e-23	0.182501	0.626	0.477	8.29841e-19	3	TPR
CEP1351	3.82424e-23	0.108947	0.143	0.063	8.31504e-19	3	CEP135
DPY19L1	3.90289e-23	0.130377	0.344	0.212	8.48604e-19	3	DPY19L1
EIF3B1	4.35415e-23	0.132314	0.51	0.353	9.46722e-19	3	EIF3B
POU2F1	4.51305e-23	0.0578307	0.23	0.121	9.81272e-19	3	POU2F1
TMEM1601	4.54557e-23	0.203257	0.576	0.42	9.88343e-19	3	TMEM160
PIGX	4.60443e-23	0.144914	0.385	0.246	1.00114e-18	3	PIGX
TMA16	4.96157e-23	0.143829	0.393	0.25	1.07879e-18	3	TMA16
B3GNTL1	5.33319e-23	0.057873	0.148	0.066	1.1596e-18	3	B3GNTL1
SFXN5	5.50323e-23	0.0860708	0.154	0.07	1.19657e-18	3	SFXN5
C11orf83	5.91024e-23	0.213475	0.576	0.432	1.28506e-18	3	C11orf83
PGRMC1	6.3849e-23	0.19047	0.652	0.503	1.38827e-18	3	PGRMC1
PSMD121	6.47038e-23	0.131632	0.448	0.299	1.40685e-18	3	PSMD12
MTFR1	6.96453e-23	0.0998215	0.253	0.14	1.5143e-18	3	MTFR1
TGFBI	7.92211e-23	0.38404	0.28	0.165	1.7225e-18	3	TGFBI
ZCRB1	8.66877e-23	0.173211	0.62	0.462	1.88485e-18	3	ZCRB1
CACYBP1	9.0517e-23	0.142295	0.708	0.563	1.96811e-18	3	CACYBP
MRPS25	9.14558e-23	0.131617	0.378	0.241	1.98852e-18	3	MRPS25
DHCR241	9.41777e-23	0.165362	0.355	0.227	2.0477e-18	3	DHCR24
TECR	9.66254e-23	0.202922	0.73	0.61	2.10093e-18	3	TECR
EIF3A	9.87371e-23	0.189949	0.726	0.593	2.14684e-18	3	EIF3A
SMPD4	9.91991e-23	0.122869	0.22	0.118	2.15689e-18	3	SMPD4
RPP30	9.97568e-23	0.0774192	0.258	0.142	2.16901e-18	3	RPP30
VDAC1	1.02475e-22	0.184881	0.835	0.737	2.22812e-18	3	VDAC1
CCT41	1.11522e-22	0.206231	0.653	0.518	2.42481e-18	3	CCT4
PDCD11	1.17276e-22	0.110457	0.224	0.12	2.54993e-18	3	PDCD11
FLNA1	1.18522e-22	0.21636	0.486	0.338	2.57702e-18	3	FLNA
DNAJC81	1.19573e-22	0.172816	0.507	0.36	2.59987e-18	3	DNAJC8
ABCC2	1.21183e-22	0.0591315	0.081	0.027	2.63488e-18	3	ABCC2
POP1	1.21629e-22	0.0524206	0.134	0.057	2.64458e-18	3	POP1
AARS1	1.25298e-22	0.201644	0.28	0.163	2.72436e-18	3	AARS
SRSF101	1.33898e-22	0.182948	0.561	0.405	2.91135e-18	3	SRSF10
APLP21	1.40064e-22	0.260292	0.882	0.773	3.04542e-18	3	APLP2
C9orf142	1.45963e-22	0.180698	0.552	0.407	3.17367e-18	3	C9orf142
LLPH	1.48848e-22	0.109266	0.436	0.286	3.2364e-18	3	LLPH
SYPL1	1.54464e-22	0.254233	0.702	0.562	3.3585e-18	3	SYPL1
SFXN1	1.57204e-22	0.103555	0.358	0.222	3.41809e-18	3	SFXN1
NUP621	1.57811e-22	0.0950349	0.337	0.204	3.43128e-18	3	NUP62
ATP5H1	1.60149e-22	0.165112	0.753	0.645	3.48211e-18	3	ATP5H
ARHGAP181	1.64629e-22	0.161944	0.543	0.383	3.57952e-18	3	ARHGAP18
MRE11A	1.71847e-22	0.0650489	0.131	0.056	3.73647e-18	3	MRE11A
2020-09-11	1.76011e-22	0.191854	0.429	0.289	3.82701e-18	3	2020-09-11
GEMIN6	1.97534e-22	0.0955424	0.247	0.136	4.29498e-18	3	GEMIN6
GLB1L2	2.02898e-22	0.0743089	0.123	0.052	4.41162e-18	3	GLB1L2
UQCR101	2.03381e-22	0.151745	0.854	0.786	4.42212e-18	3	UQCR10
SF3B141	2.04798e-22	0.194001	0.775	0.663	4.45291e-18	3	SF3B14
1971-09-01	2.11582e-22	0.183435	0.674	0.544	4.60043e-18	3	2020-09-07
AP2M1	2.12254e-22	0.160781	0.685	0.541	4.61503e-18	3	AP2M1
CISD11	2.12411e-22	0.17433	0.559	0.395	4.61844e-18	3	CISD1
KIAA1549L	2.1706e-22	0.0556027	0.095	0.035	4.71953e-18	3	KIAA1549L
AZIN11	2.31723e-22	0.212642	0.626	0.48	5.03836e-18	3	AZIN1
CD320	2.39525e-22	0.166707	0.344	0.217	5.20798e-18	3	CD320
CDK161	2.41082e-22	0.111852	0.378	0.241	5.24185e-18	3	CDK16
UXS1	2.45695e-22	0.109988	0.376	0.234	5.34214e-18	3	UXS1
CCDC141	2.49824e-22	0.114306	0.384	0.244	5.43192e-18	3	CCDC14
MRPL371	2.96126e-22	0.133215	0.429	0.282	6.43866e-18	3	MRPL37
GLO1	3.02963e-22	0.190783	0.485	0.343	6.58733e-18	3	GLO1
RPLP01	3.05289e-22	0.124149	0.976	0.961	6.6379e-18	3	RPLP0
ATP5J1	3.22217e-22	0.203285	0.78	0.683	7.00596e-18	3	ATP5J
PTRH2	3.25435e-22	0.115882	0.281	0.163	7.07594e-18	3	PTRH2
HNRNPH31	3.26415e-22	0.184878	0.569	0.416	7.09724e-18	3	HNRNPH3
RPA21	3.4427e-22	0.112163	0.28	0.162	7.48546e-18	3	RPA2
KHDRBS11	3.55976e-22	0.173985	0.628	0.494	7.73999e-18	3	KHDRBS1
AGPAT61	3.71102e-22	0.146515	0.309	0.187	8.06888e-18	3	AGPAT6
SAR1A	3.7452e-22	0.173063	0.592	0.433	8.14319e-18	3	SAR1A
MDH11	3.83108e-22	0.167194	0.526	0.381	8.32993e-18	3	MDH1
SMARCE1	3.84947e-22	0.110801	0.46	0.311	8.3699e-18	3	SMARCE1
ARPC1B1	3.99402e-22	0.267555	0.845	0.752	8.68419e-18	3	ARPC1B
FUOM1	4.01009e-22	0.135758	0.304	0.182	8.71913e-18	3	FUOM
UBR7	4.18259e-22	0.0606283	0.141	0.063	9.09421e-18	3	UBR7
RNF157	4.29305e-22	0.053378	0.095	0.035	9.33438e-18	3	RNF157
STEAP11	4.4239e-22	0.224986	0.383	0.248	9.61889e-18	3	STEAP1
GLA	4.5404e-22	0.0793518	0.251	0.139	9.87218e-18	3	GLA
RPLP11	4.54054e-22	0.122017	0.999	0.995	9.8725e-18	3	RPLP1
GTF3C2	4.94802e-22	0.0814557	0.22	0.117	1.07585e-17	3	GTF3C2
PPIF	5.15321e-22	0.0976464	0.3	0.177	1.12046e-17	3	PPIF
NOP581	5.61636e-22	0.180338	0.575	0.426	1.22116e-17	3	NOP58
EIF2S11	5.84713e-22	0.14247	0.403	0.262	1.27134e-17	3	EIF2S1
NDUFA91	6.01558e-22	0.174932	0.445	0.307	1.30797e-17	3	NDUFA9
RBM14	6.30161e-22	0.095888	0.293	0.173	1.37016e-17	3	RBM14
PSME3	6.49768e-22	0.0993683	0.352	0.219	1.41279e-17	3	PSME3
NUDT51	7.16804e-22	0.144073	0.426	0.283	1.55855e-17	3	NUDT5
HSPA14	7.95364e-22	0.0677292	0.184	0.092	1.72936e-17	3	HSPA14
TMEM14A1	8.52413e-22	0.264837	0.624	0.486	1.8534e-17	3	TMEM14A
PSMB71	8.59327e-22	0.200527	0.755	0.639	1.86843e-17	3	PSMB7
SLC31A1	8.95135e-22	0.115581	0.253	0.142	1.94629e-17	3	SLC31A1
MRPL14	9.42712e-22	0.237612	0.711	0.594	2.04974e-17	3	MRPL14
GSTCD	9.76058e-22	0.0528663	0.116	0.048	2.12224e-17	3	GSTCD
PIR	1.00607e-21	0.0638789	0.151	0.07	2.1875e-17	3	PIR
THRAP31	1.01794e-21	0.163134	0.548	0.39	2.2133e-17	3	THRAP3
EIF1AX	1.03709e-21	0.167308	0.736	0.608	2.25495e-17	3	EIF1AX
ERP29	1.04953e-21	0.22244	0.816	0.689	2.282e-17	3	ERP29
GANAB1	1.0955e-21	0.162948	0.477	0.328	2.38195e-17	3	GANAB
C20orf271	1.12701e-21	0.0969348	0.267	0.153	2.45045e-17	3	C20orf27
LAS1L	1.26482e-21	0.0743976	0.216	0.115	2.7501e-17	3	LAS1L
NUP188	1.37346e-21	0.0699351	0.168	0.082	2.98631e-17	3	NUP188
EIF4G11	1.37373e-21	0.180814	0.627	0.479	2.98689e-17	3	EIF4G1
HDAC1	1.51712e-21	0.160793	0.585	0.427	3.29867e-17	3	HDAC1
SRRM1	1.54711e-21	0.222347	0.674	0.535	3.36388e-17	3	SRRM1
ADIPOR2	1.63588e-21	0.130927	0.361	0.232	3.5569e-17	3	ADIPOR2
PSMC51	1.65281e-21	0.160853	0.609	0.467	3.5937e-17	3	PSMC5
G0S21	1.78941e-21	0.606392	0.403	0.274	3.89071e-17	3	G0S2
POLE2	1.95909e-21	0.0531611	0.062	0.018	4.25966e-17	3	POLE2
CWF19L2	1.97425e-21	0.133737	0.278	0.162	4.29261e-17	3	CWF19L2
BZW21	2.01858e-21	0.115886	0.466	0.312	4.389e-17	3	BZW2
EXOSC9	2.18488e-21	0.0910762	0.151	0.071	4.75059e-17	3	EXOSC9
GLRX51	2.20547e-21	0.123352	0.393	0.259	4.79536e-17	3	GLRX5
METAP1	2.23292e-21	0.108359	0.286	0.168	4.85504e-17	3	METAP1
CDKN2C	2.27134e-21	0.059406	0.169	0.082	4.93858e-17	3	CDKN2C
SRSF1	2.41757e-21	0.133772	0.525	0.378	5.25652e-17	3	SRSF1
POC5	2.47966e-21	0.050224	0.113	0.046	5.39153e-17	3	POC5
ATP2B1	2.63603e-21	0.204656	0.442	0.305	5.73152e-17	3	ATP2B1
CCDC167	2.95102e-21	0.106686	0.391	0.253	6.4164e-17	3	CCDC167
PFDN21	3.19194e-21	0.196625	0.795	0.691	6.94024e-17	3	PFDN2
SRSF91	3.22396e-21	0.161239	0.686	0.551	7.00985e-17	3	SRSF9
EI24	3.67288e-21	0.213071	0.732	0.585	7.98595e-17	3	EI24
SLC7A12	3.94224e-21	0.121381	0.34	0.214	8.57162e-17	3	SLC7A1
ABHD12	4.04427e-21	0.142992	0.433	0.287	8.79345e-17	3	ABHD12
NUDCD1	4.08178e-21	0.0670517	0.227	0.123	8.87501e-17	3	NUDCD1
FADS1	4.12782e-21	0.0561883	0.125	0.054	8.97511e-17	3	FADS1
MCFD2	4.22374e-21	0.170024	0.54	0.388	9.18367e-17	3	MCFD2
C8orf761	4.43353e-21	0.0698871	0.297	0.175	9.63983e-17	3	C8orf76
PSPC1	4.43879e-21	0.108535	0.28	0.163	9.65126e-17	3	PSPC1
DDX521	4.80876e-21	0.150252	0.356	0.226	1.04557e-16	3	DDX52
XPO5	4.89347e-21	0.0632749	0.148	0.069	1.06399e-16	3	XPO5
NELFB	5.01227e-21	0.107109	0.307	0.186	1.08982e-16	3	NELFB
SFPQ2	5.14929e-21	0.168006	0.75	0.607	1.11961e-16	3	SFPQ
CDC1231	5.44802e-21	0.140861	0.376	0.245	1.18456e-16	3	CDC123
CENPB1	5.52975e-21	0.106202	0.278	0.166	1.20233e-16	3	CENPB
PSMA2.1	5.53326e-21	0.184851	0.661	0.544	1.2031e-16	3	PSMA2.1
NFATC2IP1	6.02627e-21	0.147646	0.418	0.282	1.31029e-16	3	NFATC2IP
MTHFD1L	6.29492e-21	0.0966854	0.249	0.142	1.36871e-16	3	MTHFD1L
ADIRF1	6.31662e-21	0.473672	0.564	0.444	1.37342e-16	3	ADIRF
MRPS261	6.34792e-21	0.159303	0.489	0.336	1.38023e-16	3	MRPS26
SRPRB	6.40871e-21	0.113487	0.446	0.303	1.39345e-16	3	SRPRB
PHF6	6.86027e-21	0.0966542	0.266	0.155	1.49163e-16	3	PHF6
MBOAT21	6.95617e-21	0.148143	0.352	0.225	1.51248e-16	3	MBOAT2
NUP35	7.01221e-21	0.0773128	0.181	0.091	1.52466e-16	3	NUP35
PI4K2B	7.01247e-21	0.143715	0.214	0.118	1.52472e-16	3	PI4K2B
WDR13	7.2417e-21	0.162142	0.661	0.504	1.57456e-16	3	WDR1
RRP7A	7.6726e-21	0.147141	0.381	0.247	1.66825e-16	3	RRP7A
CTSC	7.761e-21	0.180883	0.59	0.429	1.68747e-16	3	CTSC
NCBP1	7.81136e-21	0.0616066	0.192	0.099	1.69842e-16	3	NCBP1
YARS	7.93857e-21	0.131945	0.287	0.171	1.72608e-16	3	YARS
MRPL20	8.01093e-21	0.17448	0.76	0.633	1.74182e-16	3	MRPL20
CHMP1A	8.0845e-21	0.156993	0.414	0.275	1.75781e-16	3	CHMP1A
RNF219	8.35195e-21	0.0707073	0.161	0.078	1.81596e-16	3	RNF219
CYB5B	8.79338e-21	0.152508	0.583	0.43	1.91194e-16	3	CYB5B
PSMG3	9.57831e-21	0.146711	0.492	0.348	2.08261e-16	3	PSMG3
MTAP	9.71663e-21	0.179017	0.318	0.201	2.11269e-16	3	MTAP
NBN	9.98607e-21	0.0869788	0.294	0.175	2.17127e-16	3	NBN
PDHA1	1.00336e-20	0.123402	0.383	0.248	2.18161e-16	3	PDHA1
STIP1	1.03957e-20	0.129655	0.46	0.316	2.26033e-16	3	STIP1
PRPSAP1	1.17283e-20	0.0989089	0.307	0.186	2.55009e-16	3	PRPSAP1
G3BP11	1.17516e-20	0.139971	0.593	0.447	2.55516e-16	3	G3BP1
TIMM17A1	1.20433e-20	0.145694	0.556	0.408	2.61857e-16	3	TIMM17A
DYNLT1	1.20704e-20	0.180208	0.77	0.643	2.62446e-16	3	DYNLT1
NSA2	1.24459e-20	0.144264	0.65	0.502	2.70611e-16	3	NSA2
PRPS11	1.31754e-20	0.0602079	0.214	0.114	2.86473e-16	3	PRPS1
PET1001	1.45015e-20	0.134047	0.57	0.411	3.15305e-16	3	PET100
PCBP2	1.5908e-20	0.171391	0.787	0.677	3.45887e-16	3	PCBP2
HRAS	1.5959e-20	0.108318	0.327	0.202	3.46997e-16	3	HRAS
RALBP1	1.6513e-20	0.18009	0.609	0.47	3.59041e-16	3	RALBP1
SUCLG11	1.81561e-20	0.16431	0.497	0.352	3.94768e-16	3	SUCLG1
MRPS31	1.85598e-20	0.0987974	0.26	0.151	4.03546e-16	3	MRPS31
UBE2K1	1.87481e-20	0.149009	0.615	0.456	4.07639e-16	3	UBE2K
STRIP2	1.92484e-20	0.0688176	0.109	0.045	4.18518e-16	3	STRIP2
TSFM	1.95756e-20	0.0803561	0.258	0.148	4.25631e-16	3	TSFM
GIT1	2.03308e-20	0.114554	0.2	0.106	4.42053e-16	3	GIT1
FAT11	2.04922e-20	0.144946	0.472	0.329	4.45562e-16	3	FAT1
KARS	2.0656e-20	0.123509	0.459	0.32	4.49124e-16	3	KARS
TTF1	2.10314e-20	0.0868997	0.335	0.208	4.57286e-16	3	TTF1
KATNA11	2.26827e-20	0.062841	0.197	0.103	4.93189e-16	3	KATNA1
DDX41	2.32902e-20	0.0869475	0.314	0.189	5.06398e-16	3	DDX41
PYGB1	2.59071e-20	0.155454	0.549	0.403	5.63298e-16	3	PYGB
RTF1	2.70027e-20	0.142416	0.651	0.498	5.87121e-16	3	RTF1
TRIM37	2.73615e-20	0.0537202	0.147	0.069	5.94921e-16	3	TRIM37
DLAT	2.85291e-20	0.0673859	0.201	0.106	6.20308e-16	3	DLAT
H2AFJ1	2.8643e-20	0.163103	0.736	0.597	6.22784e-16	3	H2AFJ
BTG3	3.05996e-20	0.185362	0.35	0.226	6.65327e-16	3	BTG3
CD971	3.08281e-20	0.132604	0.347	0.226	6.70296e-16	3	CD97
TMEM167A	3.16919e-20	0.146224	0.763	0.626	6.89076e-16	3	TMEM167A
ABCE11	3.29132e-20	0.117803	0.393	0.258	7.15632e-16	3	ABCE1
DDX23	3.35958e-20	0.0739236	0.316	0.193	7.30474e-16	3	DDX23
TGS11	3.55674e-20	0.110563	0.336	0.21	7.73342e-16	3	TGS1
STX2	3.71027e-20	0.0640668	0.135	0.061	8.06725e-16	3	STX2
XPO6	3.72018e-20	0.0835858	0.261	0.153	8.08879e-16	3	XPO6
RP11-357H14.17	3.76916e-20	0.0931232	0.177	0.09	8.19529e-16	3	RP11-357H14.17
MYOF1	4.09897e-20	0.13657	0.429	0.294	8.91239e-16	3	MYOF
ZW10	4.27813e-20	0.0693988	0.122	0.053	9.30193e-16	3	ZW10
EBNA1BP21	4.31299e-20	0.123732	0.462	0.326	9.37774e-16	3	EBNA1BP2
SNRNP2001	4.34021e-20	0.127422	0.447	0.305	9.43692e-16	3	SNRNP200
CCDC74A	4.34732e-20	0.0748212	0.141	0.066	9.45239e-16	3	CCDC74A
DCAF15	4.42547e-20	0.0531499	0.124	0.055	9.6223e-16	3	DCAF15
SRP721	4.64012e-20	0.116849	0.53	0.373	1.0089e-15	3	SRP72
MYEOV2	4.64907e-20	0.194385	0.741	0.663	1.01085e-15	3	MYEOV2
PPIB	4.78589e-20	0.205885	0.894	0.82	1.0406e-15	3	PPIB
HCFC1	4.82257e-20	0.0715336	0.286	0.169	1.04857e-15	3	HCFC1
DCXR	4.95582e-20	0.16185	0.502	0.357	1.07754e-15	3	DCXR
UBE2I	5.01915e-20	0.162876	0.708	0.584	1.09131e-15	3	UBE2I
PCNT	5.13607e-20	0.0786296	0.145	0.068	1.11674e-15	3	PCNT
SLC39A41	5.38553e-20	0.192951	0.696	0.564	1.17097e-15	3	SLC39A4
ADK	5.42577e-20	0.110793	0.257	0.149	1.17973e-15	3	ADK
NOP16	5.58295e-20	0.114927	0.355	0.229	1.2139e-15	3	NOP16
RPL37A1	5.7882e-20	0.147053	0.98	0.981	1.25853e-15	3	RPL37A
CANT1	6.12235e-20	0.111929	0.477	0.328	1.33118e-15	3	CANT1
NPM11	6.21278e-20	0.151047	0.935	0.887	1.35084e-15	3	NPM1
NDUFAF4	6.35845e-20	0.0760379	0.23	0.128	1.38252e-15	3	NDUFAF4
MAGOH1	6.47928e-20	0.165	0.487	0.346	1.40879e-15	3	MAGOH
ZDHHC6	6.5001e-20	0.142515	0.341	0.217	1.41332e-15	3	ZDHHC6
CLTC1	6.50576e-20	0.138272	0.654	0.494	1.41455e-15	3	CLTC
MRPL191	6.59154e-20	0.0946884	0.365	0.233	1.4332e-15	3	MRPL19
FTSJ2	6.61235e-20	0.070196	0.189	0.099	1.43772e-15	3	FTSJ2
AIM11	6.78343e-20	0.109704	0.201	0.109	1.47492e-15	3	AIM1
ANP32A	6.79271e-20	0.125525	0.532	0.393	1.47694e-15	3	ANP32A
SAAL1	7.50844e-20	0.0516242	0.143	0.067	1.63256e-15	3	SAAL1
POLR2I1	7.86908e-20	0.194869	0.719	0.577	1.71097e-15	3	POLR2I
ELAVL1	7.88953e-20	0.10203	0.454	0.307	1.71542e-15	3	ELAVL1
TUFM1	8.68509e-20	0.185064	0.702	0.586	1.8884e-15	3	TUFM
AP3M2	8.70969e-20	0.0880734	0.278	0.165	1.89375e-15	3	AP3M2
SLC25A391	8.87233e-20	0.155075	0.573	0.433	1.92911e-15	3	SLC25A39
PNRC21	9.10954e-20	0.113654	0.32	0.197	1.98069e-15	3	PNRC2
NONO	9.22347e-20	0.159342	0.663	0.519	2.00546e-15	3	NONO
NIN	9.51137e-20	0.0690546	0.192	0.101	2.06806e-15	3	NIN
PROSER1	9.58277e-20	0.0755599	0.176	0.091	2.08358e-15	3	PROSER1
UNC13D1	9.74209e-20	0.108424	0.262	0.154	2.11822e-15	3	UNC13D
RPN11	1.00241e-19	0.151331	0.635	0.496	2.17954e-15	3	RPN1
ALDH16A1	1.01404e-19	0.11668	0.214	0.118	2.20482e-15	3	ALDH16A1
EMC8	1.07748e-19	0.0786851	0.325	0.201	2.34276e-15	3	EMC8
NOL11	1.08062e-19	0.0866297	0.244	0.139	2.3496e-15	3	NOL11
WDR431	1.1856e-19	0.131201	0.388	0.255	2.57785e-15	3	WDR43
SLC35F6	1.19669e-19	0.10557	0.267	0.157	2.60195e-15	3	SLC35F6
MRPS18C1	1.23969e-19	0.126549	0.511	0.367	2.69546e-15	3	MRPS18C
POLR2J	1.25143e-19	0.156973	0.753	0.639	2.72099e-15	3	POLR2J
FKBP4	1.28757e-19	0.152662	0.56	0.423	2.79957e-15	3	FKBP4
GSPT11	1.32819e-19	0.139202	0.576	0.436	2.88789e-15	3	GSPT1
LARP7	1.33882e-19	0.139847	0.447	0.311	2.91099e-15	3	LARP7
PNPO	1.38264e-19	0.0620807	0.166	0.083	3.00627e-15	3	PNPO
DUS1L1	1.45323e-19	0.107572	0.306	0.191	3.15977e-15	3	DUS1L
C2orf82	1.50353e-19	0.118231	0.197	0.107	3.26913e-15	3	C2orf82
CKAP41	1.57394e-19	0.120847	0.413	0.28	3.42222e-15	3	CKAP4
RCC1	1.57537e-19	0.058199	0.204	0.11	3.42533e-15	3	RCC1
HNRNPC1	1.5777e-19	0.144792	0.874	0.789	3.4304e-15	3	HNRNPC
PUS7	1.57888e-19	0.0572141	0.141	0.066	3.43296e-15	3	PUS7
GTF3C51	1.58153e-19	0.0808537	0.269	0.158	3.43872e-15	3	GTF3C5
HARS	1.63436e-19	0.0843994	0.291	0.177	3.55359e-15	3	HARS
ARHGDIA	1.67172e-19	0.165481	0.618	0.472	3.63481e-15	3	ARHGDIA
UROS1	1.75541e-19	0.0964951	0.38	0.25	3.81679e-15	3	UROS
SNRNP701	1.82388e-19	0.158476	0.613	0.458	3.96567e-15	3	SNRNP70
TMX1	1.96536e-19	0.210661	0.354	0.229	4.27328e-15	3	TMX1
COA61	2.06789e-19	0.130562	0.486	0.349	4.49622e-15	3	COA6
MAD2L21	2.07619e-19	0.109462	0.299	0.185	4.51426e-15	3	MAD2L2
STT3A	2.07625e-19	0.122773	0.345	0.221	4.51438e-15	3	STT3A
ANAPC1	2.14905e-19	0.0750426	0.188	0.099	4.67267e-15	3	ANAPC1
ATF7IP	2.43971e-19	0.0976092	0.214	0.118	5.30467e-15	3	ATF7IP
MALL1	2.53055e-19	0.147237	0.59	0.442	5.50217e-15	3	MALL
GCN1L11	2.54015e-19	0.0856102	0.23	0.13	5.52304e-15	3	GCN1L1
USP10	2.54101e-19	0.0617195	0.285	0.17	5.52493e-15	3	USP10
CAND11	2.56232e-19	0.132894	0.475	0.335	5.57125e-15	3	CAND1
UBTF	2.59151e-19	0.0859994	0.285	0.171	5.63472e-15	3	UBTF
INIP	2.64151e-19	0.0815131	0.233	0.13	5.74342e-15	3	INIP
HMG20B	2.65862e-19	0.191634	0.403	0.281	5.78064e-15	3	HMG20B
TMSB102	2.85596e-19	0.190607	0.993	0.981	6.20971e-15	3	TMSB10
NDUFB31	2.90603e-19	0.143946	0.747	0.631	6.31857e-15	3	NDUFB3
PTS	2.93448e-19	0.120242	0.533	0.381	6.38043e-15	3	PTS
SMARCD2	2.96767e-19	0.0839492	0.281	0.168	6.4526e-15	3	SMARCD2
MVK	3.04964e-19	0.0582368	0.125	0.056	6.63082e-15	3	MVK
KIF5B1	3.07103e-19	0.20279	0.682	0.569	6.67733e-15	3	KIF5B
SEPHS1	3.27395e-19	0.0853136	0.194	0.104	7.11855e-15	3	SEPHS1
TMEM209	3.65558e-19	0.0964391	0.175	0.091	7.94833e-15	3	TMEM209
SNF8	3.70985e-19	0.149719	0.581	0.439	8.06634e-15	3	SNF8
VKORC1L1	4.0384e-19	0.0968703	0.321	0.202	8.7807e-15	3	VKORC1L1
UQCRB1	4.28833e-19	0.156636	0.926	0.864	9.32412e-15	3	UQCRB
TUBGCP3	4.43957e-19	0.0880768	0.149	0.073	9.65297e-15	3	TUBGCP3
RPGRIP1L	4.46232e-19	0.0572835	0.137	0.064	9.70242e-15	3	RPGRIP1L
DDX55	4.89402e-19	0.0809968	0.19	0.101	1.06411e-14	3	DDX55
PPT1	4.92327e-19	0.0907148	0.358	0.231	1.07047e-14	3	PPT1
CHD1L	5.57278e-19	0.0645796	0.253	0.147	1.21169e-14	3	CHD1L
ANO61	5.66421e-19	0.0896298	0.286	0.174	1.23157e-14	3	ANO6
DEF8	6.01256e-19	0.094121	0.321	0.203	1.30731e-14	3	DEF8
PFDN1	6.08914e-19	0.164399	0.496	0.356	1.32396e-14	3	PFDN1
MLF2	6.13202e-19	0.15119	0.617	0.477	1.33329e-14	3	MLF2
MYH91	6.19566e-19	0.174983	0.662	0.517	1.34712e-14	3	MYH9
FUCA21	6.54719e-19	0.094843	0.435	0.293	1.42356e-14	3	FUCA2
ELOVL6	6.54866e-19	0.0634404	0.179	0.093	1.42387e-14	3	ELOVL6
IPO71	6.59409e-19	0.122066	0.513	0.364	1.43375e-14	3	IPO7
FUT8	6.80269e-19	0.115937	0.26	0.154	1.47911e-14	3	FUT8
MESDC2	7.18569e-19	0.185684	0.644	0.517	1.56238e-14	3	MESDC2
E2F4	7.32427e-19	0.105109	0.268	0.162	1.59252e-14	3	E2F4
BANF11	7.33104e-19	0.16258	0.7	0.581	1.59399e-14	3	BANF1
THOC1	7.89638e-19	0.071622	0.164	0.083	1.71691e-14	3	THOC1
EIF4G21	8.1592e-19	0.166262	0.843	0.753	1.77405e-14	3	EIF4G2
KLHL42	8.44574e-19	0.105642	0.257	0.154	1.83636e-14	3	KLHL42
CTCF	8.49233e-19	0.126064	0.294	0.182	1.84649e-14	3	CTCF
MCRS1	8.78882e-19	0.0887892	0.291	0.179	1.91095e-14	3	MCRS1
MCUR1	9.08546e-19	0.0815205	0.341	0.218	1.97545e-14	3	MCUR1
PGAM5	9.27575e-19	0.062643	0.139	0.067	2.01683e-14	3	PGAM5
SRGAP21	9.28523e-19	0.0959663	0.22	0.124	2.01889e-14	3	SRGAP2
KDELR2	9.42918e-19	0.192855	0.826	0.721	2.05019e-14	3	KDELR2
POLR2E1	9.64046e-19	0.166633	0.549	0.406	2.09612e-14	3	POLR2E
SLC4A21	1.02735e-18	0.132782	0.302	0.191	2.23378e-14	3	SLC4A2
DPAGT1	1.05939e-18	0.0836005	0.265	0.158	2.30343e-14	3	DPAGT1
UGGT2	1.09101e-18	0.0639691	0.194	0.105	2.37219e-14	3	UGGT2
OTUD6B	1.10972e-18	0.062441	0.163	0.083	2.41286e-14	3	OTUD6B
OCIAD22	1.15698e-18	0.196188	0.883	0.794	2.51562e-14	3	OCIAD2
C12orf651	1.17367e-18	0.0986493	0.297	0.181	2.5519e-14	3	C12orf65
TRMT1121	1.23586e-18	0.14998	0.83	0.755	2.68712e-14	3	TRMT112
ABCF1	1.25002e-18	0.121182	0.451	0.318	2.71791e-14	3	ABCF1
MTIF2	1.26856e-18	0.0876096	0.259	0.152	2.75823e-14	3	MTIF2
POLR3H	1.26937e-18	0.0558522	0.228	0.129	2.76e-14	3	POLR3H
TMOD31	1.37292e-18	0.136834	0.519	0.372	2.98514e-14	3	TMOD3
ETFA1	1.38505e-18	0.115247	0.497	0.353	3.01151e-14	3	ETFA
CCDC82	1.43414e-18	0.121034	0.291	0.178	3.11824e-14	3	CCDC82
PSMD9	1.43535e-18	0.136207	0.346	0.226	3.12087e-14	3	PSMD9
PCBP1	1.52401e-18	0.173701	0.758	0.65	3.31366e-14	3	PCBP1
SPATA33	1.5273e-18	0.0998313	0.247	0.145	3.32081e-14	3	SPATA33
STARD7	1.56002e-18	0.114859	0.421	0.291	3.39195e-14	3	STARD7
NAT10	1.5761e-18	0.0663491	0.176	0.092	3.42692e-14	3	NAT10
ATP13A31	1.64574e-18	0.0918613	0.438	0.301	3.57833e-14	3	ATP13A3
JMJD8	1.66623e-18	0.0844373	0.3	0.185	3.62288e-14	3	JMJD8
PSMA31	1.71598e-18	0.162419	0.594	0.461	3.73106e-14	3	PSMA3
PHAX1	1.82919e-18	0.0858319	0.323	0.203	3.9772e-14	3	PHAX
C17orf89	1.88955e-18	0.204781	0.604	0.478	4.10845e-14	3	C17orf89
GPX8	1.8953e-18	0.104442	0.224	0.127	4.12095e-14	3	GPX8
ILF3	1.92847e-18	0.112367	0.564	0.415	4.19307e-14	3	ILF3
GJB21	1.99351e-18	0.0878725	0.312	0.196	4.33449e-14	3	GJB2
SURF4	2.09038e-18	0.153494	0.637	0.497	4.54511e-14	3	SURF4
CD163L1	2.12332e-18	0.110997	0.189	0.103	4.61673e-14	3	CD163L1
SLC9A3R11	2.20001e-18	0.111204	0.442	0.305	4.78348e-14	3	SLC9A3R1
LY6K1	2.27919e-18	0.199347	0.355	0.24	4.95564e-14	3	LY6K
UBAP21	2.36602e-18	0.131634	0.335	0.217	5.14443e-14	3	UBAP2
FIBP	2.37504e-18	0.141168	0.507	0.374	5.16405e-14	3	FIBP
MOB1A	2.4149e-18	0.151409	0.572	0.433	5.25073e-14	3	MOB1A
LACTB2	2.4531e-18	0.125305	0.391	0.259	5.33379e-14	3	LACTB2
ZNF7061	2.51074e-18	0.159254	0.841	0.725	5.4591e-14	3	ZNF706
RMI1	2.54873e-18	0.0539455	0.11	0.048	5.54171e-14	3	RMI1
BCAP311	2.61297e-18	0.174235	0.824	0.699	5.68138e-14	3	BCAP31
RBM171	2.67352e-18	0.199213	0.511	0.38	5.81303e-14	3	RBM17
MAZ	2.69823e-18	0.118079	0.385	0.262	5.86676e-14	3	MAZ
UTP18	2.89628e-18	0.0842774	0.299	0.184	6.29738e-14	3	UTP18
MRPS121	2.92041e-18	0.193086	0.616	0.474	6.34985e-14	3	MRPS12
CSTF2	3.00071e-18	0.0530422	0.11	0.048	6.52444e-14	3	CSTF2
GUSB	3.01097e-18	0.163049	0.384	0.255	6.54674e-14	3	GUSB
AK2	3.13713e-18	0.118027	0.543	0.398	6.82107e-14	3	AK2
VCP	3.16883e-18	0.124805	0.586	0.438	6.88999e-14	3	VCP
HNRNPUL21	3.29494e-18	0.0975787	0.36	0.236	7.1642e-14	3	HNRNPUL2
COPRS1	3.36425e-18	0.0929631	0.375	0.248	7.31489e-14	3	COPRS
RMDN1	3.52191e-18	0.105888	0.31	0.196	7.65769e-14	3	RMDN1
NUP88	3.68321e-18	0.0598448	0.168	0.087	8.0084e-14	3	NUP88
EEA1	3.7116e-18	0.0825901	0.251	0.15	8.07013e-14	3	EEA1
CPSF6	3.7372e-18	0.0942583	0.373	0.242	8.1258e-14	3	CPSF6
FTSJ3	3.77836e-18	0.068948	0.22	0.125	8.21529e-14	3	FTSJ3
PFN21	3.78695e-18	0.136406	0.419	0.288	8.23398e-14	3	PFN2
STRAP1	3.80493e-18	0.158265	0.585	0.453	8.27305e-14	3	STRAP
ISOC21	4.35737e-18	0.175438	0.51	0.376	9.47423e-14	3	ISOC2
ZC3H181	4.42711e-18	0.0715357	0.253	0.149	9.62587e-14	3	ZC3H18
FAM104A1	4.66795e-18	0.0880239	0.332	0.212	1.01495e-13	3	FAM104A
BAMBI	4.74269e-18	0.134578	0.306	0.196	1.0312e-13	3	BAMBI
CALU2	4.79355e-18	0.196809	0.605	0.463	1.04226e-13	3	CALU
PHF5A1	4.91203e-18	0.115333	0.385	0.258	1.06802e-13	3	PHF5A
ADSL1	5.12091e-18	0.0853127	0.277	0.17	1.11344e-13	3	ADSL
COLGALT11	5.23803e-18	0.090768	0.312	0.196	1.13891e-13	3	COLGALT1
DESI21	5.41566e-18	0.0759197	0.347	0.224	1.17753e-13	3	DESI2
MRPL421	5.49126e-18	0.133722	0.528	0.383	1.19396e-13	3	MRPL42
SYTL1	5.71171e-18	0.157379	0.391	0.263	1.2419e-13	3	SYTL1
EEF1E11	5.71651e-18	0.10186	0.421	0.29	1.24294e-13	3	EEF1E1
PSMD10	5.97018e-18	0.0804807	0.299	0.186	1.2981e-13	3	PSMD10
HSP90AA11	6.11079e-18	0.137731	0.973	0.964	1.32867e-13	3	HSP90AA1
B4GALT11	6.24065e-18	0.231786	0.484	0.35	1.3569e-13	3	B4GALT1
CDK2AP1	6.30059e-18	0.056607	0.197	0.108	1.36994e-13	3	CDK2AP1
SMARCD1	6.31564e-18	0.0818519	0.262	0.157	1.37321e-13	3	SMARCD1
NQO21	6.34361e-18	0.088165	0.319	0.2	1.37929e-13	3	NQO2
UPK2	6.38415e-18	0.0574724	0.061	0.02	1.38811e-13	3	UPK2
NIFK1	6.4073e-18	0.111191	0.451	0.317	1.39314e-13	3	NIFK
SERPINB51	6.54933e-18	0.0909882	0.31	0.197	1.42402e-13	3	SERPINB5
TMED2	6.67748e-18	0.196959	0.84	0.739	1.45188e-13	3	TMED2
HIST1H2BJ	7.1656e-18	0.0653022	0.12	0.055	1.55802e-13	3	HIST1H2BJ
ING2	7.55236e-18	0.073592	0.29	0.178	1.64211e-13	3	ING2
NAA50	8.01649e-18	0.126493	0.461	0.326	1.74302e-13	3	NAA50
TMEM2082	8.9404e-18	0.176484	0.633	0.487	1.94391e-13	3	TMEM208
SCD1	9.19282e-18	0.164226	0.483	0.35	1.9988e-13	3	SCD
RP11-343N15.51	9.98902e-18	0.0912257	0.194	0.107	2.17191e-13	3	RP11-343N15.5
MAPKAPK5	1.03458e-17	0.0691624	0.243	0.142	2.2495e-13	3	MAPKAPK5
CNPY21	1.07178e-17	0.178861	0.748	0.612	2.33037e-13	3	CNPY2
SPATS2	1.07561e-17	0.10441	0.292	0.182	2.3387e-13	3	SPATS2
GTF2H51	1.07583e-17	0.148621	0.651	0.505	2.33917e-13	3	GTF2H5
TXNDC91	1.07999e-17	0.139192	0.391	0.264	2.34822e-13	3	TXNDC9
RAB8A	1.09458e-17	0.0899794	0.391	0.261	2.37994e-13	3	RAB8A
MLST8	1.16751e-17	0.0609384	0.294	0.18	2.53851e-13	3	MLST8
MRPL31	1.21479e-17	0.0963921	0.47	0.332	2.64132e-13	3	MRPL3
GPATCH41	1.21608e-17	0.121586	0.461	0.322	2.64412e-13	3	GPATCH4
PPAT	1.25558e-17	0.073218	0.16	0.083	2.73e-13	3	PPAT
UTP11L1	1.27538e-17	0.110573	0.28	0.174	2.77305e-13	3	UTP11L
RPAP3	1.31225e-17	0.0854035	0.192	0.105	2.85324e-13	3	RPAP3
TEAD4	1.3378e-17	0.0822319	0.175	0.093	2.90877e-13	3	TEAD4
HNRNPF	1.36266e-17	0.202276	0.724	0.602	2.96283e-13	3	HNRNPF
ELP6	1.36978e-17	0.0557337	0.181	0.097	2.97831e-13	3	ELP6
CCDC47	1.46602e-17	0.146788	0.51	0.374	3.18756e-13	3	CCDC47
COASY	1.47727e-17	0.126493	0.391	0.263	3.21204e-13	3	COASY
FAF2	1.48022e-17	0.125041	0.348	0.232	3.21844e-13	3	FAF2
NSRP1	1.57107e-17	0.123088	0.547	0.401	3.41599e-13	3	NSRP1
OSBPL8	1.5825e-17	0.100876	0.413	0.282	3.44082e-13	3	OSBPL8
SQLE1	1.69403e-17	0.118671	0.441	0.31	3.68332e-13	3	SQLE
MDFIC	1.73206e-17	0.0680411	0.161	0.084	3.76603e-13	3	MDFIC
NDUFB101	1.75746e-17	0.178556	0.799	0.689	3.82125e-13	3	NDUFB10
NOC3L1	1.78706e-17	0.0595151	0.201	0.11	3.88561e-13	3	NOC3L
SART3	1.83668e-17	0.0534624	0.215	0.122	3.99349e-13	3	SART3
RNASEH11	1.88091e-17	0.0811715	0.325	0.209	4.08966e-13	3	RNASEH1
RBM10	1.88513e-17	0.0554091	0.268	0.162	4.09884e-13	3	RBM10
FAH1	2.00139e-17	0.0874724	0.282	0.176	4.35162e-13	3	FAH
NCLN	2.07808e-17	0.0808729	0.326	0.21	4.51836e-13	3	NCLN
CRNDE	2.09023e-17	0.117684	0.398	0.274	4.54479e-13	3	CRNDE
OCIAD1	2.10288e-17	0.172818	0.707	0.56	4.5723e-13	3	OCIAD1
APMAP	2.12006e-17	0.140518	0.425	0.295	4.60964e-13	3	APMAP
HUWE11	2.12882e-17	0.0885599	0.367	0.245	4.6287e-13	3	HUWE1
EMC1	2.23144e-17	0.0811878	0.205	0.116	4.85182e-13	3	EMC1
USP71	2.23284e-17	0.0639292	0.355	0.232	4.85487e-13	3	USP7
ANXA32	2.31229e-17	0.136925	0.502	0.36	5.02761e-13	3	ANXA3
DPM11	2.3163e-17	0.106826	0.465	0.332	5.03634e-13	3	DPM1
CES1	2.42655e-17	0.254765	0.085	0.034	5.27604e-13	3	CES1
NSMCE4A	2.55476e-17	0.117728	0.267	0.166	5.55482e-13	3	NSMCE4A
PDS5A1	2.65035e-17	0.128296	0.415	0.286	5.76266e-13	3	PDS5A
PXN1	2.80459e-17	0.137624	0.407	0.28	6.09803e-13	3	PXN
FAM81A	3.07974e-17	0.062826	0.083	0.033	6.69628e-13	3	FAM81A
ESRP1	3.0974e-17	0.159411	0.431	0.31	6.73468e-13	3	ESRP1
SSNA11	3.25426e-17	0.171277	0.665	0.541	7.07573e-13	3	SSNA1
DDB2	3.41489e-17	0.0885818	0.194	0.107	7.425e-13	3	DDB2
SSB1	3.42128e-17	0.15019	0.686	0.562	7.4389e-13	3	SSB
AXL	3.49578e-17	0.123201	0.208	0.121	7.60086e-13	3	AXL
FH1	3.49605e-17	0.0666451	0.267	0.162	7.60147e-13	3	FH
PWP1	3.51488e-17	0.105662	0.387	0.265	7.64241e-13	3	PWP1
NUP981	3.72002e-17	0.0695367	0.23	0.136	8.08844e-13	3	NUP98
NCEH11	3.78504e-17	0.105482	0.302	0.194	8.22982e-13	3	NCEH1
SF3A3	3.86638e-17	0.130846	0.284	0.174	8.40667e-13	3	SF3A3
RBBP4	3.96544e-17	0.170974	0.467	0.338	8.62206e-13	3	RBBP4
FAM192A	4.02618e-17	0.0888194	0.378	0.254	8.75412e-13	3	FAM192A
SNRNP27	4.30078e-17	0.126897	0.397	0.272	9.35118e-13	3	SNRNP27
NME2	4.60421e-17	0.227209	0.242	0.147	1.00109e-12	3	NME2
BLMH	4.69535e-17	0.0589373	0.132	0.064	1.02091e-12	3	BLMH
TSEN54	5.65572e-17	0.0686797	0.215	0.123	1.22972e-12	3	TSEN54
DERL1	5.82175e-17	0.13777	0.589	0.445	1.26582e-12	3	DERL1
RPLP21	5.87949e-17	0.100775	0.991	0.989	1.27838e-12	3	RPLP2
FGFR4	5.90017e-17	0.128642	0.255	0.156	1.28287e-12	3	FGFR4
FSCN11	6.02234e-17	0.147487	0.314	0.207	1.30944e-12	3	FSCN1
DCAF131	6.10558e-17	0.108031	0.411	0.284	1.32754e-12	3	DCAF13
PCBD11	6.52846e-17	0.161276	0.734	0.636	1.41948e-12	3	PCBD1
MCCC2	6.54439e-17	0.0729715	0.308	0.196	1.42295e-12	3	MCCC2
CMTM71	6.71191e-17	0.146602	0.408	0.282	1.45937e-12	3	CMTM7
GTF2H3	6.73234e-17	0.0645985	0.179	0.097	1.46381e-12	3	GTF2H3
AMIGO21	6.90684e-17	0.0863612	0.227	0.135	1.50175e-12	3	AMIGO2
PDXK1	7.04255e-17	0.122889	0.536	0.398	1.53126e-12	3	PDXK
PELP1	7.16498e-17	0.0559986	0.174	0.094	1.55788e-12	3	PELP1
CMC1	7.49811e-17	0.0835622	0.421	0.291	1.63031e-12	3	CMC1
ATXN101	7.77343e-17	0.0991849	0.319	0.205	1.69018e-12	3	ATXN10
PSMG11	8.00338e-17	0.0877382	0.285	0.179	1.74017e-12	3	PSMG1
CENPC	8.22446e-17	0.0609734	0.179	0.096	1.78825e-12	3	CENPC
NPSR1	8.31113e-17	0.0993969	0.123	0.059	1.80709e-12	3	NPSR1
USP39	8.3683e-17	0.0904861	0.218	0.127	1.81952e-12	3	USP39
FANCL	8.37002e-17	0.153984	0.253	0.153	1.81989e-12	3	FANCL
SLC2A4RG	8.59912e-17	0.108963	0.321	0.211	1.86971e-12	3	SLC2A4RG
HSPA4	8.96684e-17	0.0690993	0.392	0.264	1.94966e-12	3	HSPA4
NSD1	9.13492e-17	0.095084	0.406	0.278	1.98621e-12	3	NSD1
GNB2	9.44964e-17	0.18832	0.615	0.487	2.05464e-12	3	GNB2
COX6B11	9.46603e-17	0.11609	0.938	0.907	2.0582e-12	3	COX6B1
FBXO451	9.47742e-17	0.0533645	0.181	0.1	2.06068e-12	3	FBXO45
C12orf45	9.59094e-17	0.106554	0.365	0.245	2.08536e-12	3	C12orf45
PREB	9.93753e-17	0.0647773	0.258	0.154	2.16072e-12	3	PREB
POP4	1.01763e-16	0.0618452	0.346	0.227	2.21262e-12	3	POP4
POLR2G	1.03701e-16	0.109836	0.47	0.336	2.25477e-12	3	POLR2G
PRPF19	1.04119e-16	0.078045	0.314	0.201	2.26386e-12	3	PRPF19
BCL7C	1.06751e-16	0.160921	0.469	0.342	2.32108e-12	3	BCL7C
ENOPH1	1.0821e-16	0.0819344	0.339	0.222	2.35282e-12	3	ENOPH1
MYCBP	1.09535e-16	0.0719246	0.288	0.18	2.38162e-12	3	MYCBP
NDUFA131	1.09772e-16	0.160567	0.831	0.748	2.38676e-12	3	NDUFA13
TARBP2	1.13079e-16	0.0586787	0.214	0.124	2.45867e-12	3	TARBP2
NXT11	1.16035e-16	0.108276	0.365	0.245	2.52294e-12	3	NXT1
ERMP1	1.16056e-16	0.0548326	0.143	0.073	2.52341e-12	3	ERMP1
PIGK	1.16432e-16	0.106559	0.24	0.145	2.53158e-12	3	PIGK
EMC61	1.1892e-16	0.11175	0.537	0.394	2.58567e-12	3	EMC6
HCCS	1.21901e-16	0.0940798	0.254	0.154	2.65049e-12	3	HCCS
LYPLA1	1.23812e-16	0.156553	0.614	0.467	2.69205e-12	3	LYPLA1
STRBP	1.26651e-16	0.0714004	0.22	0.127	2.75378e-12	3	STRBP
CEP44	1.32395e-16	0.0559218	0.158	0.082	2.87867e-12	3	CEP44
PCM11	1.34755e-16	0.0938926	0.361	0.237	2.92997e-12	3	PCM1
RPF21	1.41998e-16	0.0851246	0.315	0.204	3.08747e-12	3	RPF2
TNPO11	1.48375e-16	0.109619	0.441	0.314	3.22612e-12	3	TNPO1
CDCA7L	1.50135e-16	0.11298	0.222	0.13	3.26439e-12	3	CDCA7L
SMARCA41	1.56023e-16	0.118602	0.466	0.334	3.39242e-12	3	SMARCA4
MORC41	1.57642e-16	0.0734445	0.212	0.123	3.42761e-12	3	MORC4
UTP3	1.59862e-16	0.0631597	0.244	0.146	3.47587e-12	3	UTP3
PTPLB1	1.63545e-16	0.121646	0.31	0.201	3.55596e-12	3	PTPLB
TERF11	1.73901e-16	0.0963968	0.39	0.264	3.78112e-12	3	TERF1
KHSRP1	1.76387e-16	0.0646684	0.291	0.183	3.83519e-12	3	KHSRP
WDR77	1.80682e-16	0.0609892	0.234	0.138	3.92857e-12	3	WDR77
PGD	1.84183e-16	0.0908107	0.351	0.235	4.00469e-12	3	PGD
LGALS11	1.85206e-16	0.752256	0.675	0.573	4.02693e-12	3	LGALS1
NEDD1	1.86202e-16	0.0545934	0.099	0.043	4.04859e-12	3	NEDD1
MRPL401	1.87387e-16	0.11553	0.491	0.356	4.07435e-12	3	MRPL40
COX201	1.8832e-16	0.160492	0.623	0.506	4.09465e-12	3	COX20
DERA	1.90119e-16	0.148265	0.348	0.235	4.13376e-12	3	DERA
FUBP11	1.93856e-16	0.114235	0.433	0.303	4.21501e-12	3	FUBP1
STAG1	2.01635e-16	0.0627662	0.274	0.17	4.38415e-12	3	STAG1
DIAPH11	2.02255e-16	0.134426	0.472	0.342	4.39763e-12	3	DIAPH1
RPS241	2.09241e-16	0.133465	0.979	0.974	4.54952e-12	3	RPS24
SMIM13	2.15814e-16	0.0621257	0.128	0.063	4.69244e-12	3	SMIM13
ZC3H7A	2.22635e-16	0.0618015	0.262	0.159	4.84076e-12	3	ZC3H7A
ZCCHC9	2.30108e-16	0.0778142	0.306	0.195	5.00325e-12	3	ZCCHC9
NIPA2	2.32356e-16	0.131098	0.404	0.283	5.05211e-12	3	NIPA2
TXNRD11	2.33489e-16	0.219261	0.418	0.302	5.07676e-12	3	TXNRD1
LARP4	2.36373e-16	0.0779265	0.313	0.2	5.13945e-12	3	LARP4
TIMM221	2.38252e-16	0.0816909	0.209	0.12	5.18031e-12	3	TIMM22
NOL10	2.39886e-16	0.0788139	0.246	0.148	5.21584e-12	3	NOL10
TMEM1541	2.41013e-16	0.0812167	0.222	0.13	5.24034e-12	3	TMEM154
NDUFA31	2.41718e-16	0.133029	0.71	0.568	5.25567e-12	3	NDUFA3
RPL352	2.51857e-16	0.124607	0.984	0.978	5.47613e-12	3	RPL35
SEMA3A1	2.53262e-16	0.0742724	0.105	0.048	5.50668e-12	3	SEMA3A
DPM2	2.53385e-16	0.164414	0.453	0.328	5.50935e-12	3	DPM2
C1QBP1	2.67745e-16	0.153819	0.55	0.42	5.82157e-12	3	C1QBP
UBE2A	2.72149e-16	0.123749	0.49	0.359	5.91734e-12	3	UBE2A
TXNL4A	2.93839e-16	0.102913	0.391	0.27	6.38895e-12	3	TXNL4A
HMGCR1	2.9881e-16	0.0940486	0.257	0.16	6.49703e-12	3	HMGCR
PRMT1	3.00815e-16	0.157529	0.53	0.396	6.54063e-12	3	PRMT1
COIL	3.21759e-16	0.0881344	0.305	0.195	6.996e-12	3	COIL
SRA1	3.29902e-16	0.122518	0.492	0.36	7.17305e-12	3	SRA1
SLTM1	3.37934e-16	0.141117	0.628	0.499	7.34771e-12	3	SLTM
RBM121	3.44787e-16	0.0647052	0.24	0.145	7.4967e-12	3	RBM12
VAPB	3.64242e-16	0.0952506	0.298	0.192	7.91971e-12	3	VAPB
POLR2F1	3.667e-16	0.135744	0.665	0.541	7.97316e-12	3	POLR2F
ALG1	3.78986e-16	0.0517316	0.219	0.128	8.2403e-12	3	ALG1
ASF1A	3.88296e-16	0.0601019	0.16	0.085	8.44271e-12	3	ASF1A
PKP4	3.95603e-16	0.0710312	0.381	0.259	8.6016e-12	3	PKP4
APEX2	4.08293e-16	0.0591571	0.166	0.089	8.87751e-12	3	APEX2
ZBTB8OS	4.47666e-16	0.100771	0.448	0.317	9.7336e-12	3	ZBTB8OS
ADCY71	4.50275e-16	0.0635684	0.126	0.062	9.79032e-12	3	ADCY7
HERC2	4.5364e-16	0.0931422	0.334	0.222	9.8635e-12	3	HERC2
GDI21	4.64506e-16	0.134718	0.592	0.462	1.00998e-11	3	GDI2
COX161	4.82988e-16	0.131299	0.676	0.536	1.05016e-11	3	COX16
MRPL48	4.84247e-16	0.0599016	0.354	0.236	1.0529e-11	3	MRPL48
TOR1A	5.05527e-16	0.0993822	0.278	0.175	1.09917e-11	3	TOR1A
UBA11	5.06062e-16	0.0821068	0.454	0.321	1.10033e-11	3	UBA1
PSMC21	5.23096e-16	0.109415	0.434	0.307	1.13737e-11	3	PSMC2
TIMM50	5.30055e-16	0.170965	0.376	0.25	1.1525e-11	3	TIMM50
GALNT14	5.32285e-16	0.0565199	0.125	0.061	1.15735e-11	3	GALNT14
SNRPB21	5.48321e-16	0.135442	0.671	0.537	1.19222e-11	3	SNRPB2
CDC5L	5.93646e-16	0.142004	0.35	0.234	1.29076e-11	3	CDC5L
N4BP2	5.99029e-16	0.0537001	0.143	0.073	1.30247e-11	3	N4BP2
PSMD6	6.26619e-16	0.0896301	0.302	0.197	1.36246e-11	3	PSMD6
KRT82	6.51288e-16	0.129172	0.948	0.927	1.4161e-11	3	KRT8
PIEZO11	6.59648e-16	0.0846248	0.341	0.227	1.43427e-11	3	PIEZO1
SEH1L	6.88187e-16	0.0523604	0.212	0.123	1.49632e-11	3	SEH1L
PYCR11	7.32479e-16	0.0766672	0.343	0.226	1.59263e-11	3	PYCR1
FRG11	7.53211e-16	0.0887719	0.381	0.259	1.63771e-11	3	FRG1
GPS1	7.58762e-16	0.0865006	0.312	0.203	1.64978e-11	3	GPS1
ABRACL	7.69002e-16	0.119129	0.629	0.482	1.67204e-11	3	ABRACL
DFFA	7.86208e-16	0.0735318	0.295	0.186	1.70945e-11	3	DFFA
RUSC1	7.90426e-16	0.145644	0.375	0.26	1.71862e-11	3	RUSC1
FAM161A	8.61267e-16	0.0855849	0.135	0.067	1.87265e-11	3	FAM161A
TCHP	8.65737e-16	0.0761698	0.201	0.116	1.88237e-11	3	TCHP
SUGT11	8.6798e-16	0.121648	0.47	0.344	1.88725e-11	3	SUGT1
LEPREL4	8.68692e-16	0.0655142	0.232	0.138	1.8888e-11	3	LEPREL4
ERAL1	8.72298e-16	0.0671188	0.197	0.113	1.89664e-11	3	ERAL1
SLC25A13	8.88588e-16	0.0712008	0.286	0.182	1.93206e-11	3	SLC25A13
PRDX21	8.95724e-16	0.165228	0.716	0.615	1.94757e-11	3	PRDX2
PUM21	8.99907e-16	0.0914813	0.376	0.256	1.95667e-11	3	PUM2
F31	9.05879e-16	0.129021	0.42	0.301	1.96965e-11	3	F3
NOL81	9.6145e-16	0.0763311	0.284	0.179	2.09048e-11	3	NOL8
PLEK2	9.628e-16	0.0783901	0.397	0.274	2.09342e-11	3	PLEK2
LCK	9.63525e-16	0.058458	0.104	0.048	2.09499e-11	3	LCK
PIDD	9.79313e-16	0.0616781	0.13	0.065	2.12932e-11	3	PIDD
GTPBP41	1.02004e-15	0.0776038	0.363	0.245	2.21786e-11	3	GTPBP4
NIF3L1	1.04942e-15	0.0554928	0.194	0.11	2.28175e-11	3	NIF3L1
EIF3I1	1.05225e-15	0.134625	0.644	0.513	2.28791e-11	3	EIF3I
LDHB1	1.08343e-15	0.283661	0.345	0.247	2.35571e-11	3	LDHB
DDX12	1.09874e-15	0.106669	0.437	0.317	2.389e-11	3	DDX1
SRSF21	1.10995e-15	0.115731	0.81	0.719	2.41337e-11	3	SRSF2
GNPNAT1	1.17649e-15	0.0999795	0.291	0.188	2.55805e-11	3	GNPNAT1
RPS201	1.19508e-15	0.143076	0.989	0.977	2.59845e-11	3	RPS20
HPS3	1.23028e-15	0.0749869	0.237	0.143	2.675e-11	3	HPS3
COX19	1.24727e-15	0.148121	0.438	0.319	2.71193e-11	3	COX19
PPP2CA1	1.26016e-15	0.116803	0.549	0.417	2.73997e-11	3	PPP2CA
HIATL1	1.29008e-15	0.0833158	0.28	0.178	2.80502e-11	3	HIATL1
MTHFS1	1.3011e-15	0.136515	0.378	0.262	2.82898e-11	3	MTHFS
DNM1L1	1.30283e-15	0.0842106	0.337	0.223	2.83273e-11	3	DNM1L
MRPS15	1.3227e-15	0.115535	0.523	0.391	2.87595e-11	3	MRPS15
TSN	1.34974e-15	0.067839	0.418	0.292	2.93474e-11	3	TSN
NPLOC41	1.3562e-15	0.0748581	0.32	0.209	2.94879e-11	3	NPLOC4
AAAS	1.37112e-15	0.0555771	0.192	0.11	2.98123e-11	3	AAAS
RAD23A1	1.39334e-15	0.159456	0.628	0.512	3.02954e-11	3	RAD23A
CANX1	1.40248e-15	0.163753	0.839	0.76	3.0494e-11	3	CANX
PILRB1	1.40382e-15	0.114481	0.338	0.226	3.05233e-11	3	PILRB
TAF2	1.429e-15	0.0737078	0.28	0.175	3.10707e-11	3	TAF2
GALNT12	1.43834e-15	0.0835213	0.26	0.162	3.12738e-11	3	GALNT12
TMEM331	1.46829e-15	0.10788	0.505	0.371	3.1925e-11	3	TMEM33
COX5B1	1.48162e-15	0.131637	0.932	0.889	3.22148e-11	3	COX5B
DLEU1	1.49684e-15	0.0504857	0.208	0.12	3.25458e-11	3	DLEU1
EP400	1.49774e-15	0.0777256	0.221	0.133	3.25655e-11	3	EP400
MRPL551	1.51157e-15	0.128976	0.66	0.522	3.28661e-11	3	MRPL55
NCBP2	1.53663e-15	0.125793	0.577	0.445	3.3411e-11	3	NCBP2
UCK2	1.56915e-15	0.0677917	0.248	0.153	3.4118e-11	3	UCK2
WDR70	1.5913e-15	0.0593095	0.174	0.096	3.45997e-11	3	WDR70
PVR1	1.59342e-15	0.0939842	0.197	0.114	3.46457e-11	3	PVR
TPD52L21	1.60088e-15	0.112395	0.434	0.307	3.4808e-11	3	TPD52L2
SLC25A10.1	1.61367e-15	0.0559265	0.141	0.073	3.50861e-11	3	SLC25A10.1
EVA1A1	1.63651e-15	0.0862608	0.226	0.133	3.55826e-11	3	EVA1A
TMEM541	1.64304e-15	0.12391	0.6	0.463	3.57246e-11	3	TMEM54
COPB1	1.66704e-15	0.0869223	0.485	0.347	3.62465e-11	3	COPB1
PCDH71	1.68919e-15	0.0716389	0.299	0.193	3.67281e-11	3	PCDH7
EML4	1.75031e-15	0.115417	0.549	0.416	3.80571e-11	3	EML4
BCLAF11	1.777e-15	0.114879	0.611	0.466	3.86373e-11	3	BCLAF1
FAM96A	1.80671e-15	0.130204	0.496	0.379	3.92832e-11	3	FAM96A
DRG11	1.83042e-15	0.0608402	0.311	0.203	3.97988e-11	3	DRG1
NMI	1.86177e-15	0.0953916	0.324	0.217	4.04806e-11	3	NMI
COG4	1.9973e-15	0.113445	0.208	0.123	4.34274e-11	3	COG4
ATG31	2.0094e-15	0.0893711	0.438	0.308	4.36904e-11	3	ATG3
ROCK2	2.04498e-15	0.105854	0.367	0.254	4.4464e-11	3	ROCK2
COL17A11	2.04726e-15	0.276946	0.409	0.306	4.45137e-11	3	COL17A1
DPP41	2.07661e-15	0.0815505	0.252	0.155	4.51518e-11	3	DPP4
INTS7	2.17149e-15	0.0730617	0.137	0.07	4.72148e-11	3	INTS7
PSPH	2.28648e-15	0.0655781	0.16	0.085	4.9715e-11	3	PSPH
UBAC1	2.28649e-15	0.0657403	0.275	0.174	4.97151e-11	3	UBAC1
SELT	2.42826e-15	0.179218	0.697	0.578	5.27977e-11	3	SELT
ZCCHC81	2.44932e-15	0.050611	0.234	0.141	5.32556e-11	3	ZCCHC8
DHX8	2.46063e-15	0.0691163	0.178	0.1	5.35015e-11	3	DHX8
ANKLE21	2.59065e-15	0.111819	0.444	0.318	5.63284e-11	3	ANKLE2
INO80C	2.6066e-15	0.0633035	0.273	0.171	5.66753e-11	3	INO80C
IWS1	2.64755e-15	0.0947051	0.34	0.227	5.75656e-11	3	IWS1
CPSF2	2.66453e-15	0.0632715	0.264	0.165	5.79348e-11	3	CPSF2
ETV51	2.68848e-15	0.0822083	0.286	0.183	5.84556e-11	3	ETV5
SF3B41	2.72306e-15	0.0775832	0.429	0.3	5.92075e-11	3	SF3B4
ASCC3	2.73862e-15	0.0602185	0.268	0.168	5.95458e-11	3	ASCC3
PSMD111	2.79305e-15	0.120129	0.536	0.41	6.07294e-11	3	PSMD11
CPSF11	2.83118e-15	0.081817	0.272	0.173	6.15583e-11	3	CPSF1
NDUFAF21	2.95174e-15	0.110841	0.409	0.29	6.41797e-11	3	NDUFAF2
SMUG1	2.9744e-15	0.143577	0.446	0.32	6.46725e-11	3	SMUG1
VARS	3.03071e-15	0.0570707	0.245	0.149	6.58967e-11	3	VARS
SURF21	3.10976e-15	0.0689498	0.357	0.243	6.76154e-11	3	SURF2
SUCLA2	3.30937e-15	0.050628	0.205	0.119	7.19557e-11	3	SUCLA2
TRIAP11	3.32707e-15	0.0535159	0.384	0.26	7.23406e-11	3	TRIAP1
NAA15	3.38856e-15	0.073418	0.308	0.201	7.36774e-11	3	NAA15
PNPT1	3.5412e-15	0.0845878	0.247	0.153	7.69962e-11	3	PNPT1
SRP191	3.65294e-15	0.0877215	0.462	0.331	7.94259e-11	3	SRP19
MNAT1	3.72902e-15	0.0997157	0.298	0.193	8.10801e-11	3	MNAT1
TRAPPC2L1	3.87068e-15	0.143163	0.577	0.446	8.41601e-11	3	TRAPPC2L
AC010642.1	4.05531e-15	0.0900412	0.304	0.2	8.81747e-11	3	AC010642.1
MCTS11	4.11545e-15	0.10316	0.575	0.443	8.94822e-11	3	MCTS1
LINC00941	4.31539e-15	0.0518816	0.123	0.061	9.38295e-11	3	LINC00941
PRMT5	4.35365e-15	0.0563143	0.219	0.13	9.46614e-11	3	PRMT5
NNT	4.58798e-15	0.0721507	0.205	0.12	9.97564e-11	3	NNT
ZMYND19	4.63647e-15	0.0610097	0.109	0.052	1.00811e-10	3	ZMYND19
RAB35	5.04148e-15	0.06041	0.253	0.158	1.09617e-10	3	RAB35
RAE1	5.17194e-15	0.0741042	0.225	0.135	1.12453e-10	3	RAE1
ESF1	5.3846e-15	0.114416	0.418	0.298	1.17077e-10	3	ESF1
MARS	5.48546e-15	0.0874636	0.248	0.155	1.1927e-10	3	MARS
ARPC1A	5.63367e-15	0.215416	0.678	0.569	1.22493e-10	3	ARPC1A
ORC2	5.7636e-15	0.055624	0.205	0.12	1.25318e-10	3	ORC2
STT3B1	5.85237e-15	0.12449	0.451	0.329	1.27248e-10	3	STT3B
PMF11	5.92292e-15	0.124065	0.453	0.324	1.28782e-10	3	PMF1
MAP2K1	6.05259e-15	0.0755185	0.305	0.201	1.31601e-10	3	MAP2K1
TPP2	6.13921e-15	0.0633089	0.222	0.135	1.33485e-10	3	TPP2
SCAF11	6.36459e-15	0.113617	0.6	0.468	1.38385e-10	3	SCAF11
SF3B51	6.44988e-15	0.134665	0.717	0.591	1.4024e-10	3	SF3B5
TELO21	6.52187e-15	0.0768127	0.197	0.114	1.41805e-10	3	TELO2
HGS1	6.57261e-15	0.0798659	0.389	0.266	1.42908e-10	3	HGS
HAUS5	6.75095e-15	0.06394	0.104	0.049	1.46786e-10	3	HAUS5
RBM42	6.76925e-15	0.135452	0.44	0.324	1.47184e-10	3	RBM42
ACSL52	6.9216e-15	0.191375	0.476	0.36	1.50496e-10	3	ACSL5
HSDL21	7.0883e-15	0.0504559	0.219	0.13	1.54121e-10	3	HSDL2
PRAP1	7.08851e-15	0.0556507	0.135	0.069	1.54126e-10	3	PRAP1
DYNC1I21	7.13768e-15	0.131814	0.673	0.552	1.55195e-10	3	DYNC1I2
ARPC21	7.54154e-15	0.147172	0.863	0.803	1.63976e-10	3	ARPC2
EIF4H1	7.56762e-15	0.136906	0.623	0.499	1.64543e-10	3	EIF4H
TOR3A1	7.57709e-15	0.116894	0.309	0.204	1.64749e-10	3	TOR3A
NMB	7.59798e-15	0.243489	0.327	0.23	1.65203e-10	3	NMB
DHRS7B	7.60433e-15	0.0628356	0.201	0.119	1.65341e-10	3	DHRS7B
FAM83H-AS1	7.60618e-15	0.0786455	0.192	0.112	1.65381e-10	3	FAM83H-AS1
HAUS4	8.00238e-15	0.066344	0.127	0.064	1.73996e-10	3	HAUS4
FAM104B	8.23133e-15	0.0780614	0.269	0.171	1.78974e-10	3	FAM104B
PRELID2	8.31582e-15	0.0646124	0.275	0.174	1.80811e-10	3	PRELID2
RPL381	8.38538e-15	0.149287	0.961	0.952	1.82323e-10	3	RPL38
GNPDA1	8.45393e-15	0.0643455	0.239	0.146	1.83814e-10	3	GNPDA1
RP11-10A14.5	8.46592e-15	0.0580624	0.115	0.056	1.84075e-10	3	RP11-10A14.5
CUTC	8.54919e-15	0.0587954	0.146	0.078	1.85885e-10	3	CUTC
TAP11	8.67969e-15	0.139554	0.389	0.277	1.88722e-10	3	TAP1
PRRC2A1	8.86552e-15	0.0976095	0.308	0.205	1.92763e-10	3	PRRC2A
CCM2	8.99162e-15	0.107464	0.266	0.169	1.95505e-10	3	CCM2
PNN1	9.09472e-15	0.114206	0.618	0.482	1.97746e-10	3	PNN
STAMBP	9.10324e-15	0.104517	0.386	0.268	1.97932e-10	3	STAMBP
EPCAM1	9.31263e-15	0.177357	0.865	0.81	2.02485e-10	3	EPCAM
ARF31	9.61249e-15	0.124558	0.471	0.348	2.09004e-10	3	ARF3
SMARCA51	9.63058e-15	0.0685699	0.47	0.336	2.09398e-10	3	SMARCA5
C1orf35	9.79216e-15	0.0782126	0.51	0.374	2.12911e-10	3	C1orf35
ASAP11	9.85827e-15	0.0762805	0.374	0.257	2.14348e-10	3	ASAP1
EXPH51	9.90343e-15	0.0861909	0.19	0.111	2.1533e-10	3	EXPH5
2020-09-21	1.02281e-14	0.124525	0.686	0.577	2.2239e-10	3	2020-09-02
UBN1	1.04896e-14	0.0863645	0.356	0.245	2.28076e-10	3	UBN1
KPNA3	1.06955e-14	0.0577731	0.253	0.158	2.32552e-10	3	KPNA3
MRPL321	1.22507e-14	0.119849	0.514	0.388	2.66368e-10	3	MRPL32
RAB10	1.22741e-14	0.155252	0.615	0.497	2.66876e-10	3	RAB10
UBASH3B1	1.26357e-14	0.100698	0.161	0.09	2.74738e-10	3	UBASH3B
SYAP1	1.27728e-14	0.135013	0.543	0.425	2.77719e-10	3	SYAP1
FCF1	1.28536e-14	0.0851756	0.183	0.106	2.79477e-10	3	FCF1
IPO8	1.30592e-14	0.0705191	0.225	0.137	2.83946e-10	3	IPO8
SPTSSA1	1.37622e-14	0.0881913	0.569	0.428	2.99231e-10	3	SPTSSA
PSMC11	1.41168e-14	0.137456	0.543	0.424	3.06941e-10	3	PSMC1
RPS171	1.42038e-14	0.371862	0.283	0.187	3.08832e-10	3	RPS17
FLVCR1	1.44809e-14	0.0787211	0.22	0.133	3.14858e-10	3	FLVCR1
FARSB1	1.49436e-14	0.0770628	0.266	0.169	3.24918e-10	3	FARSB
NCOR21	1.55758e-14	0.0792897	0.415	0.296	3.38664e-10	3	NCOR2
ORAI1	1.61428e-14	0.0514393	0.245	0.152	3.50994e-10	3	ORAI1
IDI1	1.62921e-14	0.0810936	0.359	0.248	3.54238e-10	3	IDI1
NDUFAF31	1.652e-14	0.123102	0.611	0.481	3.59194e-10	3	NDUFAF3
MRPS6	1.72994e-14	0.125129	0.599	0.469	3.76142e-10	3	MRPS6
C6orf1411	1.74091e-14	0.0609847	0.305	0.201	3.78527e-10	3	C6orf141
WDR54	1.76163e-14	0.104599	0.219	0.135	3.83031e-10	3	WDR54
UFD1L1	1.89187e-14	0.130537	0.447	0.331	4.11349e-10	3	UFD1L
SENP1	1.90186e-14	0.0536816	0.104	0.049	4.13521e-10	3	SENP1
PTBP11	1.96711e-14	0.13305	0.612	0.486	4.27709e-10	3	PTBP1
KIAA1143	2.00745e-14	0.0517879	0.256	0.162	4.36481e-10	3	KIAA1143
CAV21	2.02208e-14	0.240773	0.536	0.428	4.39661e-10	3	CAV2
LRP111	2.07579e-14	0.149901	0.337	0.232	4.51338e-10	3	LRP11
ACTN41	2.14859e-14	0.201955	0.793	0.673	4.67167e-10	3	ACTN4
H3F3A1	2.23915e-14	0.119602	0.97	0.947	4.86858e-10	3	H3F3A
KIAA1715	2.24585e-14	0.101816	0.286	0.189	4.88315e-10	3	KIAA1715
EMP32	2.29726e-14	0.179153	0.427	0.308	4.99493e-10	3	EMP3
STAT11	2.33976e-14	0.091182	0.478	0.358	5.08734e-10	3	STAT1
FAM168B	2.38713e-14	0.0918836	0.326	0.217	5.19034e-10	3	FAM168B
RBX11	2.41354e-14	0.159752	0.764	0.672	5.24776e-10	3	RBX1
AIMP11	2.4193e-14	0.15014	0.648	0.529	5.26028e-10	3	AIMP1
IFRD2	2.43611e-14	0.0887392	0.349	0.239	5.29684e-10	3	IFRD2
C1orf174	2.44684e-14	0.0852812	0.205	0.122	5.32016e-10	3	C1orf174
FAM24B	2.48894e-14	0.0627087	0.132	0.068	5.41169e-10	3	FAM24B
PPP1R12A1	2.5153e-14	0.103376	0.444	0.319	5.46902e-10	3	PPP1R12A
TMEM8A	2.55004e-14	0.0888537	0.372	0.257	5.54455e-10	3	TMEM8A
AGPS	2.64159e-14	0.0623911	0.251	0.159	5.74362e-10	3	AGPS
RQCD1	2.65379e-14	0.110374	0.269	0.174	5.77014e-10	3	RQCD1
ARHGAP35	2.69903e-14	0.0576442	0.237	0.147	5.86849e-10	3	ARHGAP35
CTBP11	2.71492e-14	0.104805	0.453	0.335	5.90305e-10	3	CTBP1
TDG	2.73279e-14	0.0943124	0.418	0.302	5.94191e-10	3	TDG
EIF2AK21	2.85472e-14	0.088226	0.49	0.363	6.20703e-10	3	EIF2AK2
KRI1	2.95281e-14	0.0822126	0.162	0.091	6.42031e-10	3	KRI1
IRS11	3.00459e-14	0.111122	0.311	0.21	6.53287e-10	3	IRS1
C7orf501	3.07002e-14	0.101749	0.529	0.404	6.67514e-10	3	C7orf50
METTL23	3.09416e-14	0.0755613	0.385	0.271	6.72763e-10	3	METTL23
DDX42	3.12187e-14	0.0736139	0.366	0.254	6.78789e-10	3	DDX42
EMC41	3.14646e-14	0.0965006	0.568	0.439	6.84135e-10	3	EMC4
NR2C2AP	3.20981e-14	0.0656328	0.211	0.127	6.9791e-10	3	NR2C2AP
GAS6	3.2899e-14	0.164477	0.381	0.267	7.15323e-10	3	GAS6
PSMB91	3.41398e-14	0.192621	0.497	0.392	7.42301e-10	3	PSMB9
PPP4C	3.45312e-14	0.148203	0.65	0.529	7.50813e-10	3	PPP4C
SLC35F2	3.48686e-14	0.0820959	0.169	0.097	7.58147e-10	3	SLC35F2
SPATS2L1	3.58455e-14	0.158885	0.819	0.719	7.79388e-10	3	SPATS2L
NDUFB8.1	3.7782e-14	0.163301	0.73	0.637	8.21494e-10	3	NDUFB8.1
SLC1A5	3.78424e-14	0.181951	0.391	0.275	8.22808e-10	3	SLC1A5
F121	3.79181e-14	0.104169	0.431	0.31	8.24454e-10	3	F12
NUDC1	3.93319e-14	0.12095	0.679	0.564	8.55193e-10	3	NUDC
DPY301	3.93894e-14	0.120646	0.675	0.553	8.56444e-10	3	DPY30
NACC2	3.97952e-14	0.069815	0.221	0.136	8.65268e-10	3	NACC2
KIAA1429	4.03682e-14	0.0826212	0.245	0.154	8.77725e-10	3	KIAA1429
CIAPIN1	4.05439e-14	0.0654805	0.206	0.124	8.81545e-10	3	CIAPIN1
ARCN1	4.08015e-14	0.0771744	0.431	0.308	8.87147e-10	3	ARCN1
CMTR21	4.38035e-14	0.101742	0.276	0.182	9.52421e-10	3	CMTR2
RTN42	4.38612e-14	0.13929	0.895	0.797	9.53674e-10	3	RTN4
NSMCE11	4.58057e-14	0.093743	0.472	0.347	9.95954e-10	3	NSMCE1
MRPL16	4.67635e-14	0.0949438	0.282	0.185	1.01678e-09	3	MRPL16
GSTO21	4.86687e-14	0.0813699	0.297	0.198	1.0582e-09	3	GSTO2
UBL51	4.89173e-14	0.120357	0.906	0.851	1.06361e-09	3	UBL5
DDX27	4.90144e-14	0.0718452	0.381	0.269	1.06572e-09	3	DDX27
RPN2	5.50001e-14	0.143288	0.658	0.547	1.19587e-09	3	RPN2
MRPS22	5.56254e-14	0.0757985	0.245	0.153	1.20946e-09	3	MRPS22
SEMA3C1	5.80546e-14	0.0953001	0.237	0.151	1.26228e-09	3	SEMA3C
ACAT1	5.80935e-14	0.0722879	0.221	0.135	1.26313e-09	3	ACAT1
BRD91	5.88067e-14	0.0815473	0.334	0.227	1.27863e-09	3	BRD9
CFDP11	5.90568e-14	0.118025	0.526	0.406	1.28407e-09	3	CFDP1
CISD31	6.22681e-14	0.156114	0.589	0.465	1.35389e-09	3	CISD3
SMARCC11	6.43876e-14	0.0849989	0.362	0.251	1.39998e-09	3	SMARCC1
VSIG101	6.49742e-14	0.0732867	0.249	0.158	1.41273e-09	3	VSIG10
SGTA1	6.60118e-14	0.0673321	0.306	0.201	1.43529e-09	3	SGTA
MRPL4	6.72018e-14	0.0741028	0.404	0.288	1.46117e-09	3	MRPL4
IQGAP11	6.88083e-14	0.139992	0.612	0.481	1.4961e-09	3	IQGAP1
GALNT13	6.88522e-14	0.0729901	0.326	0.224	1.49705e-09	3	GALNT1
ATG16L11	6.89007e-14	0.0617415	0.182	0.107	1.49811e-09	3	ATG16L1
DGAT2	6.89147e-14	0.0772036	0.103	0.05	1.49841e-09	3	DGAT2
RBM28	6.99573e-14	0.0572088	0.218	0.133	1.52108e-09	3	RBM28
NMUR2	7.23214e-14	0.100591	0.106	0.051	1.57248e-09	3	NMUR2
DYNLL11	7.25472e-14	0.107987	0.935	0.899	1.57739e-09	3	DYNLL1
RPL61	7.42265e-14	0.10149	0.96	0.938	1.61391e-09	3	RPL6
ADAM191	7.43104e-14	0.0606723	0.133	0.07	1.61573e-09	3	ADAM19
KLK81	7.61622e-14	0.0741495	0.274	0.176	1.656e-09	3	KLK8
OPA1	7.79334e-14	0.0710266	0.267	0.174	1.69451e-09	3	OPA1
C22orf39	7.88701e-14	0.0586822	0.273	0.177	1.71487e-09	3	C22orf39
CEBPZ-AS1	8.07753e-14	0.0847984	0.398	0.284	1.7563e-09	3	CEBPZ-AS1
HEATR2	8.22478e-14	0.0528396	0.169	0.096	1.78831e-09	3	HEATR2
DCLRE1C1	8.27229e-14	0.0597006	0.184	0.107	1.79864e-09	3	DCLRE1C
AATF	8.27415e-14	0.0780095	0.332	0.226	1.79905e-09	3	AATF
SFSWAP	8.36542e-14	0.0632829	0.299	0.197	1.81889e-09	3	SFSWAP
PRPF40A1	8.51102e-14	0.119764	0.641	0.523	1.85055e-09	3	PRPF40A
YDJC	9.14608e-14	0.0654276	0.365	0.252	1.98863e-09	3	YDJC
FAM204A1	9.32195e-14	0.0564254	0.436	0.308	2.02687e-09	3	FAM204A
ARPP19	9.50973e-14	0.102855	0.543	0.413	2.0677e-09	3	ARPP19
RALY	9.6737e-14	0.149932	0.582	0.466	2.10335e-09	3	RALY
PAQR4	1.00288e-13	0.0585224	0.181	0.106	2.18055e-09	3	PAQR4
DCPS1	1.05859e-13	0.0581943	0.236	0.148	2.30168e-09	3	DCPS
NAPEPLD	1.08983e-13	0.0909582	0.262	0.169	2.36962e-09	3	NAPEPLD
SRFBP1	1.10735e-13	0.0627988	0.22	0.135	2.40772e-09	3	SRFBP1
NDUFV21	1.13484e-13	0.133166	0.688	0.579	2.46749e-09	3	NDUFV2
C1orf131	1.14597e-13	0.087997	0.342	0.233	2.49168e-09	3	C1orf131
RP11-14N7.2	1.15567e-13	0.129588	0.365	0.264	2.51276e-09	3	RP11-14N7.2
PHACTR4	1.16819e-13	0.0952218	0.31	0.206	2.53999e-09	3	PHACTR4
REEP31	1.19985e-13	0.0960801	0.662	0.531	2.60882e-09	3	REEP3
TRERF1	1.24284e-13	0.0634938	0.143	0.078	2.7023e-09	3	TRERF1
TMEM242	1.29144e-13	0.0790018	0.282	0.188	2.80799e-09	3	TMEM242
[truncated: 1,025 more rows]
