# Supplementary material for: A Cancer Cell Cluster Marked by LincRNA MEG3 Leads Pancreatic Ductal Adenocarcinoma Metastasis
Source: Front Oncol. 2021 May 13;11:656564. doi: 10.3389/fonc.2021.656564 (PMC8155708; doi:10.3389/fonc.2021.656564)
Supplement: Supplementary file 3 [file Table_2.xlsx]

## Sheet: Ingenuity Canonical Pathways
¬© 2000-2020 QIAGEN. All rights reserved.
Ingenuity Canonical Pathways	-log(p-value)	Ratio	z-score	Molecules
SPINK1 Pancreatic Cancer Pathway	5.31	0.05	NaN	CPA1,CPA2,PRSS1
Glioblastoma Multiforme Signaling	2.41	0.0121	NaN	IGF2,ITPR2
Notch Signaling	1.68	0.027	NaN	RBPJ
EGF Signaling	1.51	0.0182	NaN	ITPR2
Calcium-induced T Lymphocyte Apoptosis	1.43	0.0152	NaN	ITPR2
SPINK1 General Cancer Pathway	1.41	0.0145	NaN	PRSS1
Growth Hormone Signaling	1.4	0.0141	NaN	IGF2
Non-Small Cell Lung Cancer Signaling	1.39	0.0137	NaN	ITPR2
GPCR-Mediated Integration of Enteroendocrine Signaling Exemplified by an L Cell	1.39	0.0137	NaN	ITPR2
GDNF Family Ligand-Receptor Interactions	1.37	0.0132	NaN	ITPR2
Regulation Of The Epithelial Mesenchymal Transition In Development Pathway	1.33	0.0119	NaN	RBPJ
Œ±-Adrenergic Signaling	1.27	0.0104	NaN	ITPR2
Nitric Oxide Signaling in the Cardiovascular System	1.26	0.0101	NaN	ITPR2
Neuropathic Pain Signaling In Dorsal Horn Neurons	1.25	0.0099	NaN	ITPR2
Glioma Signaling	1.21	0.00909	NaN	IGF2
iCOS-iCOSL Signaling in T Helper Cells	1.21	0.00901	NaN	ITPR2
GPCR-Mediated Nutrient Sensing in Enteroendocrine Cells	1.21	0.00893	NaN	ITPR2
fMLP Signaling in Neutrophils	1.19	0.00862	NaN	ITPR2
Neuroprotective Role of THOP1 in Alzheimer's Disease	1.19	0.00862	NaN	PRSS1
Renin-Angiotensin Signaling	1.18	0.00847	NaN	ITPR2
Cholecystokinin/Gastrin-mediated Signaling	1.18	0.0084	NaN	ITPR2
CD28 Signaling in T Helper Cells	1.17	0.00826	NaN	ITPR2
CCR3 Signaling in Eosinophils	1.16	0.00806	NaN	ITPR2
Synaptic Long Term Potentiation	1.15	0.00775	NaN	ITPR2
Cellular Effects of Sildenafil (Viagra)	1.14	0.00763	NaN	ITPR2
PI3K Signaling in B Lymphocytes	1.12	0.00725	NaN	ITPR2
Corticotropin Releasing Hormone Signaling	1.1	0.0069	NaN	ITPR2
Coronavirus Pathogenesis Pathway	1.08	0.00667	NaN	RPS4Y1
Gustation Pathway	1.07	0.00649	NaN	ITPR2
Aldosterone Signaling in Epithelial Cells	1.06	0.00633	NaN	ITPR2
GŒ±q Signaling	1.06	0.00633	NaN	ITPR2
eNOS Signaling	1.06	0.00629	NaN	ITPR2
Dopamine-DARPP32 Feedback in cAMP Signaling	1.05	0.00613	NaN	ITPR2
Regulation of eIF4 and p70S6K Signaling	1.04	0.00602	NaN	RPS4Y1
CXCR4 Signaling	1.04	0.00599	NaN	ITPR2
Erythropoietin Signaling	1.02	0.00578	NaN	ITPR2
GNRH Signaling	1.02	0.00578	NaN	ITPR2
Tumor Microenvironment Pathway	1.02	0.00568	NaN	IGF2
Role of NFAT in Regulation of the Immune Response	1.01	0.00552	NaN	ITPR2
Hepatic Fibrosis / Hepatic Stellate Cell Activation	0.996	0.00538	NaN	IGF2
Endothelin-1 Signaling	0.991	0.00532	NaN	ITPR2
Synaptic Long Term Depression	0.987	0.00529	NaN	ITPR2
Regulation of the Epithelial-Mesenchymal Transition Pathway	0.983	0.00521	NaN	RBPJ
Adrenomedullin signaling pathway	0.971	0.00508	NaN	ITPR2
Gap Junction Signaling	0.967	0.00505	NaN	ITPR2
HIF1Œ± Signaling	0.955	0.00488	NaN	IGF2
Calcium Signaling	0.951	0.00485	NaN	ITPR2
Thrombin Signaling	0.947	0.00481	NaN	ITPR2
mTOR Signaling	0.943	0.00476	NaN	RPS4Y1
Role of NFAT in Cardiac Hypertrophy	0.936	0.00467	NaN	ITPR2
Osteoarthritis Pathway	0.924	0.00455	NaN	RBPJ
Sperm Motility	0.921	0.00448	NaN	ITPR2
EIF2 Signaling	0.917	0.00446	NaN	RPS4Y1
Insulin Secretion Signaling Pathway	0.883	0.0041	NaN	ITPR2
Opioid Signaling Pathway	0.879	0.00405	NaN	ITPR2
Phospholipase C Signaling	0.848	0.00376	NaN	ITPR2
Senescence Pathway	0.836	0.00364	NaN	ITPR2
Role of Macrophages, Fibroblasts and Endothelial Cells in Rheumatoid Arthritis	0.783	0.00319	NaN	PRSS1
Estrogen Receptor Signaling	0.764	0.00305	NaN	IGF2
Molecular Mechanisms of Cancer	0.686	0.0025	NaN	RBPJ
Protein Kinase A Signaling	0.686	0.00251	NaN	ITPR2
Cardiac Hypertrophy Signaling (Enhanced)	0.604	0.00202	NaN	ITPR2
CREB Signaling in Neurons	0.533	0.00168	NaN	ITPR2

## Sheet: Upstream Regulator
© 2000-2020 QIAGEN. All rights reserved.
Upstream Regulator	Expr Log Ratio	Molecule Type	Predicted Activation State	Activation z-score	p-value of overlap	Target Molecules in Dataset	Mechanistic Network
RBPJL		transcription regulator			1.4e-05	CPA1,CPA2
trinitrobenzenesulfonic acid		chemical reagent			2.01e-05	LUM,REG1B,REG3G	3 (2)
KRT8		other			2.43e-05	REG1A,REG1B
RARB		ligand-dependent nuclear receptor			0.000126	REG1A,REG1B,REG3G
IGF2BP1		translation regulator			0.000174	IGF2,LUM
PTF1A		transcription regulator			0.000562	CPA1,CPA2
FMOD		other			0.000582	LUM
SREBF2		transcription regulator			0.00094	REG1A,REG1B
SCAP		other			0.00109	REG1A,REG1B
dibromoacetic acid		chemical toxicant			0.00116	IGF2
DDX20		transcription regulator			0.00116	IGF2
GATA2		transcription regulator			0.00159	CPA1,PRSS1,REG1A
tretinoin		chemical - endogenous mammalian			0.00167	CPA1,IGF2,ITPR2,RBPJ,RPS4Y1
IGF2-AS		other			0.00175	IGF2
INPP5K		phosphatase			0.00175	IGF2
IGF2BP3		translation regulator			0.00175	IGF2
NR5A2		ligand-dependent nuclear receptor			0.00181	CPA1,CPA2
Alpha catenin		group			0.00219	IGF2,LUM
RELA		transcription regulator			0.00228	LUM,REG1B,REG3G
BOK		other			0.00233	ITPR2
RGD1560225		other			0.00233	ITPR2
PLAGL2		transcription regulator			0.00233	IGF2
galanthamine		chemical drug			0.00233	IGF2
PSMB1		peptidase			0.00291	REG1A
KCTD11		other			0.00291	IGF2
H19		other			0.00291	IGF2
CITED1		transcription regulator			0.00291	IGF2
JV-1-65 hGHRH(1-29)NH2		chemical reagent			0.00291	IGF2
RBPJ	1.125	transcription regulator			0.00346	CPA1,IGF2
tacedinaline		chemical drug			0.00349	IGF2
alpha-ketoisocaproic acid		chemical - endogenous mammalian			0.00349	ITPR2
mir-296		microRNA			0.00407	PRSS1
PIK3C3		kinase			0.00407	IGF2
Srgn		other			0.00407	CPA1
xestospongin C		chemical - endogenous non-mammalian			0.00407	ITPR2
GLP-1 (7-36) amide		biologic drug			0.00407	ITPR2
phosphatidic acid		chemical - endogenous mammalian			0.00407	IGF2
STAT3		transcription regulator			0.0052	RBPJ,REG1A,REG1B
ionomycin		chemical reagent			0.00534	ITPR2,RBPJ
voltage-gated calcium channel		complex			0.00581	ITPR2
IGF2R		transmembrane receptor			0.00581	IGF2
KRT19		other			0.00581	RBPJ
tolbutamide		chemical drug			0.00581	ITPR2
ZFP57		transcription regulator			0.00639	IGF2
2-aminoethoxydiphenylborane		chemical reagent			0.00639	ITPR2
toremifene		chemical drug			0.00697	IGF2
naltrindole		chemical drug			0.00755	IGF2
WT1		transcription regulator			0.0081	IGF2,RBPJ
LAMC1		other			0.00812	IGF2
nickel chloride		chemical toxicant			0.00812	MEG3
leupeptin		chemical - protease inhibitor			0.0087	IGF2
IL1RL2		transmembrane receptor			0.00928	REG3G
BAHD1		other			0.00928	IGF2
BHLHA15		transcription regulator			0.00928	REG1A
miR-100-5p (and other miRNAs w/seed ACCCGUA)		mature microRNA			0.00986	IGF2
TFAP2B		transcription regulator			0.00986	IGF2
YAP1		transcription regulator			0.0113	IGF2,RPS4Y1
MLX		transcription regulator			0.0116	IGF2
Stat5 dimer		complex			0.0122	IGF2
EPO		cytokine			0.0123	IGF2,RPS4Y1
EIF4G2		translation regulator			0.0127	IGF2
TERF2IP		other			0.0127	IGF2
IL10RA		transmembrane receptor			0.0137	LUM,REG3G
NTRK1		kinase			0.0139	IGF2
SIX5		transcription regulator			0.0139	IGF2
CHD7		enzyme			0.0145	RBPJ
CDC73		other			0.015	IGF2
TNFRSF11B		transmembrane receptor			0.015	RBPJ
AKT3		kinase			0.015	IGF2
amino acids		chemical - endogenous mammalian			0.015	IGF2
SLC9A3		ion channel			0.0156	REG3G
ERBB2		kinase			0.0157	IGF2,ITPR2,LUM
CTNNB1		transcription regulator			0.0159	IGF2,REG3G,RPS4Y1
collagen type i (family)		group			0.0162	LUM
P2RY14		G-protein coupled receptor			0.0162	REG1B
MEP1B		peptidase			0.0162	RBPJ
IL3		cytokine			0.0164	RBPJ,RPS4Y1
PHB		transcription regulator			0.0168	IGF2
PTCH1		transmembrane receptor			0.0168	IGF2
MYOG		transcription regulator			0.0179	IGF2
MECOM		transcription regulator			0.0179	ITPR2
TGFB1		growth factor			0.0187	IGF2,ITPR2,MEG3,PRSS1
CR1L		other			0.0191	LUM
LRP5		transmembrane receptor			0.0191	IGF2
Calcineurin A		group			0.0196	ITPR2
RAB1B		other			0.0196	RHOBTB3
ZBED6		transcription regulator			0.0196	IGF2
TIMP1		cytokine			0.0196	IGF2
tetrachlorodibenzodioxin		chemical toxicant			0.0201	IGF2,REG3G
SETD2		enzyme			0.0202	RBPJ
KIN001-043		chemical - kinase inhibitor			0.0202	IGF2
choline		chemical - endogenous mammalian			0.0202	IGF2
Ap2		group			0.0208	IGF2
SS18		transcription regulator			0.0208	IGF2
RAD21		transcription regulator			0.0213	IGF2
TFAP4		transcription regulator			0.0225	RHOBTB3
carbamylcholine		chemical drug			0.0231	ITPR2
Laminin (complex)		complex			0.0248	IGF2
cyclopamine		chemical reagent			0.0248	CPA1
SST		other			0.0253	ITPR2
U73122		chemical reagent			0.0253	ITPR2
miR-483-3p (miRNAs w/seed CACUCCU)		mature microRNA			0.0259	IGF2
dimethylnitrosamine		chemical toxicant			0.0259	IGF2
HOTAIR		other			0.0265	MEG3
butyric acid		chemical - endogenous mammalian			0.0267	IGF2,ITPR2
IL23		complex			0.027	REG3G
GSK2816126		chemical drug			0.027	IGF2
1,25-dihydroxyvitamin D		chemical drug			0.0276	IGF2
omeprazole		chemical drug			0.0276	REG1A
ITGA5		transmembrane receptor			0.0282	IGF2
Hedgehog		group			0.0287	IGF2
N-[N-(3,5-difluorophenacetyl-L-Ala)]-S-phenylglycine t-butyl ester		chemical - protease inhibitor			0.0287	RBPJ
SOX2		transcription regulator			0.0304	ITPR2,RBPJ
EPHB4		kinase			0.031	IGF2
AKT2		kinase			0.031	IGF2
PLAG1		transcription regulator			0.0316	IGF2
FGF10		growth factor			0.0316	CPA1
dorsomorphin		chemical - kinase inhibitor			0.0321	CPA1
BIRC5		other			0.0321	LUM
CLEC4G		other			0.0327	IGF2
8-bromo-cAMP		chemical reagent			0.033	IGF2,ITPR2
dexamethasone		chemical drug		1.944	0.034	IGF2,ITPR2,REG1A,REG1B
OSMR		transmembrane receptor			0.0361	REG1B
IGF1		growth factor			0.0364	IGF2,REG1B
NRG2		growth factor			0.0372	IGF2
CUX1		transcription regulator			0.0372	RHOBTB3
folic acid		chemical - endogenous mammalian			0.0372	IGF2
LY294002		chemical - kinase inhibitor			0.0374	CPA2,IGF2
BMI1		transcription regulator			0.0378	MEG3
MBD2		transcription regulator			0.0378	REG1B
CIP2A		other			0.0383	LUM
TBP		transcription regulator			0.0383	IGF2
cytarabine		chemical drug			0.0383	ITPR2
ANXA7		ion channel			0.0395	ITPR2
MSTN		growth factor			0.04	IGF2
mir-133		microRNA			0.04	ITPR2
CDK4/6		group			0.0406	PRSS1
ID1		transcription regulator			0.0406	IGF2
GDNF		growth factor			0.0406	RPS4Y1
Bvht		other			0.0428	IGF2
ADAM12		peptidase			0.0428	LUM
PRNP		other			0.0439	IGF2
phenylephrine		chemical drug			0.0445	ITPR2
HDAC5		transcription regulator			0.0451	MEG3
N-Ac-Leu-Leu-norleucinal		chemical - protease inhibitor			0.0456	ITPR2
AIRE		transcription regulator			0.0462	IGF2
GAST		other			0.0467	REG1A
zinc		chemical drug			0.0473	IGF2
FBXO32		enzyme			0.0478	REG3G
CFTR		ion channel			0.0478	REG3G
ALKBH5		enzyme			0.0484	IGF2
maslinic acid		chemical - endogenous non-mammalian			0.049	ITPR2
H1-6		other			0.049	IGF2
IL6R		transmembrane receptor			0.049	IGF2
H1f1		other			0.049	IGF2
SMO		G-protein coupled receptor			0.0495	LUM
